# Supplementary material for: The Molecular Composition of Dissolved Organic Matter in Forest Soils as a Function of pH and Temperature
Source: PLoS One. 2015 Mar 20;10(3):e0119188. doi: 10.1371/journal.pone.0119188 (PMC4368813; doi:10.1371/journal.pone.0119188)
Supplement: S1 Table — (XLSX) [file pone.0119188.s003.xlsx]

## Sheet: S3
							relative Intensities
m/z	Exact mass in g/mol	C	H	N	O	S	HS2-5-March	HS2-5-May	HS2-5-Nov	HS4-5-March	HS4-5-May	HS4-5-Nov	T-5-March	T-5-March	T-5-May	T-5-May	T-5-Nov	T-5-Nov	W1-5-March	W1-5-May	W1-5-Nov	W1-5-Nov	W3-10-March	W3-10-May	W3-5-May	W3-5-Nov
166.999	168.006	7	4	0	5	0	0	0	0	0	0	0	0.000368371	0.000368371	0	0	0	0	0.000518672	0	0	0	0.000368371	0.000368371	0.000368371	0.000368371
167.035	168.042	8	8	0	4	0	0.00073638	0.000690476	0.000368371	0.000865149	0.000804419	0.000764364	0.00085205	0.00086136	0.000538181	0.000552144	0.000368371	0.000368371	0.00199235	0	0.000699945	0.000743233	0.00125679	0.00112966	0.000961763	0.00141198
167.071	168.079	9	12	0	3	0	0.000368371	0	0	0.000368371	0.000368371	0.000368371	0.000368371	0.000368371	0	0	0	0	0.000368371	0	0	0.000368371	0.000368371	0	0	0.000368371
169.051	170.058	8	10	0	4	0	0.000368371	0	0	0.000368371	0	0.000368371	0.000368371	0	0	0	0	0	0.000368371	0	0.000368371	0.000368371	0.000368371	0.000368371	0.000368371	0.000368371
171.03	172.037	7	8	0	5	0	0.000368371	0.000368371	0.000368371	0.000368371	0.000368371	0.000368371	0.000368371	0.000368371	0.000368371	0.000368371	0	0	0.00065404	0	0.000368371	0.000368371	0.000368371	0.000368371	0.000506828	0.000552263
171.045	172.052	11	8	0	2	0	0	0	0	0	0	0	0.000368371	0.000368371	0	0	0	0	0.000368371	0	0.000368371	0.000368371	0.000368371	0.000368371	0	0.000368371
173.009	174.016	6	6	0	6	0	0	0	0	0	0	0	0	0	0	0	0	0	0.000368371	0	0	0	0	0	0.000368371	0.000368371
173.024	174.032	10	6	0	3	0	0.000368371	0.000368371	0	0.000368371	0.000368371	0	0.000368371	0.000368371	0	0.000368371	0	0	0.000368371	0	0.000368371	0.000368371	0.000368371	0.000368371	0.000368371	0.000368371
173.046	174.053	7	10	0	5	0	0	0	0	0	0	0.000368371	0	0	0	0	0	0	0	0	0	0	0	0	0	0.000368371
175.004	176.011	9	4	0	4	0	0	0	0	0	0	0	0	0	0	0	0	0	0.000368371	0	0	0	0	0	0.000368371	0
175.025	176.032	6	8	0	6	0	0	0	0	0	0	0	0	0	0	0	0	0	0.000368371	0	0	0	0	0	0.000368371	0
175.04	176.047	10	8	0	3	0	0.000883086	0	0.000623345	0.000832955	0	0.000545117	0.000893137	0.000951984	0.000978387	0.00109242	0.000506383	0.000580028	0.0012265	0	0.00115199	0.00113303	0.00113865	0	0.00135087	0.00112145
175.076	176.084	11	12	0	2	0	0	0.000368371	0	0	0	0	0	0	0	0	0	0	0	0.000368371	0	0	0	0.000368371	0	0
176.035	177.043	9	7	1	3	0	0.000368371	0	0	0.000368371	0	0	0	0	0	0	0	0	0	0	0	0	0	0	0	0
177.019	178.027	9	6	0	4	0	0.0012901	0	0.000925532	0.00106165	0.000699472	0.000799905	0.00118724	0.001205	0.0012448	0.0012914	0.000656228	0.000692498	0.00212567	0	0.00110943	0.00109709	0.00139818	0.00138369	0.00177164	0.00142196
177.056	178.063	10	10	0	3	0	0.000784573	0	0.000687143	0.000794159	0.000586226	0.000618076	0.00085726	0.000944883	0.000901635	0.000893123	0.000368371	0.000522423	0.00106854	0	0.000760297	0.000791087	0.00104264	0.000768747	0.000914401	0.00102585
177.092	178.099	11	14	0	2	0	0.000368371	0	0.000368371	0.000368371	0.000368371	0.000368371	0.000368371	0.000368371	0.000368371	0.000368371	0	0	0	0	0.000368371	0.000368371	0.000368371	0	0	0.000368371
178.999	180.006	8	4	0	5	0	0.000368371	0.000368371	0.000368371	0.000368371	0.000368371	0	0.000515262	0.000524125	0.000550926	0.000497479	0.000368371	0.000368371	0.00115013	0	0.000368371	0.000368371	0.000648126	0.000697894	0.000993957	0.000704708
179.035	180.042	9	8	0	4	0	0.00119494	0.000885747	0.000936256	0.00126754	0.000953425	0.00103367	0.00101699	0.00107917	0.00114193	0.00100527	0.00058986	0.000599342	0.00167647	0	0.000915277	0.000933837	0.00131037	0.00114463	0.00158582	0.00141156
179.071	180.079	10	12	0	3	0	0.000535147	0	0.000499237	0.000546947	0.000368371	0.000578843	0.000563615	0.000571558	0.000545318	0.000499935	0.000368371	0.000368371	0.000567143	0	0.000368371	0.000368371	0.000692964	0.000368371	0.000555728	0.000712586
179.108	180.115	11	16	0	2	0	0	0	0	0	0	0.000368371	0	0	0	0	0	0	0	0	0	0	0	0	0	0
181.014	182.022	8	6	0	5	0	0.0010043	0	0.000729003	0.000795787	0.000568336	0.000514692	0.000784018	0.000827586	0.000851895	0.000778423	0.000368371	0.000368371	0.00169567	0	0.00066857	0.000691683	0.0010745	0.0010297	0.00135405	0.00109781
181.051	182.058	9	10	0	4	0	0.000797254	0	0.000654369	0.000933424	0.000781999	0.000850289	0.00074619	0.000754775	0.000743479	0.000686763	0.000368371	0.000368371	0.000929128	0	0.000610087	0.000640164	0.000923768	0.000743852	0.000900578	0.000983819
181.087	182.094	10	14	0	3	0	0	0	0	0	0	0	0	0	0	0	0	0	0	0.000368371	0	0	0	0	0	0
182.994	184.001	7	4	0	6	0	0	0	0	0	0	0	0	0	0	0	0	0	0.000368371	0	0	0	0	0	0.000368371	0.000368371
183.03	184.037	8	8	0	5	0	0.000743548	0.000368371	0.000586298	0.000804341	0.000589653	0.000646729	0.000684851	0.000734071	0.000712214	0.000689983	0.000368371	0.000368371	0.00118793	0	0.000577774	0.000605414	0.000925547	0.00072388	0.00106703	0.000965434
183.045	184.052	12	8	0	2	0	0	0	0	0	0	0	0	0	0	0	0	0	0.000368371	0	0	0	0	0	0	0
183.066	184.074	9	12	0	4	0	0.000368371	0.000368371	0.000368371	0.000368371	0.000368371	0.000505213	0.000368371	0.000368371	0.000368371	0.000368371	0	0	0.000368371	0	0.000368371	0.000368371	0.000368371	0	0.000368371	0.000368371
185.009	186.016	7	6	0	6	0	0	0	0	0.000368371	0	0	0	0.000368371	0.000368371	0.000368371	0	0	0.000368371	0	0.000368371	0.000368371	0.000368371	0.000368371	0.000565187	0.000368371
185.024	186.032	11	6	0	3	0	0	0	0	0.000368371	0	0	0.000368371	0.000368371	0.000368371	0.000368371	0	0	0.000368371	0	0	0	0.000368371	0.000368371	0.000368371	0
185.046	186.053	8	10	0	5	0	0.000368371	0.000368371	0.000368371	0.000368371	0.000368371	0.000368371	0.000368371	0.000368371	0.000368371	0.000368371	0	0	0.000368371	0	0.000368371	0.000368371	0.000368371	0.000368371	0.000560684	0.00050594
185.061	186.068	12	10	0	2	0	0.000368371	0.000368371	0.000368371	0.000368371	0.000368371	0	0.000368371	0.000368371	0.000368371	0.000368371	0	0	0.000368371	0	0.000368371	0.000368371	0.000368371	0.000368371	0.000368371	0.000368371
185.082	186.089	9	14	0	4	0	0	0	0	0	0	0.000368371	0	0	0	0	0	0	0	0	0	0	0	0	0	0
187.004	188.011	10	4	0	4	0	0	0	0	0	0	0	0	0	0	0	0	0	0.000368371	0	0	0	0	0	0	0
187.025	188.032	7	8	0	6	0	0.000368371	0.000368371	0	0.000368371	0.000368371	0.000368371	0.000368371	0.000368371	0.000368371	0.000368371	0	0	0.000632294	0	0.000368371	0.000368371	0.000512212	0.000368371	0.000655734	0.000529571
187.04	188.047	11	8	0	3	0	0.000741748	0.000559331	0.000510167	0.000708668	0.000612957	0.000368371	0.000810857	0.000853121	0.000747959	0.000887381	0.000368371	0.000368371	0.00104012	0	0.000896904	0.000869421	0.00087739	0.000915315	0.000944646	0.000863539
187.076	188.084	12	12	0	2	0	0.000368371	0.000368371	0.000368371	0.000368371	0.000368371	0.000368371	0.000368371	0.000368371	0.000368371	0.000368371	0	0	0.000368371	0.000368371	0.000368371	0.000368371	0.000368371	0.000368371	0.000368371	0.000368371
189.019	190.027	10	6	0	4	0	0.000970328	0	0.000598391	0.000897248	0	0.00058186	0.000956078	0.0010465	0.000691005	0.000714101	0.000368371	0.0005005	0.00162449	0	0.00102814	0.00112894	0.00118961	0.00108729	0.00108202	0.00104378
189.056	190.063	11	10	0	3	0	0.000864228	0.000652152	0.000608845	0.000880441	0.000714941	0.000629061	0.000989148	0.000981882	0.000685572	0.000701362	0.000368371	0.000513519	0.00119839	0.00101747	0.00108476	0.00114622	0.0011297	0.000942094	0.000815341	0.00107714
189.092	190.099	12	14	0	2	0	0.000368371	0.000368371	0.000368371	0.000368371	0.000368371	0.000368371	0.000368371	0.000368371	0	0.000368371	0	0	0.000368371	0	0.000368371	0.000368371	0.000368371	0.000368371	0	0.000368371
190.051	191.058	10	9	1	3	0	0.000368371	0.000368371	0	0.000368371	0.000368371	0.000368371	0	0	0	0	0	0	0.000368371	0	0	0	0	0	0	0
190.999	192.006	9	4	0	5	0	0.000556879	0.000368371	0.000368371	0.000553575	0.000368371	0.000368371	0.000368371	0.000504857	0.000501925	0.000368371	0.000368371	0.000368371	0.00101428	0	0.000368371	0.000516415	0.000623147	0.000650618	0.000818421	0.00068305
191.035	192.042	10	8	0	4	0	0.00143232	0.000904237	0.00101857	0.00126018	0.000941931	0.00107618	0.00134474	0.00139904	0.00138172	0.00131349	0.000758985	0.000838794	0.00235504	0.00204134	0.00147481	0.00154864	0.00171397	0.00156957	0.00189597	0.00177269
191.071	192.079	11	12	0	3	0	0.000697351	0.000499201	0.000606456	0.000704881	0.000577057	0.000545325	0.000800867	0.000772711	0.000718882	0.000690809	0.000368371	0.000368371	0.000774754	0.00090665	0.00078323	0.000802333	0.000876965	0.000651273	0.00067325	0.000937572
191.108	192.115	12	16	0	2	0	0.000368371	0	0.000368371	0.000368371	0	0.000368371	0.000368371	0.000368371	0.000368371	0	0	0	0.000368371	0.000368371	0.000368371	0.000368371	0.000368371	0	0	0.000368371
192.03	193.038	9	7	1	4	0	0.000368371	0.000368371	0.000368371	0.000368371	0.000368371	0.000368371	0	0	0.000368371	0.000368371	0	0	0.000368371	0	0	0	0	0	0	0
192.067	193.074	10	11	1	3	0	0.000368371	0	0.000368371	0.000368371	0	0	0	0	0	0	0	0	0	0	0	0	0	0	0	0
193.014	194.022	9	6	0	5	0	0.000971864	0.000768845	0.000563004	0.000883497	0.000724051	0.000714861	0.00115239	0.00108261	0.000809854	0.000892157	0.000368371	0.000533299	0.0024407	0.00177967	0.00117184	0.00115776	0.00148822	0.00163846	0.00158301	0.0015455
193.051	194.058	10	10	0	4	0	0.000993186	0.00082262	0.000728575	0.00112264	0.00100803	0.00112738	0.00118721	0.00114474	0.000901831	0.000995496	0.000560672	0.000592867	0.00197395	0.00180516	0.00119498	0.00121043	0.00155266	0.00133314	0.0013144	0.00170562
193.123	194.131	12	18	0	2	0	0	0	0	0	0	0.000368371	0	0	0	0	0	0	0	0	0	0	0	0	0	0
194.046	195.053	9	9	1	4	0	0.000368371	0	0	0.000368371	0.000368371	0	0	0	0	0	0	0	0	0	0	0	0	0	0	0
194.994	196.001	8	4	0	6	0	0	0	0	0	0	0	0.000368371	0.000368371	0	0	0	0	0.000677793	0.000368371	0	0	0.000368371	0.000368371	0.000368371	0.000368371
195.066	196.074	10	12	0	4	0	0.000662186	0.000536681	0.000514214	0.000846233	0.000730565	0.000859485	0.000760508	0.00076267	0.000492632	0.000368371	0.000368371	0.000368371	0.000972025	0.000913185	0.000633257	0.00065711	0.000943644	0.00061907	0.000368371	0.000936021
195.103	196.11	11	16	0	3	0	0.000368371	0	0	0.000368371	0.000368371	0.000368371	0.000368371	0.000368371	0	0	0	0	0.000368371	0.000368371	0	0	0.000368371	0	0	0.000368371
196.025	197.032	8	7	1	5	0	0.000368371	0	0	0.000368371	0	0	0	0	0	0	0	0	0	0	0	0	0	0	0	0
196.062	197.069	9	11	1	4	0	0	0	0	0.000368371	0	0.000368371	0	0	0	0	0	0	0	0	0	0	0	0	0	0
197.009	198.016	8	6	0	6	0	0.000869656	0.000597994	0.000559167	0.000757275	0.000561121	0.000368371	0.000828683	0.000822776	0.000822365	0.000869605	0.000368371	0.000368371	0.0018535	0.00121878	0.000711157	0.000690446	0.00119961	0.00118739	0.00148305	0.00120609
197.046	198.053	9	10	0	5	0	0.000872732	0.00060495	0.000659117	0.00103303	0.000859127	0.00101227	0.000759806	0.000711849	0.00076388	0.000794268	0.000368371	0.000368371	0.000953802	0.000920143	0.000636036	0.000611798	0.000919809	0.000694259	0.00105573	0.000980222
197.061	198.068	13	10	0	2	0	0.000368371	0	0	0.000368371	0.000368371	0	0.000368371	0.000368371	0.000368371	0.000368371	0	0	0.000368371	0.000368371	0.000368371	0.000368371	0.000368371	0.000368371	0.000368371	0.000368371
197.082	198.089	10	14	0	4	0	0.000368371	0.000368371	0.000368371	0.000368371	0.000368371	0.000569064	0.000368371	0.000368371	0.000368371	0.000368371	0	0.000368371	0.000368371	0.000368371	0.000368371	0.000368371	0.000368371	0.000368371	0.000368371	0.000508
199.025	200.032	8	8	0	6	0	0.000368371	0.000368371	0.000368371	0.000368371	0.000368371	0.000368371	0.000368371	0.000368371	0.000368371	0.000368371	0.000368371	0.000368371	0.000753721	0.000711099	0.000545721	0.00056656	0.000646882	0.000595565	0.000784734	0.000707012
199.04	200.047	12	8	0	3	0	0.00056965	0.000368371	0.000368371	0.000591014	0.000368371	0.000368371	0.00071209	0.000676089	0.000623451	0.000573819	0.000368371	0.000368371	0.000749222	0.000628926	0.000676173	0.000722797	0.000748578	0.000757717	0.000629493	0.000680218
199.061	200.068	9	12	0	5	0	0.000368371	0	0.000368371	0.000368371	0.000368371	0.000593103	0.000368371	0.000368371	0.000368371	0.000368371	0	0	0.00049731	0.000368371	0.000368371	0.000368371	0.000368371	0.000368371	0.000368371	0.000493669
199.076	200.084	13	12	0	2	0	0.000368371	0	0.000368371	0.000368371	0	0	0.000368371	0.000368371	0.000368371	0.000368371	0	0	0.000368371	0.000368371	0.000368371	0.000368371	0.000368371	0.000368371	0.000368371	0.000368371
199.098	200.105	10	16	0	4	0	0	0	0	0	0	0.000368371	0	0	0	0	0	0	0	0	0	0	0	0	0	0
201.004	202.011	7	6	0	7	0	0	0	0	0	0	0	0	0	0	0	0	0	0.000368371	0	0	0	0	0	0	0
201.019	202.027	11	6	0	4	0	0.000577645	0.000368371	0.000368371	0.000587596	0.000368371	0.000368371	0.000717201	0.000736042	0.000551523	0.000642203	0.000368371	0.000368371	0.00117776	0.000768513	0.000692474	0.000708583	0.000894063	0.00094243	0.000729812	0.000803357
201.056	202.063	12	10	0	3	0	0.000806065	0.000642263	0.000532873	0.000819894	0.000681194	0.000368371	0.000943974	0.000919157	0.000705955	0.000794217	0.000368371	0.000368371	0.0011689	0.000970731	0.000960457	0.00094813	0.00104323	0.000958176	0.000726953	0.0010942
201.077	202.084	9	14	0	5	0	0	0	0	0	0	0.000368371	0	0	0	0	0	0	0	0	0	0	0	0	0	0
201.092	202.099	13	14	0	2	0	0.000368371	0	0	0.000368371	0.000368371	0	0.000368371	0.000368371	0	0.000368371	0	0	0.000368371	0.000368371	0.000368371	0.000368371	0.000368371	0.000368371	0	0.000368371
202.051	203.058	11	9	1	3	0	0.000368371	0	0	0.000368371	0.000368371	0	0	0	0	0	0	0	0.000368371	0	0	0	0	0	0	0
202.999	204.006	10	4	0	5	0	0.000368371	0.000368371	0.000368371	0.000368371	0	0	0.000506531	0.000493002	0.000368371	0.000368371	0	0.000368371	0.000932983	0.000543256	0.000368371	0.000368371	0.000638335	0.000598679	0.000629513	0.000526006
203.035	204.042	11	8	0	4	0	0.00148112	0.000985879	0.00104127	0.00136122	0.000956124	0.000893681	0.0015713	0.00164449	0.00140426	0.00126181	0.000766821	0.000755835	0.0023161	0.00172099	0.00130247	0.00132304	0.00184578	0.00170424	0.0016976	0.00170448
203.071	204.079	12	12	0	3	0	0.000725509	0.000577315	0.000670974	0.00085759	0.000646929	0.000593009	0.000897544	0.000902923	0.000757421	0.000694129	0.000368371	0.000368371	0.000898552	0.000872421	0.00070027	0.000733535	0.000986251	0.000762182	0.000682197	0.000987254
203.108	204.115	13	16	0	2	0	0.000368371	0.000368371	0.000368371	0.000368371	0.000368371	0.000368371	0.000368371	0.000368371	0.000368371	0	0	0	0.000368371	0.000368371	0	0	0.000368371	0	0	0.000368371
204.03	205.038	10	7	1	4	0	0.000368371	0.000368371	0.000368371	0.000368371	0.000368371	0	0	0	0	0	0	0	0.000368371	0	0	0	0	0	0	0
204.067	205.074	11	11	1	3	0	0.000368371	0	0	0.000368371	0.000368371	0.000368371	0	0	0	0	0	0	0	0	0	0	0	0	0	0
205.087	206.094	12	14	0	3	0	0.000678604	0.000520751	0.000681039	0.000798683	0.0005949	0.00080997	0.0008048	0.00074027	0.000635244	0.000633938	0.000368371	0.000509528	0.000699653	0.000736861	0.00076926	0.000779203	0.000853157	0.000642939	0.000547958	0.000838308
205.123	206.131	13	18	0	2	0	0.000368371	0	0.000368371	0.000368371	0	0.000368371	0.000368371	0.000368371	0	0	0	0	0.000368371	0	0	0	0	0	0	0
206.009	207.017	9	5	1	5	0	0.000368371	0	0	0.000368371	0	0	0	0	0	0	0	0	0.000368371	0	0	0	0	0	0	0
206.046	207.053	10	9	1	4	0	0.000368371	0.000368371	0.000368371	0.000368371	0.000368371	0.000368371	0.000368371	0.000368371	0.000368371	0	0	0	0.000368371	0	0	0	0.000368371	0	0	0.000368371
206.082	207.09	11	13	1	3	0	0.000368371	0	0	0.000368371	0	0.000368371	0	0	0	0	0	0	0	0	0	0	0	0	0	0
207.103	208.11	12	16	0	3	0	0.000503368	0.000368371	0.000368371	0.000555178	0.000368371	0.000676912	0.00051913	0.000507161	0.000368371	0.000368371	0.000368371	0.000368371	0.000504825	0.000496761	0.000368371	0.000368371	0.000548106	0.000368371	0.000368371	0.000627211
207.139	208.146	13	20	0	2	0	0	0	0	0	0	0.000368371	0	0	0	0	0	0	0	0	0	0	0	0	0	0
208.025	209.032	9	7	1	5	0	0.000368371	0	0	0.000368371	0	0	0	0	0	0	0	0	0	0	0	0	0	0	0	0
208.062	209.069	10	11	1	4	0	0.000368371	0	0	0.000368371	0	0.000368371	0	0	0	0	0	0	0	0	0	0	0	0	0	0
209.009	210.016	9	6	0	6	0	0.000842718	0.000368371	0.000585481	0.000646559	0.000368371	0.000368371	0.000843089	0.000898186	0.000748125	0.000751434	0.000368371	0.000503865	0.00160735	0.00101867	0.000684521	0.000694476	0.00103594	0.000997131	0.00120683	0.00111854
209.061	210.068	14	10	0	2	0	0	0	0	0.000368371	0	0	0	0	0	0	0	0	0	0	0	0	0.000368371	0.000368371	0	0
209.118	210.126	12	18	0	3	0	0.000368371	0	0	0.000368371	0	0.000549974	0	0	0	0	0	0	0.000368371	0	0	0	0.000368371	0	0	0.000368371
211.04	212.047	13	8	0	3	0	0.000368371	0.000368371	0.000368371	0.000368371	0.000368371	0	0.000531251	0.00053936	0.000547377	0.000541003	0.000368371	0.000368371	0.000661569	0.000368371	0.000545199	0.000573016	0.000565087	0.000582768	0.000552135	0.000507427
211.061	212.068	10	12	0	5	0	0.000702837	0.000368371	0.000580269	0.000797982	0.000601672	0.000904192	0.000704811	0.000759814	0.000738936	0.000697474	0.000501404	0.000544475	0.000894679	0.000849266	0.000739524	0.00080122	0.000945829	0.00064628	0.000862711	0.00103904
211.076	212.084	14	12	0	2	0	0	0	0	0.000368371	0	0	0.000368371	0.000368371	0.000368371	0	0	0	0.000368371	0	0.000368371	0.000368371	0.000368371	0	0	0.000368371
211.098	212.105	11	16	0	4	0	0.000368371	0	0.000368371	0.000368371	0	0.000673945	0.000368371	0.000368371	0.000368371	0.000368371	0.000368371	0.000368371	0.000368371	0.000368371	0.000368371	0.000368371	0.000368371	0	0.000368371	0.000368371
212.02	213.027	8	7	1	6	0	0.000368371	0	0	0	0	0	0	0	0	0	0	0	0	0	0	0	0	0	0	0
213.004	214.011	8	6	0	7	0	0	0	0	0	0	0	0.000368371	0.000368371	0	0	0	0	0.000368371	0.000368371	0.000368371	0.000368371	0.000368371	0.000368371	0.000368371	0.000368371
213.019	214.027	12	6	0	4	0	0.000514182	0.000368371	0.000368371	0.000600382	0.000368371	0.000368371	0.000630593	0.000669553	0.000511606	0.00049185	0.000368371	0.000368371	0.000902409	0.000576466	0.000531437	0.000571999	0.00073259	0.000858145	0.000606684	0.000634351
213.04	214.048	9	10	0	6	0	0.000643609	0.000368371	0.000509914	0.000705411	0.000530126	0.000809519	0.000645555	0.00064441	0.000566664	0.000505811	0.000368371	0.000368371	0.000890337	0.000861039	0.000625231	0.000701473	0.000847016	0.00067388	0.000800013	0.000972989
213.077	214.084	10	14	0	5	0	0.000368371	0.000368371	0.000368371	0.000368371	0.000368371	0.00099177	0.000368371	0.000368371	0.000368371	0.000368371	0.000368371	0.000368371	0.000368371	0.000368371	0.000368371	0.000368371	0.000368371	0.000368371	0.000368371	0.000656701
213.092	214.099	14	14	0	2	0	0.000368371	0	0.000368371	0.000368371	0	0	0.000368371	0.000368371	0	0	0	0	0	0	0	0.000368371	0.000368371	0.000368371	0	0.000368371
213.113	214.121	11	18	0	4	0	0	0	0	0	0	0.000368371	0	0	0	0	0	0	0	0	0	0	0	0	0	0
214.051	215.058	12	9	1	3	0	0.000368371	0	0	0.000368371	0	0	0	0	0	0	0	0	0	0	0	0	0	0	0	0
214.999	216.006	11	4	0	5	0	0	0	0	0	0	0	0	0	0	0	0	0	0.000368371	0	0	0	0.000368371	0.000368371	0.000368371	0.000368371
215.02	216.027	8	8	0	7	0	0.000368371	0	0	0.000368371	0	0.000368371	0.000368371	0.000368371	0.000368371	0.000368371	0	0	0.000505971	0.000368371	0.000368371	0.000368371	0.000368371	0.000368371	0.000368371	0.000497554
215.056	216.063	9	12	0	6	0	0.000368371	0	0.000368371	0.000368371	0.000368371	0.000749215	0.000368371	0.000368371	0	0.000368371	0	0	0.000368371	0.000368371	0.000368371	0.000368371	0.000368371	0.000368371	0.000368371	0.000368371
215.071	216.079	13	12	0	3	0	0.000684984	0.000492101	0.000603853	0.000746711	0.00054704	0.000505161	0.000838373	0.00084224	0.000705291	0.000742136	0.000368371	0.000368371	0.000899196	0	0.000813711	0.000777231	0.000886582	0.000796959	0.000617779	0.000850102
215.092	216.1	10	16	0	5	0	0	0	0	0	0	0.000368371	0	0	0	0	0	0	0	0	0	0	0	0	0	0
215.108	216.115	14	16	0	2	0	0.000368371	0	0.000368371	0.000368371	0	0	0.000368371	0.000368371	0	0	0	0	0.000368371	0	0	0	0.000368371	0	0	0.000368371
216.03	217.038	11	7	1	4	0	0.000368371	0	0	0.000368371	0	0	0	0	0	0	0	0	0	0	0	0	0	0	0	0
216.067	217.074	12	11	1	3	0	0.000368371	0	0.000368371	0.000368371	0	0.000368371	0	0	0	0	0	0	0	0	0	0	0	0	0	0
217.035	218.043	8	10	0	7	0	0	0	0	0.000368371	0	0.000368371	0	0	0	0	0	0	0.000368371	0.000368371	0.000368371	0.000368371	0.000368371	0.000368371	0.000368371	0.000368371
217.051	218.058	12	10	0	4	0	0.00126278	0.000999561	0.00085714	0.00135157	0.00103694	0.000872594	0.00155475	0.00149097	0.0010895	0.00115655	0.000787672	0.000864221	0.00207983	0.00161027	0.00160776	0.00162341	0.0018176	0.00166067	0.00125807	0.00183255
217.072	218.079	9	14	0	6	0	0	0	0	0	0	0.000368371	0	0	0	0	0	0	0	0	0	0	0	0	0	0
217.087	218.094	13	14	0	3	0	0.000543965	0.000499148	0.000497483	0.000715874	0.00054893	0.00049667	0.00069274	0.000633415	0.000368371	0.000505799	0.000368371	0.000368371	0.000659238	0.00059078	0.000650568	0.000660763	0.000712262	0.000570182	0.000368371	0.000756134
218.046	219.053	11	9	1	4	0	0.000368371	0.000368371	0.000368371	0.000368371	0.000368371	0.000368371	0.000368371	0.000368371	0.000368371	0.000368371	0	0	0.000368371	0	0	0.000368371	0.000368371	0	0	0
218.082	219.09	12	13	1	3	0	0.000368371	0	0	0.000368371	0	0.000368371	0	0	0	0	0	0	0	0	0	0	0	0	0	0
218.994	220.001	10	4	0	6	0	0.000368371	0	0	0.000368371	0	0	0.000368371	0.000368371	0.000368371	0.000368371	0.000368371	0.000368371	0.000899426	0.000368371	0.000368371	0.000368371	0.000368371	0.000621949	0.000627742	0.000368371
219.066	220.074	12	12	0	4	0	0.00119969	0.000909755	0.00100845	0.00129198	0.00109322	0.000997087	0.00139101	0.00137682	0.00132095	0.0014208	0.000854979	0.000898038	0.00154306	0.00152271	0.00133551	0.00127752	0.00158019	0.00140324	0.00138247	0.00160924
219.103	220.11	13	16	0	3	0	0.000635282	0.000504106	0.000688799	0.000740947	0.000579654	0.000694408	0.000637508	0.00066768	0.000588952	0.000628477	0.000368371	0.000368371	0.000543115	0.000604423	0.000534951	0.000526478	0.000687718	0.000535893	0.000368371	0.000670411
220.025	221.032	10	7	1	5	0	0.000368371	0.000368371	0.000368371	0.000368371	0.000368371	0.000368371	0.000368371	0.000368371	0.000368371	0	0	0	0.000368371	0	0	0	0	0	0.000368371	0
220.062	221.069	11	11	1	4	0	0.000368371	0.000368371	0.000368371	0.000368371	0.000368371	0.000368371	0.000368371	0.000368371	0.000368371	0	0	0	0.000368371	0	0	0	0	0	0	0.000368371
220.098	221.105	12	15	1	3	0	0	0	0	0	0	0.000368371	0	0	0	0	0	0	0	0	0	0	0	0	0	0
221.046	222.053	11	10	0	5	0	0.00162327	0.00120809	0.00112961	0.00174479	0.00147736	0.00157576	0.00187174	0.00188033	0.00146389	0.00161374	0.00108429	0.00118179	0.00286046	0.00237046	0.00197813	0.00195403	0.00237938	0.00211596	0.0018814	0.00241435
221.061	222.068	15	10	0	2	0	0	0	0	0	0	0	0	0	0	0	0	0	0.000368371	0	0	0	0	0	0	0
221.082	222.089	12	14	0	4	0	0.000930271	0.000736767	0.000837926	0.00112776	0.000917636	0.00113926	0.0011301	0.00109447	0.00084717	0.000932973	0.000709543	0.000757064	0.00118027	0.00122048	0.00114404	0.00111244	0.00133088	0.00100875	0.000761394	0.00139871
221.118	222.126	13	18	0	3	0	0.00051405	0.000368371	0.0004943	0.0006244	0.000368371	0.000895188	0.00050558	0.000514232	0.000368371	0.000368371	0.000368371	0.000368371	0.000368371	0.000368371	0.000368371	0.000368371	0.00049435	0.000368371	0	0.000569632
222.041	223.048	10	9	1	5	0	0.000368371	0.000368371	0.000368371	0.000368371	0.000368371	0.000368371	0.000368371	0.000368371	0.000368371	0.000368371	0	0	0.000368371	0	0	0	0	0	0	0.000368371
222.077	223.084	11	13	1	4	0	0.000368371	0	0.000368371	0.000368371	0	0.000368371	0	0	0	0	0	0	0	0	0	0	0	0	0	0
223.025	224.032	10	8	0	6	0	0.00132752	0	0.000953424	0	0	0.00109764	0	0	0.00123727	0	0	0	0	0	0	0	0.001773	0.00161791	0.0018804	0.00194192
223.04	224.047	14	8	0	3	0	0.000368371	0	0	0.000368371	0	0	0.000368371	0.000368371	0.000368371	0.000368371	0	0	0.000368371	0.000368371	0.000368371	0.000368371	0.000368371	0.000368371	0.000368371	0.000368371
223.061	224.068	11	12	0	5	0	0.0011149	0.000714749	0.000928458	0.00123144	0.000954018	0.00123225	0.00129576	0.00127725	0.00116699	0.00127106	0.00076092	0.000843058	0.00160671	0.00139354	0.00114489	0.00111727	0.00159542	0.00114728	0.00124457	0.00171438
223.098	224.105	12	16	0	4	0	0.000654051	0.000368371	0.000616893	0.00071641	0.000511705	0.000913956	0.000721016	0.000704138	0.000588583	0.000658487	0.000368371	0.000535011	0.000641825	0.000646249	0.000582543	0.000569362	0.00076405	0.000529159	0.000368371	0.000939168
223.134	224.141	13	20	0	3	0	0	0	0	0.000368371	0	0.000606073	0	0	0	0	0	0	0	0	0	0	0	0	0	0
224.056	225.064	10	11	1	5	0	0.000368371	0	0.000368371	0.000368371	0.000368371	0.000368371	0	0	0	0	0	0	0.000368371	0	0	0	0	0	0	0.000368371
225.004	226.011	9	6	0	7	0	0.000368371	0.000368371	0.000368371	0.000368371	0	0	0.000368371	0.000368371	0.000368371	0.000368371	0.000368371	0.000368371	0.000988325	0.000629583	0.000368371	0.000368371	0.000557693	0.000601107	0.000573843	0.000721801
225.04	226.048	10	10	0	6	0	0.00086543	0.000708936	0.000608482	0.0010037	0.000846932	0.000975595	0.000949381	0.000958348	0.000766668	0.000796606	0.000597064	0.000674572	0.00168031	0.00126311	0.00108053	0.00106694	0.00137204	0.00108064	0.0011848	0.001466
225.056	226.063	14	10	0	3	0	0.000498985	0.000368371	0.000368371	0.000551765	0.000368371	0.000368371	0.000563283	0.000557912	0.000368371	0.000368371	0.000368371	0.000368371	0.000751248	0.000537478	0.000638511	0.000633197	0.000673685	0.00063363	0.000368371	0.000597544
225.077	226.084	11	14	0	5	0	0.000664276	0.000502603	0.000368371	0.000742292	0.000595803	0.000980602	0.000711787	0.000679323	0.000538329	0.000574464	0.000495623	0.000560144	0.000783	0.00077618	0.00071362	0.00074086	0.000912889	0.00055925	0.000542458	0.00102311
225.113	226.121	12	18	0	4	0	0.000368371	0	0	0.000368371	0.000368371	0.000753136	0.000368371	0.000368371	0	0	0	0	0.000368371	0.000368371	0.000368371	0.000368371	0.000368371	0	0	0.000368371
226.036	227.043	9	9	1	6	0	0	0	0	0.000368371	0	0	0	0	0	0	0	0	0	0	0	0	0	0	0	0
226.051	227.058	13	9	1	3	0	0.000368371	0	0	0.000368371	0	0	0	0	0	0	0	0	0	0	0	0	0	0	0	0
227.02	228.027	9	8	0	7	0	0.000368371	0.000368371	0.000368371	0.000368371	0.000368371	0.000368371	0.000368371	0.000503067	0.000368371	0.000368371	0.000368371	0.000368371	0.000862823	0.000771131	0.000521593	0.000522209	0.000700647	0.000644409	0.000890978	0.000826171
227.035	228.042	13	8	0	4	0	0.000916577	0.000703083	0.000683191	0.000886109	0.000752036	0.000368371	0.00107229	0.00104513	0.00101516	0.00106762	0.000514333	0.000531644	0.00150493	0.00112254	0.00101746	0.000983753	0.00120933	0.00134753	0.00127547	0.00107983
227.056	228.063	10	12	0	6	0	0.00070489	0.000505475	0.000560406	0.000728418	0.000640579	0.00102726	0.000676751	0.000662638	0.000623882	0.000661948	0.000368371	0.000497203	0.000856871	0.000918749	0.000649586	0.00062481	0.000895513	0.000659849	0.000844092	0.000955324
227.071	228.079	14	12	0	3	0	0.000582641	0.000368371	0.000518148	0.000579151	0.000529721	0.000368371	0.000661886	0.000669035	0.000611093	0.00064643	0.000368371	0.000368371	0.000669173	0.000661239	0.000646316	0.000617264	0.0007159	0.000734146	0.000585898	0.000668103
227.092	228.1	11	16	0	5	0	0.000368371	0.000368371	0.000368371	0.000368371	0.000368371	0.00113176	0.000368371	0.000368371	0.000368371	0.000368371	0	0	0.000368371	0.000368371	0.000368371	0.000368371	0.000368371	0.000368371	0.000368371	0.000621307
228.03	229.038	12	7	1	4	0	0.000368371	0	0	0.000368371	0.000368371	0	0	0	0	0	0	0	0	0	0	0	0	0	0	0
228.067	229.074	13	11	1	3	0	0.000368371	0	0.000368371	0.000368371	0.000368371	0	0	0	0	0	0	0	0	0	0	0	0	0	0	0
229.014	230.022	12	6	0	5	0	0.00089693	0.000711746	0.000618608	0.000909257	0.000741424	0.000519109	0.00114155	0.00112884	0.000807263	0.00084673	0.000520588	0.000563343	0.00208313	0.00129027	0.00101732	0.00105445	0.00137464	0.00165633	0.00115491	0.00121407
229.035	230.043	9	10	0	7	0	0.000521327	0.000368371	0.000368371	0.000515647	0.000368371	0.000640968	0.000523766	0.00050904	0.000368371	0.000368371	0.000368371	0.000368371	0.000797256	0.000781167	0.000548797	0.000572366	0.000744459	0.00061768	0.000661358	0.000829459
229.072	230.079	10	14	0	6	0	0.000501776	0.000368371	0.000368371	0.000368371	0.000368371	0.00105931	0.000368371	0.000368371	0	0	0.000368371	0.000368371	0.000368371	0.000368371	0.000368371	0.000368371	0.000368371	0.000368371	0.000368371	0.000583891
229.108	230.115	11	18	0	5	0	0	0	0	0	0	0.000558008	0	0	0	0	0	0	0	0	0	0	0	0	0	0
229.123	230.131	15	18	0	2	0	0	0	0	0.000368371	0	0	0	0	0	0	0	0	0	0	0	0	0	0	0	0
230.046	231.053	12	9	1	4	0	0.000509547	0.000368371	0.000368371	0.000504419	0.000368371	0.000368371	0.000368371	0.000368371	0.000368371	0.000368371	0	0	0.000368371	0	0	0	0.000368371	0	0	0.000368371
230.082	231.09	13	13	1	3	0	0.000368371	0	0	0.000368371	0.000368371	0.000368371	0	0	0	0	0	0	0	0	0	0	0	0	0	0
230.994	232.001	11	4	0	6	0	0.000368371	0	0	0.000368371	0	0	0.000368371	0.000368371	0.000368371	0.000368371	0.000368371	0.000368371	0.000894814	0.000509007	0.000368371	0.000368371	0.00055594	0.000551519	0.000546508	0.000498806
231.03	232.037	12	8	0	5	0	0.00152437	0.00108829	0.00108896	0.00147791	0.00106782	0.000872346	0.00176628	0.00179771	0.00153061	0.00152939	0.000930224	0.000948336	0.00308574	0.00205535	0.0017169	0.00174387	0.00213708	0.0020736	0.00208745	0.00216203
231.051	232.058	9	12	0	7	0	0.000368371	0	0	0.000368371	0	0.000551828	0.000368371	0.000368371	0	0	0	0	0.000368371	0.000368371	0	0	0.000368371	0.000368371	0.000368371	0.000498058
231.066	232.074	13	12	0	4	0	0.00118834	0.000852685	0.000991345	0.00132854	0.00104209	0.000887206	0.00145824	0.00146311	0.00122199	0.00122128	0.000797834	0.000812031	0.0017072	0.00148029	0.00135028	0.00137018	0.00167137	0.00137812	0.00122411	0.001579
231.087	232.095	10	16	0	6	0	0	0	0	0	0	0.000508997	0	0	0	0	0	0	0	0	0	0	0	0	0	0.000368371
231.103	232.11	14	16	0	3	0	0.00053743	0.000368371	0.000581927	0.000662204	0.000501145	0.000518295	0.000657669	0.000637535	0.000492563	0.000368371	0.000368371	0.000368371	0.000559109	0.000502033	0.000368371	0.000498575	0.000543096	0.000368371	0.000368371	0.000586633
232.025	233.032	11	7	1	5	0	0.000368371	0.000368371	0.000368371	0.000368371	0.000368371	0	0	0	0	0.000368371	0	0	0.000368371	0	0	0	0	0	0	0
233.009	234.016	11	6	0	6	0	0.000976581	0.000709857	0.000647019	0.000925942	0.000636001	0.000673229	0.00111129	0.00116265	0.000927216	0.000869204	0.000664683	0.00066685	0.00213775	0.00131721	0.000885671	0.000986859	0.00135266	0.00142418	0.00146752	0.00132693
233.046	234.053	12	10	0	5	0	0.00157352	0.00123771	0.00121742	0.00166144	0.0013368	0.00116019	0.00196618	0.00199462	0.00163828	0.00147753	0.00111143	0.00109599	0.002831	0.00223901	0.00174415	0.00180795	0.00243787	0.00211253	0.00208289	0.00243976
233.082	234.089	13	14	0	4	0	0.000950016	0.000799515	0.000888769	0.00116288	0.000922538	0.000884366	0.00114102	0.00115554	0.000901248	0.000814756	0.000676473	0.000693303	0.00117363	0.00111774	0.0009315	0.000985009	0.00120523	0.000896918	0.000781755	0.00121386
233.118	234.126	14	18	0	3	0	0.000554279	0.000368371	0.000545416	0.000638033	0.000368371	0.000648795	0.000531754	0.00053485	0.000368371	0.000368371	0.000368371	0.000368371	0.000368371	0.000368371	0.000368371	0.000368371	0.000368371	0.000368371	0	0.000495409
234.041	235.048	11	9	1	5	0	0.000368371	0.000368371	0.000368371	0.000368371	0.000368371	0.000368371	0.000368371	0.000368371	0	0	0	0	0.000368371	0.000368371	0.000368371	0	0.000368371	0	0	0.000368371
234.077	235.084	12	13	1	4	0	0.000368371	0.000368371	0.000368371	0.000368371	0.000368371	0.000368371	0	0	0	0	0	0	0	0	0	0	0	0	0	0
234.988	235.996	10	4	0	7	0	0.000368371	0	0	0	0	0	0.000368371	0.000368371	0.000368371	0.000368371	0	0	0.000676244	0.000368371	0.000368371	0.000368371	0.000368371	0.000368371	0.000516526	0.000368371
235.04	236.047	15	8	0	3	0	0	0	0	0	0	0	0	0	0	0	0	0	0.000368371	0	0	0	0.000368371	0.000368371	0	0
235.098	236.105	13	16	0	4	0	0.000803882	0.000728977	0.000816004	0.000980913	0.000890189	0.000928808	0.000915698	0.000909278	0.000846039	0.000897035	0.00066729	0.00070276	0.000851873	0.000906462	0.000813454	0.000826461	0.000952342	0.00069886	0.000618242	0.00102453
236.02	237.027	10	7	1	6	0	0.000368371	0	0	0.000368371	0	0	0	0	0	0	0	0	0	0	0	0	0	0	0	0
236.056	237.064	11	11	1	5	0	0.000368371	0.000368371	0.000368371	0.000368371	0.000368371	0.000368371	0.000368371	0.000368371	0.000368371	0.000368371	0	0	0.000368371	0.000368371	0	0	0.000368371	0	0.000368371	0.000368371
236.093	237.1	12	15	1	4	0	0	0	0	0	0	0.000368371	0	0	0	0	0	0	0	0	0	0	0	0	0	0
237.004	238.011	10	6	0	7	0	0.000751987	0.000368371	0.000368371	0.000625533	0.000368371	0.000368371	0.00087292	0.000908413	0.0007701	0.000816452	0.00056979	0.00061201	0.0017554	0.00119567	0.000630159	0.000620058	0.00109011	0.001111	0.00127595	0.00117261
237.019	238.027	14	6	0	4	0	0	0	0	0	0	0	0	0	0	0	0	0	0.000368371	0	0	0	0	0	0	0
237.04	238.048	11	10	0	6	0	0.00149723	0.0011128	0.00112244	0.00158939	0.00138576	0.00138599	0.00177963	0.00182283	0.0016732	0.00176366	0.00104598	0.00111119	0.00285017	0.00249327	0.00144011	0.00143624	0.00229874	0.00195853	0.00241076	0.00240989
237.056	238.063	15	10	0	3	0	0.000368371	0.000368371	0.000368371	0.000368371	0.000368371	0	0.000492149	0.000368371	0.000368371	0.000511994	0	0	0.000517452	0.000368371	0.000368371	0.000368371	0.000511082	0.000566125	0.000368371	0.000368371
237.077	238.084	12	14	0	5	0	0.0011556	0.000884915	0.00101105	0.00131199	0.00113039	0.00123159	0.0013607	0.0013865	0.00125882	0.00131551	0.000851517	0.000918334	0.00142347	0.00148645	0.0010727	0.00106639	0.00163632	0.00108447	0.00122105	0.00174096
237.113	238.121	13	18	0	4	0	0.000762382	0.000591981	0.000694945	0.000891823	0.000676369	0.00135388	0.000788187	0.000779096	0.000609386	0.000634046	0.000496701	0.000521615	0.000787178	0.000674262	0.000521246	0.000536274	0.00076928	0.000542605	0.000368371	0.000862314
237.15	238.157	14	22	0	3	0	0	0	0	0	0	0.000630522	0	0	0	0	0	0	0	0	0	0	0	0	0	0
238.036	239.043	10	9	1	6	0	0.000368371	0	0.000368371	0.000368371	0.000368371	0.000368371	0	0	0	0	0	0	0	0	0	0	0	0	0	0
238.051	239.058	14	9	1	3	0	0	0	0	0.000368371	0	0	0	0	0	0	0	0	0	0	0	0	0	0	0	0
238.072	239.079	11	13	1	5	0	0.000368371	0.000368371	0.000368371	0.000368371	0.000368371	0.000368371	0	0.000368371	0	0	0	0	0.000368371	0	0	0	0	0	0	0.000368371
239.02	240.027	10	8	0	7	0	0.000844482	0.000684516	0.000543939	0.000860356	0.000675112	0.00082539	0.00107834	0.00103816	0.000675271	0.00072787	0.000654611	0.000713621	0.00210566	0.00142017	0.000977422	0.000992307	0.00142443	0.00127869	0.00121942	0.00159128
239.035	240.042	14	8	0	4	0	0.000651857	0.000516338	0.000368371	0.000733142	0.000587992	0.000368371	0.000783033	0.000788938	0.00055702	0.000563774	0.000368371	0.000368371	0.0010099	0.000744747	0.000720945	0.000715104	0.000899743	0.000981058	0.000636325	0.000801485
239.056	240.063	11	12	0	6	0	0.00108758	0.000921927	0.000796603	0.00137179	0.00120075	0.00134612	0.00140256	0.00134397	0.000931334	0.00101643	0.000811739	0.000879694	0.00191158	0.00173133	0.00128061	0.00132048	0.00183145	0.00127936	0.00123296	0.00196845
239.071	240.079	15	12	0	3	0	0.000494513	0.000368371	0.000368371	0.000576149	0.000368371	0.000368371	0.000592018	0.000545363	0.000368371	0.000368371	0.000368371	0.000368371	0.000627162	0.000522554	0.000585184	0.000579715	0.000619624	0.000605004	0.000368371	0.000520258
239.092	240.1	12	16	0	5	0	0.000837678	0.000650825	0.000646192	0.000930323	0.000745089	0.00134286	0.00100388	0.000938647	0.000603273	0.000617524	0.000627874	0.000673909	0.00101202	0.00100281	0.000863739	0.000846842	0.00117725	0.000731805	0.000515678	0.00134536
239.129	240.136	13	20	0	4	0	0.000368371	0.000368371	0.000368371	0.000368371	0.000368371	0.000882208	0.000368371	0.000368371	0	0	0	0	0.000368371	0.000368371	0	0	0.000368371	0	0	0.000368371
240.051	241.059	10	11	1	6	0	0.000368371	0	0	0.000368371	0.000368371	0.000368371	0	0	0	0	0	0	0.000368371	0	0	0	0	0	0	0
240.999	242.006	9	6	0	8	0	0	0	0	0	0	0	0	0	0	0	0	0	0.000368371	0.000368371	0	0	0	0	0.000368371	0.000368371
241.014	242.022	13	6	0	5	0	0.000368371	0.000368371	0.000368371	0.000368371	0.000368371	0	0.000533651	0.00055836	0.000368371	0.000368371	0	0.000368371	0.000904527	0.000588659	0.000368371	0.000368371	0.000637171	0.000669579	0.000667985	0.000541037
241.035	242.043	10	10	0	7	0	0.000710143	0.000516805	0.00054263	0.000751308	0.000578825	0.000819852	0.000804608	0.00080629	0.000707332	0.000665278	0.000562095	0.000559028	0.00129699	0.00108772	0.000772346	0.000766822	0.00109679	0.000857634	0.00124016	0.00136839
241.051	242.058	14	10	0	4	0	0.000991042	0.000769173	0.000774045	0.00109379	0.000807615	0.000548124	0.0011971	0.00116204	0.0010209	0.00104974	0.000567639	0.000568343	0.00164851	0.00118589	0.00110794	0.00109694	0.00139616	0.00133546	0.0011838	0.00135431
241.072	242.079	11	14	0	6	0	0.000754001	0.000524646	0.000571383	0.00084558	0.000657273	0.00128511	0.000789986	0.000786922	0.000642244	0.000614213	0.000605675	0.000574973	0.000858291	0.000963622	0.000692394	0.000658453	0.00103636	0.000621813	0.00075763	0.00124563
241.087	242.094	15	14	0	3	0	0.000368371	0.000368371	0.000368371	0.000368371	0.000368371	0.000368371	0.000520773	0.000512116	0.000368371	0.000368371	0.000368371	0.000368371	0.000368371	0.000368371	0.000368371	0.000368371	0.000513438	0.000368371	0.000368371	0.000368371
241.108	242.115	12	18	0	5	0	0.000368371	0.000368371	0.000368371	0.000368371	0.000368371	0.00112015	0.000368371	0.000368371	0.000368371	0.000368371	0.000368371	0.000368371	0.000528902	0.000368371	0.000368371	0.000368371	0.000368371	0.000368371	0.000368371	0.000616903
242.046	243.053	13	9	1	4	0	0.000368371	0.000368371	0.000368371	0.000368371	0.000368371	0	0	0.000368371	0	0.000368371	0	0	0.000368371	0	0	0	0	0	0	0
242.082	243.09	14	13	1	3	0	0.000368371	0	0	0.000368371	0	0	0	0	0	0	0	0	0	0	0	0	0	0	0	0
243.015	244.022	9	8	0	8	0	0	0	0	0	0	0	0.000368371	0.000368371	0	0	0	0	0.000368371	0.000368371	0	0.000368371	0.000368371	0.000368371	0.000368371	0.000368371
243.03	244.037	13	8	0	5	0	0.00122289	0.00103713	0.000943714	0.00127302	0.00102152	0.000676762	0.00146828	0.00159333	0.00151243	0.00136582	0.00075485	0.000769863	0.00259319	0.00188319	0.00125921	0.00135167	0.00179428	0.00202206	0.00192594	0.00171955
243.066	244.074	14	12	0	4	0	0.00103553	0.000872526	0.000864723	0.00109843	0.000981081	0.000617681	0.00126927	0.00124949	0.0012017	0.00108606	0.000645935	0.000656496	0.00150821	0.00131682	0.00101502	0.0010918	0.00142206	0.00128689	0.00115987	0.00128944
243.087	244.095	11	16	0	6	0	0.000368371	0.000368371	0.000368371	0.000368371	0.000368371	0.00142523	0.000368371	0.000368371	0.000368371	0.000368371	0.000368371	0.000368371	0.000368371	0.000497983	0.000368371	0.000368371	0.000503788	0	0.000368371	0.000692224
243.103	244.11	15	16	0	3	0	0.000368371	0.000368371	0.000368371	0.000368371	0.000368371	0.000368371	0.000495285	0.00050548	0.000368371	0.000368371	0.000368371	0.000368371	0.000368371	0.000368371	0.000368371	0.000368371	0.000368371	0.000368371	0.000368371	0.000368371
243.124	244.131	12	20	0	5	0	0	0	0	0	0	0.000368371	0	0	0	0	0	0	0	0	0	0	0	0	0	0
244.062	245.069	13	11	1	4	0	0.000368371	0.000368371	0.000368371	0.000517961	0.000368371	0.000368371	0.000368371	0.000368371	0	0	0	0	0.000368371	0	0	0	0.000368371	0	0	0.000368371
245.009	246.016	12	6	0	6	0	0.000838697	0.00078008	0.0005585	0.000852406	0.000745643	0.000640194	0.00113179	0.00109892	0.00087494	0.000966981	0.000568015	0.000661281	0.00222098	0.00160421	0.000978506	0.000988317	0.0013249	0.00165936	0.00146765	0.0013723
245.03	246.038	9	10	0	8	0	0.000368371	0.000368371	0	0.000368371	0.000368371	0.000368371	0.000368371	0.000368371	0	0.000368371	0	0	0.000565394	0.00056526	0.000368371	0.000368371	0.000368371	0.000368371	0.000517904	0.000628754
245.046	246.053	13	10	0	5	0	0.00156091	0.00145882	0.00113719	0.00164596	0.00160909	0.00100815	0.00205331	0.00201752	0.001621	0.00178607	0.0010374	0.00115632	0.00304758	0.00268582	0.00195519	0.00193609	0.00246683	0.00252662	0.00220182	0.00239793
245.057	246.064	12	10	2	4	0	0	0	0	0.000368371	0.000368371	0	0	0	0	0	0	0	0	0	0	0	0	0	0	0
245.067	246.074	10	14	0	7	0	0.000368371	0.000368371	0	0.000368371	0.000368371	0.000715328	0.000368371	0	0	0	0	0	0.000368371	0.000368371	0	0	0.000368371	0	0.000368371	0.000368371
245.082	246.089	14	14	0	4	0	0.000904786	0.000940419	0.000799738	0.00111735	0.00109436	0.000727963	0.00117585	0.00115516	0.00091289	0.000986098	0.000674475	0.000729302	0.00126049	0.00129276	0.00100629	0.000982621	0.00118722	0.00109553	0.000827243	0.00131977
245.103	246.11	11	18	0	6	0	0	0	0	0	0	0.000368371	0	0	0	0	0	0	0	0	0	0	0	0	0	0
245.118	246.126	15	18	0	3	0	0.000368371	0.000510828	0.000368371	0.000570399	0.000572683	0.000368371	0.000507276	0.000368371	0.000368371	0.000368371	0.000368371	0.000368371	0.000368371	0.000368371	0.000368371	0.000368371	0.000368371	0.000368371	0	0.000368371
246.041	247.048	12	9	1	5	0	0.000624509	0.000499422	0.000368371	0.000538545	0.000503279	0.000368371	0.000368371	0.000368371	0.000368371	0.000368371	0.000368371	0.000368371	0.000522304	0.000368371	0.000368371	0.000368371	0.000368371	0.000368371	0.000368371	0.000368371
246.077	247.084	13	13	1	4	0	0.000368371	0.000368371	0.000368371	0.000506889	0.000491291	0.000368371	0.000368371	0.000368371	0.000368371	0.000368371	0	0	0.000368371	0.000368371	0	0	0.000368371	0	0	0
246.988	247.996	11	4	0	7	0	0.000368371	0	0	0.000368371	0	0	0.000368371	0.000368371	0.000368371	0.000368371	0.000368371	0.000368371	0.000980688	0.00055599	0.000368371	0.000368371	0.000544252	0.000632952	0.000613035	0.000594703
247.046	248.053	9	12	0	8	0	0	0	0	0	0	0.000368371	0	0	0	0	0	0	0	0.000368371	0	0	0	0	0	0.000368371
247.061	248.068	13	12	0	5	0	0.00164689	0.00130221	0.00129049	0.00198842	0.00155045	0.00132357	0.00218447	0.00216486	0.00170629	0.00171918	0.00111966	0.00110581	0.00299659	0.00247696	0.00169539	0.00162735	0.00257219	0.00212089	0.00204086	0.00255601
247.065	248.072	10	16	0	5	1	0	0	0	0	0	0.000368371	0	0	0	0	0	0	0	0	0	0	0	0	0	0
247.072	248.08	12	12	2	4	0	0.000368371	0	0	0.000368371	0.000368371	0	0	0	0	0	0	0	0	0	0	0	0	0	0	0
247.082	248.09	10	16	0	7	0	0	0	0	0	0	0.000368371	0	0	0	0	0	0	0	0	0	0	0	0	0	0
247.098	248.105	14	16	0	4	0	0.0010039	0.000853041	0.000960746	0.00121676	0.000979616	0.000958038	0.00117395	0.00115573	0.000840856	0.000885329	0.000666138	0.000649958	0.00104638	0.001098	0.000787594	0.000786007	0.00114387	0.000828923	0.00064944	0.00118019
247.134	248.141	15	20	0	3	0	0.000368371	0.000368371	0.000493006	0.000602198	0.000368371	0.000571645	0.000368371	0.000368371	0.000368371	0.000368371	0	0	0.000368371	0.000368371	0.000368371	0	0.000368371	0	0	0.000368371
248.02	249.027	11	7	1	6	0	0.000368371	0.000368371	0	0.000368371	0.000368371	0	0.000368371	0.000368371	0	0	0	0	0.000368371	0	0	0	0	0	0	0
248.056	249.064	12	11	1	5	0	0.000570756	0.000368371	0.000368371	0.000631081	0.000522689	0.000368371	0.000368371	0.000368371	0.000368371	0.000368371	0.000368371	0.000368371	0.000495327	0.000368371	0.000368371	0	0.000368371	0.000368371	0.000368371	0.000368371
248.093	249.1	13	15	1	4	0	0.000368371	0	0.000368371	0.000368371	0.000368371	0.000368371	0.000368371	0	0	0	0	0	0	0	0	0	0	0	0	0
249.04	250.048	12	10	0	6	0	0.00175468	0.00133826	0.00126759	0.00188629	0.00151259	0.00149222	0.00224144	0.00230278	0.0018162	0.00172715	0.00118599	0.00120786	0.00364096	0.00267481	0.00174586	0.00187108	0.00292322	0.00230865	0.00241381	0.00291866
249.056	250.063	16	10	0	3	0	0.000368371	0	0	0.000368371	0.000368371	0	0.000368371	0.000368371	0.000368371	0.000368371	0	0	0.000368371	0.000368371	0.000368371	0.000368371	0.000368371	0.000368371	0.000368371	0.000368371
249.077	250.084	13	14	0	5	0	0.00134621	0.0010717	0.00118178	0.0016514	0.00132812	0.00129849	0.00168519	0.00166503	0.00131455	0.00121854	0.000938054	0.000954803	0.00182556	0.0016788	0.00124903	0.00131648	0.00194332	0.00129135	0.00122958	0.00208701
249.08	250.087	10	18	0	5	1	0	0	0	0	0	0.000368371	0	0	0	0	0	0	0	0	0	0	0	0	0	0
249.113	250.121	14	18	0	4	0	0.000930297	0.000788741	0.000943512	0.00118278	0.000846486	0.00127465	0.00097362	0.000952295	0.000707022	0.00064146	0.000561482	0.000546349	0.000933409	0.000732398	0.000625397	0.000656917	0.000882175	0.000664315	0.000368371	0.00100974
250.036	251.043	11	9	1	6	0	0.000368371	0.000368371	0.000368371	0.000368371	0.000368371	0.000368371	0.000368371	0.000368371	0	0	0	0	0.000368371	0.000368371	0	0	0.000368371	0	0	0.000368371
250.072	251.079	12	13	1	5	0	0.000368371	0.000368371	0.000368371	0.000368371	0.000368371	0.000368371	0.000368371	0.000368371	0	0	0	0	0.000368371	0.000368371	0	0.000368371	0.000368371	0	0	0.000368371
250.983	251.991	10	4	0	8	0	0.000368371	0	0	0	0	0	0.000368371	0.000368371	0	0	0	0	0.000642296	0.000368371	0.000368371	0	0.000368371	0.000368371	0.000368371	0.000368371
251.02	252.027	11	8	0	7	0	0.00104312	0.000887191	0.00065622	0.000988797	0.000814063	0.000852087	0.00123018	0.00114886	0.000880073	0.000947174	0.000793713	0.000883745	0.00220507	0.00174269	0.00111226	0.00107074	0.0014947	0.00148936	0.00150241	0.00170911
251.035	252.042	15	8	0	4	0	0.000368371	0.000368371	0.000368371	0.000368371	0.000368371	0	0.000368371	0.000368371	0.000368371	0.000368371	0	0	0.000685229	0.000368371	0.000368371	0.000368371	0.000542821	0.000639883	0.000368371	0.000368371
251.056	252.063	12	12	0	6	0	0.00123672	0.00116187	0.000944355	0.00151783	0.00144756	0.00144521	0.00167496	0.00160216	0.00132505	0.00143903	0.001066	0.00114562	0.00232282	0.00220037	0.00163082	0.00164969	0.00225167	0.00167039	0.00172871	0.00231062
251.067	252.075	11	12	2	5	0	0	0	0	0	0.000368371	0	0	0	0	0	0	0	0	0	0	0	0	0	0	0
251.071	252.079	16	12	0	3	0	0.000368371	0.000368371	0.000368371	0.000368371	0.000368371	0	0.000368371	0.000368371	0.000368371	0.000368371	0	0	0.000495547	0.000368371	0.000368371	0.000368371	0.000368371	0.000368371	0.000368371	0.000368371
251.092	252.1	13	16	0	5	0	0.0010365	0.000959642	0.00090179	0.00120213	0.00111842	0.00135239	0.00123415	0.00120741	0.000909999	0.00096382	0.00083982	0.000938374	0.00123467	0.00125842	0.00108256	0.0010837	0.00139553	0.000957749	0.000768104	0.00152792
251.129	252.136	14	20	0	4	0	0.000587818	0.000530935	0.000503355	0.00074848	0.000628875	0.00169377	0.000557245	0.000527945	0.000368371	0.000368371	0.000368371	0.000368371	0.000599106	0.000368371	0.000368371	0.000368371	0.000542533	0.000368371	0	0.000626548
252.051	253.059	11	11	1	6	0	0.000368371	0.000368371	0.000368371	0.000368371	0.000368371	0.000368371	0	0.000368371	0	0	0	0	0.000368371	0.000368371	0	0	0	0	0	0.000368371
252.088	253.095	12	15	1	5	0	0	0	0	0.000368371	0.000368371	0.000368371	0	0	0	0	0	0	0	0	0	0	0	0	0	0
252.999	254.006	10	6	0	8	0	0.000368371	0	0	0	0	0	0.000368371	0.000368371	0.000368371	0	0.000368371	0.000368371	0.000643967	0.000368371	0.000368371	0.000368371	0.000368371	0.000368371	0.000538524	0.000368371
253.014	254.022	14	6	0	5	0	0	0	0	0.000368371	0.000368371	0	0.000368371	0.000368371	0.000368371	0.000368371	0	0	0.000672081	0.000368371	0.000368371	0.000368371	0.000368371	0.000564175	0.000496275	0.000368371
253.035	254.043	11	10	0	7	0	0.000983401	0.000845247	0.000768525	0.000974026	0.000915918	0.00121177	0.00121298	0.0011966	0.00114597	0.00109196	0.00087352	0.000822766	0.00210646	0.0020219	0.00113087	0.00109462	0.00163069	0.00152463	0.00200307	0.00191374
253.072	254.079	12	14	0	6	0	0.00103933	0.000860606	0.000891788	0.00117233	0.00105579	0.00125818	0.00126411	0.00124733	0.00114273	0.00108509	0.000934083	0.000871229	0.00139655	0.00172433	0.00114454	0.00111896	0.00163927	0.00115487	0.0013591	0.0018602
253.087	254.094	16	14	0	3	0	0.000368371	0.000368371	0.000368371	0.000368371	0.000368371	0	0.000368371	0.000368371	0.000368371	0.000368371	0	0	0.000368371	0.000368371	0.000368371	0.000368371	0.000368371	0.000368371	0.000368371	0.000368371
253.108	254.115	13	18	0	5	0	0.000785976	0.000664245	0.000725006	0.000904277	0.000778046	0.00175229	0.000892827	0.000847073	0.000714811	0.000672485	0.000641268	0.000614463	0.00095011	0.00103861	0.000696784	0.000681784	0.000981136	0.000711489	0.000627025	0.00117309
253.145	254.152	14	22	0	4	0	0	0	0	0.000368371	0.000368371	0.000889069	0	0	0	0	0	0	0.000368371	0	0	0	0	0	0	0
254.046	255.053	14	9	1	4	0	0.000368371	0.000368371	0	0.000368371	0.000368371	0	0	0	0	0	0	0	0.000368371	0	0	0	0	0	0	0
254.067	255.074	11	13	1	6	0	0.000368371	0	0.000368371	0.000368371	0.000368371	0.000368371	0	0	0	0	0	0	0	0	0	0	0	0	0	0
255.015	256.022	10	8	0	8	0	0.000368371	0.000368371	0.000368371	0.000368371	0.000368371	0.000368371	0.000368371	0.000368371	0.000368371	0.000368371	0.000368371	0.000368371	0.0007743	0.000808355	0.000368371	0.000368371	0.000624443	0.000602952	0.000773555	0.000735553
255.051	256.058	11	12	0	7	0	0.000977843	0.000700781	0.000734649	0.00100154	0.000938568	0.00122022	0.00106126	0.0010774	0.00102673	0.000921979	0.000699355	0.000705369	0.00154454	0.00166828	0.000832762	0.000866314	0.00146834	0.00115759	0.00146104	0.00171743
255.066	256.074	15	12	0	4	0	0.000823761	0.000718149	0.000674417	0.000900988	0.000802293	0.000368371	0.000995704	0.00101121	0.000934339	0.000916825	0.000368371	0.000368371	0.0013154	0.00113595	0.000766824	0.000809354	0.00113637	0.00118523	0.000982068	0.00101444
255.087	256.095	12	16	0	6	0	0.00087158	0.000678186	0.000725236	0.00101914	0.000874707	0.00169828	0.000997738	0.00103528	0.000829629	0.000757024	0.000684127	0.000688663	0.00105345	0.00138561	0.000704524	0.000761304	0.00128821	0.000861292	0.000813073	0.00152146
255.103	256.11	16	16	0	3	0	0.000368371	0.000368371	0.000368371	0.000368371	0.000368371	0	0.000368371	0.000368371	0.000368371	0.000368371	0	0	0.000368371	0.000368371	0	0.000368371	0.000368371	0.000368371	0	0.000368371
255.124	256.131	13	20	0	5	0	0.000368371	0.000368371	0.000368371	0.000495628	0.000368371	0.0013515	0.000368371	0.000368371	0.000368371	0.000368371	0.000368371	0.000368371	0.000533853	0.000368371	0	0	0.000368371	0.000368371	0.000368371	0.000368371
256.025	257.032	13	7	1	5	0	0.000368371	0	0	0.000368371	0.000368371	0	0	0	0	0	0	0	0.000368371	0	0	0	0	0	0	0
256.062	257.069	14	11	1	4	0	0.000368371	0.000368371	0.000368371	0.000368371	0.000368371	0.000368371	0.000368371	0.000368371	0	0	0	0	0.000368371	0	0	0	0.000368371	0	0	0
257.03	258.038	10	10	0	8	0	0.000532924	0.000368371	0.000368371	0.000368371	0.000368371	0.000696903	0.000592646	0.000573353	0.000368371	0.000368371	0.000368371	0.000368371	0.000788544	0.000890797	0.000547836	0.000542248	0.000833095	0.000687266	0.000705222	0.000989132
257.057	258.064	13	10	2	4	0	0	0	0	0.000368371	0	0	0	0	0	0	0	0	0	0	0	0	0	0	0	0
257.067	258.074	11	14	0	7	0	0.000756963	0.000643881	0.000509571	0.000896199	0.000720878	0.00138554	0.000754126	0.000698229	0.000368371	0.000368371	0.000368371	0.000535366	0.000951802	0.00110678	0.000635115	0.000631436	0.0010921	0.000691726	0.000659988	0.00132155
257.082	258.089	15	14	0	4	0	0.000808137	0.00078082	0.000649409	0.000971423	0.000860191	0.000533962	0.001006	0.0010004	0.000672782	0.000714626	0.000368371	0.000522272	0.0011611	0.00096216	0.000826194	0.000813318	0.00106288	0.000990864	0.000604207	0.001023
257.093	258.1	14	14	2	3	0	0	0	0	0.000368371	0	0	0	0	0	0	0	0	0	0	0	0	0	0	0	0
257.103	258.11	12	18	0	6	0	0.000368371	0.000368371	0.000368371	0.000523353	0.000368371	0.00158801	0.000368371	0.000368371	0	0.000368371	0.000368371	0.000368371	0.000621388	0.000574088	0.000368371	0.000368371	0.000579887	0.000368371	0.000368371	0.000762194
257.118	258.126	16	18	0	3	0	0.000368371	0.000368371	0.000368371	0.000368371	0.000368371	0.000368371	0.000368371	0.000368371	0.000368371	0.000368371	0	0	0.000368371	0.000368371	0	0.000368371	0.000368371	0.000368371	0	0.000368371
257.139	258.147	13	22	0	5	0	0	0	0	0	0	0.000497609	0	0	0	0	0	0	0	0	0	0	0	0	0	0
258.041	259.048	13	9	1	5	0	0.000368371	0.000368371	0.000368371	0.000368371	0.000368371	0.000368371	0.000368371	0.000368371	0.000368371	0.000368371	0	0	0.000368371	0.000368371	0	0	0.000368371	0.000368371	0	0
258.077	259.084	14	13	1	4	0	0.000368371	0.000368371	0.000368371	0.000368371	0.000368371	0.000368371	0.000368371	0.000368371	0	0	0	0	0.000368371	0.000368371	0	0	0	0	0	0.000368371
259.046	260.053	10	12	0	8	0	0.000368371	0.000368371	0.000368371	0.000368371	0.000368371	0.00104109	0.000368371	0.000368371	0.000368371	0.000368371	0.000368371	0.000368371	0.000586481	0.000666609	0.000368371	0.000368371	0.000566009	0.000368371	0.000590447	0.000752174
259.061	260.068	14	12	0	5	0	0.00136466	0.00116039	0.00104262	0.00157078	0.00137942	0.000911725	0.00183741	0.00178834	0.00156097	0.00157197	0.00102241	0.0010333	0.0024245	0.00218537	0.00151309	0.00153351	0.00209524	0.0020315	0.0018236	0.00214209
259.072	260.08	13	12	2	4	0	0.000368371	0	0	0.000368371	0.000368371	0	0	0	0	0	0	0	0	0	0	0	0	0	0	0
259.082	260.09	11	16	0	7	0	0.000368371	0.000368371	0.000368371	0.000368371	0.000368371	0.00104538	0.000368371	0	0	0	0.000368371	0	0.000368371	0.000368371	0	0	0.000368371	0	0.000368371	0.000605243
259.098	260.105	15	16	0	4	0	0.000731552	0.000729309	0.000736613	0.000931008	0.000795242	0.000573845	0.000887704	0.000868051	0.000769881	0.000738061	0.000549874	0.000560209	0.000865104	0.000783185	0.000648069	0.000653122	0.000831225	0.000700184	0.000539495	0.000911294
259.119	260.126	12	20	0	6	0	0	0	0	0	0	0.000368371	0	0	0	0	0	0	0	0	0	0	0	0	0	0
259.134	260.141	16	20	0	3	0	0.000368371	0.000368371	0.000368371	0.000368371	0.000368371	0.000368371	0.000368371	0.000368371	0.000368371	0.000368371	0	0	0.000368371	0.000368371	0	0	0.000368371	0	0	0.000368371
260.02	261.027	12	7	1	6	0	0.000368371	0	0	0.000368371	0	0	0	0	0	0	0	0	0.000368371	0	0	0	0	0	0	0
260.056	261.064	13	11	1	5	0	0.00049299	0.000368371	0.000368371	0.00058297	0.000368371	0.000368371	0.000368371	0.000368371	0.000368371	0.000368371	0.000368371	0.000368371	0.000368371	0.000368371	0.000368371	0	0.000368371	0.000368371	0.000368371	0.000368371
260.093	261.1	14	15	1	4	0	0.000368371	0.000368371	0.000368371	0.000368371	0.000368371	0.000368371	0	0	0	0	0	0	0	0	0	0	0	0	0	0.000368371
261.004	262.011	12	6	0	7	0	0.000678548	0.000568198	0.000368371	0.00064716	0.000368371	0.000583648	0.000867887	0.000868617	0.000736913	0.00077524	0.000533783	0.00056493	0.00184036	0.00120944	0.000618587	0.000576368	0.000985824	0.001212	0.00126442	0.00108117
261.044	262.051	10	14	0	6	1	0	0	0	0	0.000368371	0	0	0	0	0	0	0	0	0	0	0	0	0	0	0
261.052	262.059	12	10	2	5	0	0	0	0	0.000368371	0.000368371	0	0	0	0	0	0	0	0	0	0	0	0	0	0	0
261.056	262.063	17	10	0	3	0	0	0	0	0	0	0	0	0	0	0	0	0	0.000368371	0	0	0	0.000368371	0.000368371	0	0
261.062	262.069	10	14	0	8	0	0	0	0	0	0	0.000368371	0	0	0	0	0	0	0	0	0	0	0	0	0	0
261.077	262.084	14	14	0	5	0	0.0011448	0.00105307	0.00106188	0.00137477	0.00127523	0.000978109	0.00155932	0.00153729	0.00136685	0.00139855	0.000934216	0.000965429	0.00181232	0.00181525	0.00110302	0.00108545	0.0016747	0.00148879	0.00132643	0.00170666
261.088	262.095	13	14	2	4	0	0	0	0	0.000368371	0.000368371	0	0	0	0	0	0	0	0	0	0	0	0	0	0	0
262.072	263.079	13	13	1	5	0	0.000368371	0.000368371	0.000368371	0.000533703	0.000525976	0.000368371	0.000368371	0.000368371	0.000368371	0.000368371	0.000368371	0.000368371	0.000368371	0.000368371	0.000368371	0.000368371	0.000368371	0.000368371	0.000368371	0.000368371
262.108	263.116	14	17	1	4	0	0	0	0	0	0	0.000368371	0	0	0	0	0	0	0	0	0	0	0	0	0	0
262.983	263.991	11	4	0	8	0	0	0	0	0	0	0	0	0	0	0	0	0	0.000368371	0.000368371	0	0	0	0.000368371	0.000368371	0
263.02	264.027	12	8	0	7	0	0.00120039	0.000994888	0.000846424	0.00124894	0.00097402	0.00107079	0.00168099	0.00166029	0.00141301	0.00129676	0.000987918	0.000983012	0.00325499	0.00237626	0.00127849	0.00134505	0.00199511	0.0023319	0.00220612	0.00210167
263.035	264.042	16	8	0	4	0	0.000368371	0	0	0.000368371	0	0	0.000368371	0.000368371	0.000368371	0.000368371	0	0	0.00049478	0.000368371	0.000368371	0.000368371	0.000368371	0.000368371	0.000368371	0.000368371
263.056	264.063	13	12	0	6	0	0.00158248	0.00137499	0.00132494	0.00192563	0.00168465	0.00146001	0.00217894	0.0021573	0.00192146	0.00169444	0.00120456	0.00118422	0.00311026	0.00280634	0.00174817	0.00187668	0.00264606	0.00243713	0.00229304	0.00271537
263.059	264.067	10	16	0	6	1	0	0	0	0	0	0.000368371	0	0	0	0	0	0	0	0	0	0	0	0	0	0
263.067	264.075	12	12	2	5	0	0	0	0	0.000368371	0.000368371	0	0	0	0	0	0	0	0	0	0	0	0	0	0	0
263.092	264.1	14	16	0	5	0	0.00117663	0.00110867	0.00120734	0.00151442	0.00130883	0.00128948	0.00146155	0.00144616	0.00124082	0.00111495	0.00088974	0.000886485	0.00144171	0.00143811	0.0010818	0.00113017	0.00147547	0.00119108	0.000914327	0.00156988
264.015	265.022	11	7	1	7	0	0	0	0	0	0	0	0	0	0	0	0	0	0.000368371	0	0	0	0	0	0	0
264.051	265.059	12	11	1	6	0	0.000509097	0.000368371	0.000368371	0.0005074	0.000368371	0.000368371	0.000368371	0.000368371	0.000368371	0.000368371	0.000368371	0.000368371	0.000368371	0.000368371	0.000368371	0.000368371	0.000368371	0.000368371	0	0.000368371
264.088	265.095	13	15	1	5	0	0.000368371	0.000368371	0.000368371	0.000368371	0.000368371	0.000368371	0.000368371	0.000368371	0	0	0	0	0.000368371	0.000368371	0	0	0.000368371	0	0	0.000368371
264.999	266.006	11	6	0	8	0	0.000547938	0.000368371	0.000368371	0.000368371	0.000368371	0.000368371	0.000677964	0.000617693	0.000368371	0.000368371	0.000368371	0.000368371	0.00146773	0.000899696	0.000368371	0.000368371	0.000824684	0.000980776	0.000751966	0.000906713
265.014	266.022	15	6	0	5	0	0	0	0	0	0	0	0	0	0	0	0	0	0.000368371	0	0	0	0.000368371	0.000368371	0	0
265.035	266.043	12	10	0	7	0	0.00136085	0.00113765	0.000944748	0.00145416	0.00131958	0.00135086	0.00184062	0.00178897	0.00142496	0.0014698	0.00104478	0.00116249	0.00311643	0.00263693	0.00158278	0.00155734	0.0023937	0.00232614	0.00213601	0.00246973
265.047	266.054	11	10	2	6	0	0	0	0	0	0.000368371	0	0	0	0	0	0	0	0	0	0	0	0	0	0	0
265.051	266.058	16	10	0	4	0	0.000548265	0.000491192	0.000368371	0.000608614	0.000530301	0.000368371	0.000623347	0.00064577	0.000514447	0.00054187	0.000368371	0.000368371	0.000991059	0.000675531	0.00057605	0.000569645	0.000698428	0.000939421	0.000592946	0.000662295
265.072	266.079	13	14	0	6	0	0.00141249	0.00123784	0.00116412	0.00177072	0.00163928	0.00163455	0.00189214	0.00182807	0.00140902	0.00149364	0.00105517	0.00118039	0.00226973	0.00240583	0.00158278	0.00155587	0.00228769	0.00185038	0.00155584	0.0024941
265.075	266.082	10	18	0	6	1	0	0	0	0	0	0.000368371	0	0	0	0	0	0	0	0	0	0	0	0	0	0
265.083	266.09	12	14	2	5	0	0	0	0	0	0.000368371	0	0	0	0	0	0	0	0	0	0	0	0	0	0	0
265.087	266.094	17	14	0	3	0	0	0	0	0.000368371	0	0	0.000368371	0.000368371	0	0	0	0	0.000368371	0.000368371	0.000368371	0.000368371	0.000368371	0.000368371	0	0.000368371
265.108	266.115	14	18	0	5	0	0.00125869	0.00111305	0.00114571	0.00152391	0.00128984	0.00219795	0.00134015	0.00129605	0.000938804	0.000955387	0.000792772	0.000886434	0.00134986	0.00131414	0.000988891	0.000980924	0.0014232	0.00114007	0.000668296	0.00148466
265.145	266.152	15	22	0	4	0	0.000368371	0.000368371	0.000368371	0.000574384	0.000506564	0.00132845	0.000368371	0.000368371	0.000368371	0.000368371	0	0.000368371	0.000515781	0.000368371	0	0	0.000368371	0.000368371	0	0.000368371
266.031	267.038	11	9	1	7	0	0.000368371	0.000368371	0	0.000368371	0	0	0	0	0	0	0	0	0	0	0	0	0	0	0	0
266.046	267.053	15	9	1	4	0	0	0	0	0.000368371	0	0	0	0	0	0	0	0	0	0	0	0	0	0	0	0
266.067	267.074	12	13	1	6	0	0.000368371	0.000368371	0.000368371	0.000368371	0.000368371	0.000368371	0.000368371	0.000368371	0.000368371	0.000368371	0.000368371	0.000368371	0.000368371	0.000368371	0	0	0.000368371	0	0	0.000368371
266.103	267.111	13	17	1	5	0	0	0	0	0.000368371	0	0.000368371	0	0	0	0	0	0	0	0	0	0	0	0	0	0
266.978	267.986	10	4	0	9	0	0	0	0	0	0	0	0	0	0	0	0	0	0.000368371	0	0	0	0	0	0	0
267.015	268.022	11	8	0	8	0	0.000777375	0.0005765	0.000368371	0.000691123	0.000368371	0.000565945	0.000877879	0.000846867	0.000691347	0.000671678	0.000610537	0.000616621	0.00159933	0.00117716	0.000667236	0.000634221	0.00107098	0.00101527	0.00127099	0.00131093
267.03	268.037	15	8	0	5	0	0.000644546	0.000535491	0.000368371	0.000731794	0.00055663	0.000368371	0.000804378	0.000824922	0.000722944	0.000683115	0.000368371	0.000368371	0.00149336	0.000924877	0.000665416	0.000670344	0.000987465	0.0011565	0.000957904	0.00087083
267.066	268.074	16	12	0	4	0	0.000618633	0.000569827	0.000503708	0.000682593	0.000563824	0.000368371	0.000756444	0.000724969	0.000665936	0.000682793	0.000368371	0.000368371	0.0010319	0.000841172	0.000663302	0.000644883	0.000887365	0.00093757	0.00076267	0.000843762
267.103	268.11	17	16	0	3	0	0	0	0	0.000368371	0	0	0.000368371	0.000368371	0	0	0	0	0.000368371	0	0	0	0	0.000368371	0	0.000368371
267.16	268.167	15	24	0	4	0	0	0	0	0	0	0.000609335	0	0	0	0	0	0	0	0	0	0	0	0	0	0
268.025	269.032	14	7	1	5	0	0	0	0	0	0	0	0	0	0	0	0	0	0.000368371	0	0	0	0	0	0	0
268.046	269.054	11	11	1	7	0	0.000368371	0	0	0.000368371	0	0	0	0	0	0	0	0	0.000368371	0	0	0	0	0	0	0
268.083	269.09	12	15	1	6	0	0.000368371	0	0	0.000368371	0	0.000368371	0	0	0	0	0	0	0.000368371	0	0	0	0	0	0	0.000368371
268.994	270.001	10	6	0	9	0	0	0	0	0	0	0	0	0	0	0	0	0	0.000368371	0	0	0	0	0	0	0
269.009	270.016	14	6	0	6	0	0.000368371	0.000368371	0.000368371	0.000368371	0.000368371	0	0.000368371	0.000368371	0.000368371	0.000368371	0	0	0.00107076	0.00060099	0.000368371	0.000368371	0.000573943	0.000759034	0.000667845	0.000531493
269.03	270.038	11	10	0	8	0	0.000698555	0.000541154	0.000513355	0.000684889	0.000573288	0.000785061	0.000871914	0.000897192	0.000782262	0.000797567	0.000589151	0.000607886	0.00148816	0.00139138	0.000648279	0.00066287	0.00119386	0.00107573	0.00129097	0.00152955
269.067	270.074	12	14	0	7	0	0.00101828	0.000786326	0.000821135	0.00115431	0.000966687	0.00148172	0.00132609	0.00126378	0.00112643	0.00112801	0.000854983	0.000890178	0.00148552	0.00175425	0.000935537	0.000942703	0.00183355	0.00117371	0.0012418	0.00215444
269.082	270.089	16	14	0	4	0	0.00060702	0.000509554	0.000504693	0.000567709	0.000537002	0.000368371	0.000680658	0.000714966	0.00065398	0.000629121	0.000368371	0.000368371	0.000870991	0.000707049	0.000368371	0.000368371	0.000749033	0.000727711	0.000589321	0.000661147
269.103	270.11	13	18	0	6	0	0.000966638	0.000721114	0.000819431	0.00111933	0.000827935	0.00219769	0.00107121	0.00107045	0.000825729	0.000838055	0.000749787	0.000789606	0.0014023	0.00131177	0.000742147	0.000730881	0.00138165	0.000893138	0.000737097	0.00170635
269.118	270.126	17	18	0	3	0	0	0	0	0.000368371	0	0	0.000368371	0.000368371	0	0	0	0	0.000368371	0	0	0	0	0	0	0
269.139	270.147	14	22	0	5	0	0.000368371	0	0.000368371	0.000368371	0.000368371	0.00121568	0.000368371	0.000368371	0	0	0	0	0.000368371	0.000368371	0	0	0.000368371	0	0	0.000368371
270.041	271.048	14	9	1	5	0	0.000368371	0.000368371	0.000368371	0.000368371	0.000368371	0	0.000368371	0	0.000368371	0	0	0	0.000368371	0	0	0	0	0	0	0
270.062	271.069	11	13	1	7	0	0	0	0	0	0	0.000368371	0	0	0	0	0	0	0	0	0	0	0	0	0	0
270.077	271.084	15	13	1	4	0	0.000368371	0	0	0.000368371	0.000368371	0	0	0	0	0	0	0	0.000368371	0	0	0	0	0	0	0
271.01	272.017	10	8	0	9	0	0	0	0	0	0	0	0	0	0	0	0	0	0.000368371	0.000368371	0	0	0	0	0.000368371	0.000368371
271.025	272.032	14	8	0	6	0	0	0	0	0	0.000882717	0	0	0	0	0	0	0	0	0	0	0	0	0.00202329	0	0.00158596
271.046	272.053	11	12	0	8	0	0.000763657	0.00057858	0.000535418	0.000725228	0.000650611	0.00107712	0.000849972	0.000819399	0.000720487	0.000618943	0.000584677	0.000564942	0.00104638	0.00123878	0.000702735	0.00072511	0.00116642	0.000894296	0.00102137	0.00138619
271.061	272.068	15	12	0	5	0	0.00107285	0.000969374	0.000856158	0.00120909	0.00103402	0.000676785	0.00139934	0.00141574	0.0012563	0.00112084	0.00071254	0.000694221	0.00203187	0.0016874	0.00116529	0.00125157	0.00161762	0.00183491	0.00137105	0.00156619
271.072	272.08	14	12	2	4	0	0	0	0	0.000368371	0	0	0	0	0	0	0	0	0	0	0	0	0	0	0	0
271.082	272.09	12	16	0	7	0	0.000819586	0.000595145	0.000642514	0.000859151	0.000655407	0.00165133	0.00085433	0.000827573	0.000650718	0.000577812	0.000670013	0.000637007	0.000942793	0.00125908	0.000739663	0.000788691	0.00120179	0.000713154	0.00072874	0.00152084
271.098	272.105	16	16	0	4	0	0.000536171	0.00051964	0.000524982	0.000657195	0.000551183	0.000368371	0.000688542	0.000670224	0.000551637	0.000368371	0.000368371	0.000368371	0.00064069	0.000576359	0.000368371	0.000491235	0.000588258	0.000607533	0.000368371	0.000651435
271.109	272.116	15	16	2	3	0	0	0	0	0	0	0.000368371	0	0	0	0	0	0	0	0	0	0	0	0	0	0
271.119	272.126	13	20	0	6	0	0.000368371	0.000368371	0.000368371	0.000506855	0.000368371	0.00162988	0.000368371	0.000368371	0.000368371	0	0.000368371	0.000368371	0.000583604	0.000500396	0.000368371	0.000368371	0.000499641	0.000368371	0.000368371	0.000585612
271.134	272.141	17	20	0	3	0	0.000368371	0.000368371	0.000368371	0.000368371	0.000368371	0	0.000368371	0.000368371	0	0	0	0	0.000368371	0	0	0	0	0	0	0.000368371
271.155	272.162	14	24	0	5	0	0	0	0	0	0	0.000368371	0	0	0	0	0	0	0	0	0	0	0	0	0	0
272.02	273.027	13	7	1	6	0	0.000368371	0	0	0.000368371	0	0	0	0	0	0	0	0	0.000368371	0	0	0	0	0	0	0
272.056	273.064	14	11	1	5	0	0.000368371	0.000368371	0.000368371	0.000519056	0.000368371	0.000368371	0.000368371	0.000368371	0.000368371	0.000368371	0	0	0.000368371	0.000368371	0	0.000368371	0.000368371	0.000368371	0	0
272.093	273.1	15	15	1	4	0	0.000368371	0	0	0.000368371	0.000368371	0.000368371	0	0	0	0	0	0	0	0	0	0	0	0	0	0
273.004	274.011	13	6	0	7	0	0.000529265	0.000509783	0.000368371	0.000591994	0.000368371	0.000368371	0.000735353	0.000744536	0.000572837	0.000569997	0.000368371	0.000368371	0.00165439	0.00110458	0.000609431	0.000621339	0.000935638	0.00124425	0.000937536	0.000902322
273.025	274.032	10	10	0	9	0	0	0	0	0	0	0.000368371	0.000368371	0.000368371	0	0	0	0	0.00049519	0.000368371	0.000368371	0.000368371	0.000368371	0.000368371	0.000368371	0.000507524
273.062	274.069	11	14	0	8	0	0.000568229	0.000368371	0.000368371	0.000604818	0.000525561	0.0012577	0.000517224	0.000368371	0.000368371	0.000368371	0.000368371	0.000368371	0.000592828	0.000831843	0.000368371	0.000368371	0.000698611	0.000526314	0.000492304	0.000974442
273.088	274.095	14	14	2	4	0	0.000368371	0.000368371	0	0.000368371	0.000368371	0.000368371	0	0	0	0	0	0	0	0	0	0	0	0	0	0
273.098	274.105	12	18	0	7	0	0.000368371	0.000368371	0.000368371	0.000368371	0.000368371	0.00118984	0.000368371	0.000368371	0	0	0	0.000368371	0.000528136	0.000512138	0.000368371	0.000368371	0.000368371	0.000368371	0.000368371	0.000616852
273.113	274.121	16	18	0	4	0	0.000570886	0.000615846	0.000622762	0.000752853	0.000702599	0.00055079	0.000703786	0.000674438	0.000368371	0.000503683	0.000368371	0.000368371	0.000598056	0.000518713	0.000368371	0.000368371	0.000551941	0.000573914	0.000368371	0.000674787
273.134	274.142	13	22	0	6	0	0	0	0	0	0	0.000368371	0	0	0	0	0	0	0	0	0	0	0	0	0	0
273.15	274.157	17	22	0	3	0	0.000368371	0.000368371	0.000368371	0.000368371	0.000368371	0.000368371	0.000368371	0	0	0	0	0	0	0	0	0	0	0	0	0
274.072	275.079	14	13	1	5	0	0.000513067	0.000368371	0.000368371	0.000562185	0.000535729	0.000368371	0.000368371	0.000368371	0.000368371	0.000368371	0	0.000368371	0.000368371	0.000368371	0.000368371	0.000368371	0.000368371	0.000368371	0	0.000368371
274.108	275.116	15	17	1	4	0	0	0	0	0.000368371	0	0.000368371	0	0	0	0	0	0	0	0	0	0	0	0	0	0
275.02	276.027	13	8	0	7	0	0.00110219	0.000903748	0.000767745	0.00117569	0.000900929	0.000759972	0.00152066	0.00151391	0.00132445	0.00131667	0.000876931	0.000898977	0.00308437	0.00223314	0.00122641	0.00124899	0.00187266	0.0022519	0.00205128	0.00203121
275.035	276.042	17	8	0	4	0	0	0	0	0	0	0	0	0	0	0	0	0	0.000368371	0	0	0	0	0	0	0
275.041	276.048	10	12	0	9	0	0	0	0	0	0	0.000368371	0	0	0	0	0	0	0.000368371	0.000368371	0	0	0.000368371	0	0.000368371	0.000368371
275.067	276.075	13	12	2	5	0	0.000368371	0.000368371	0.000368371	0.000368371	0.000368371	0.000368371	0.000368371	0	0	0	0	0	0	0	0	0	0	0	0	0
275.071	276.079	18	12	0	3	0	0	0	0	0	0	0	0	0	0	0	0	0	0.000368371	0	0	0	0	0.000368371	0	0
275.077	276.085	11	16	0	8	0	0.000368371	0	0	0	0	0.000523885	0	0	0	0	0	0	0	0	0	0	0	0	0	0.000368371
275.092	276.1	15	16	0	5	0	0.00103452	0.000958509	0.00104381	0.00133097	0.00115238	0.000949097	0.0014062	0.00129694	0.00116908	0.00115923	0.000825492	0.000846935	0.00147999	0.0012779	0.000960981	0.000971982	0.00128273	0.00119124	0.000918127	0.00153638
275.104	276.111	14	16	2	4	0	0	0	0	0.000368371	0	0.000368371	0	0	0	0	0	0	0	0	0	0	0	0	0	0
275.114	276.121	12	20	0	7	0	0	0	0	0	0	0.000368371	0	0	0	0	0	0	0	0	0	0	0	0	0	0
275.129	276.136	16	20	0	4	0	0.000637062	0.000633411	0.000736778	0.00079507	0.000722695	0.000715871	0.000713026	0.000656084	0.000528451	0.000554129	0.000368371	0.000368371	0.000634471	0.000368371	0.000368371	0.000368371	0.000368371	0.000491805	0.000368371	0.000603147
275.165	276.173	17	24	0	3	0	0	0	0	0.000368371	0	0.000368371	0	0	0	0	0	0	0.000368371	0	0	0	0	0	0	0
276.015	277.022	12	7	1	7	0	0.000368371	0	0	0	0	0	0	0	0	0	0	0	0	0	0	0	0	0	0	0
276.051	277.059	13	11	1	6	0	0.000543727	0.000368371	0.000368371	0.000571834	0.000494521	0.000368371	0.000368371	0.000368371	0.000368371	0.000368371	0.000368371	0.000368371	0.000509627	0.000368371	0.000368371	0.000368371	0.000368371	0.000368371	0.000368371	0.000368371
276.088	277.095	14	15	1	5	0	0.000368371	0.000368371	0.000368371	0.000368371	0.000368371	0.000368371	0.000368371	0.000368371	0.000368371	0.000368371	0	0	0.000368371	0.000368371	0	0	0.000368371	0	0	0.000368371
276.999	278.006	12	6	0	8	0	0.000368371	0.000368371	0.000368371	0.000368371	0.000368371	0.000368371	0.000566546	0.000571359	0.000368371	0.000368371	0.000368371	0.000368371	0.00129606	0.000823993	0.000368371	0.000368371	0.000646391	0.000808265	0.000826416	0.000653962
277.051	278.058	17	10	0	4	0	0.000368371	0.000368371	0.000368371	0.000368371	0.000368371	0	0.000368371	0.000368371	0.000368371	0.000368371	0	0	0.000616243	0.000368371	0.000368371	0.000368371	0.000368371	0.000606946	0.000368371	0.000368371
277.083	278.09	13	14	2	5	0	0.000368371	0	0.000368371	0.000368371	0.000368371	0.000368371	0	0	0	0	0	0	0	0	0	0	0	0	0	0
277.108	278.115	15	18	0	5	0	0.00113365	0.00100856	0.00118886	0.0014291	0.00114474	0.00131435	0.00129604	0.00125842	0.00102701	0.00105133	0.000800527	0.000811815	0.00123772	0.00109842	0.000795692	0.000757701	0.00114672	0.00096589	0.000725719	0.00142319
277.145	278.152	16	22	0	4	0	0.000566819	0.000493855	0.000561704	0.000591926	0.000497178	0.000770259	0.000368371	0.000368371	0.000368371	0.000368371	0.000368371	0.000368371	0.000502339	0.000368371	0	0	0.000368371	0.000368371	0	0.000368371
278.031	279.038	12	9	1	7	0	0.000368371	0.000368371	0	0.000368371	0	0	0.000368371	0.000368371	0	0	0	0	0.000368371	0	0	0	0	0	0	0
278.067	279.074	13	13	1	6	0	0.00051352	0.000368371	0.000368371	0.000575743	0.000368371	0.000368371	0.000368371	0.000368371	0.000368371	0.000368371	0.000368371	0.000368371	0.000368371	0.000368371	0	0.000368371	0.000368371	0	0.000368371	0.000368371
278.103	279.111	14	17	1	5	0	0.000368371	0	0.000368371	0.000368371	0.000368371	0.000368371	0	0	0	0	0	0	0	0	0	0	0	0	0	0.000368371
279.015	280.022	12	8	0	8	0	0.000780968	0.000613298	0.000495702	0.000782603	0.000534936	0.000731274	0.00100362	0.00102265	0.000859182	0.000833776	0.000641803	0.000650332	0.00206111	0.00141986	0.000642694	0.00069093	0.00124815	0.00134684	0.00136558	0.00144544
279.03	280.037	16	8	0	5	0	0.000368371	0.000368371	0.000368371	0.000368371	0.000368371	0	0.000505676	0.000509515	0.000368371	0.000368371	0	0	0.000915005	0.000567893	0.000368371	0.000368371	0.000603755	0.00070977	0.000584073	0.000368371
279.051	280.058	13	12	0	7	0	0.00149181	0.00119	0.00119639	0.00166801	0.00136681	0.00135221	0.00204097	0.0020261	0.00184342	0.00174812	0.00116091	0.00117958	0.0028639	0.00259584	0.00142147	0.00145253	0.00248079	0.00217687	0.00226304	0.00276433
279.062	280.07	12	12	2	6	0	0	0	0	0.000368371	0.000368371	0	0	0	0	0	0	0	0	0	0	0	0	0	0	0
279.16	280.167	16	24	0	4	0	0.000368371	0	0.000368371	0.000368371	0	0.00169533	0	0	0	0	0	0	0.000368371	0	0	0	0	0	0	0
280.046	281.054	12	11	1	7	0	0.000368371	0.000368371	0.000368371	0.000368371	0.000368371	0.000368371	0.000368371	0.000368371	0.000368371	0	0	0	0.000368371	0	0	0	0	0	0	0.000368371
280.062	281.069	16	11	1	4	0	0	0	0	0.000368371	0	0	0	0	0	0	0	0	0	0	0	0	0	0	0	0
280.083	281.09	13	15	1	6	0	0.000368371	0.000368371	0.000368371	0.000368371	0.000368371	0.000557743	0.000368371	0.000368371	0.000368371	0	0	0	0.000368371	0.000368371	0	0	0.000368371	0	0	0.000368371
280.994	282.001	11	6	0	9	0	0	0	0	0	0	0	0	0	0	0	0	0	0.000368371	0.000368371	0	0	0	0.000368371	0	0.000368371
281.009	282.016	15	6	0	6	0	0	0	0	0.000368371	0	0	0.000368371	0.000368371	0.000368371	0	0	0	0.000665457	0.000368371	0	0.000368371	0.000368371	0.000509555	0.000368371	0.000368371
281.03	282.038	12	10	0	8	0	0.000923999	0.000764586	0.000668382	0.000923117	0.000752612	0.000995607	0.00130561	0.00121532	0.00103586	0.000929812	0.000844002	0.000827295	0.00193235	0.00182486	0.0010533	0.00110778	0.00154409	0.00154352	0.00151974	0.00182069
281.046	282.053	16	10	0	5	0	0.000674001	0.000598941	0.000368371	0.000733395	0.000619454	0.000368371	0.000821704	0.000859658	0.000736054	0.000662403	0.000368371	0.000368371	0.00148822	0.00100372	0.00075896	0.000793677	0.00100972	0.00129494	0.000878448	0.000936998
281.067	282.074	13	14	0	7	0	0.00124614	0.00110078	0.00104826	0.00151289	0.00136861	0.00149226	0.00176153	0.0016807	0.0013992	0.0012812	0.00116149	0.00114764	0.00194426	0.00219884	0.00151649	0.00156609	0.00217856	0.00170449	0.0015571	0.00239683
281.082	282.089	17	14	0	4	0	0.000368371	0.000368371	0.000368371	0.000368371	0.000368371	0.000368371	0.000508575	0.000368371	0.000368371	0.000368371	0	0	0.000577152	0.000368371	0.000368371	0.000368371	0.000506371	0.00060665	0.000368371	0.000368371
282.041	283.048	15	9	1	5	0	0.000368371	0.000368371	0	0.000368371	0.000368371	0	0	0	0	0	0	0	0.000368371	0	0	0	0	0	0	0
282.062	283.069	12	13	1	7	0	0.000368371	0.000368371	0.000368371	0.000368371	0.000368371	0.000368371	0	0	0	0	0	0	0.000368371	0.000368371	0	0	0.000368371	0	0	0.000368371
282.077	283.084	16	13	1	4	0	0.000368371	0	0	0.000368371	0.000368371	0	0	0	0	0	0	0	0	0	0	0	0	0	0	0
282.098	283.106	13	17	1	6	0	0	0	0	0.000368371	0.000368371	0.000368371	0	0	0	0	0	0	0	0	0	0	0	0	0	0
283.046	284.053	12	12	0	8	0	0.000961698	0.000853637	0.000720051	0.00099828	0.000953983	0.00117158	0.00134516	0.00130616	0.00109451	0.00108728	0.00096655	0.00103734	0.0017475	0.00201045	0.00129652	0.00130478	0.00185383	0.00157322	0.00146297	0.00210065
283.119	284.126	14	20	0	6	0	0.00106778	0.000915072	0.000877352	0.00129531	0.00104526	0.00311272	0.00104729	0.001019	0.00069841	0.000725148	0.000761423	0.000825721	0.0013133	0.00113584	0.000919087	0.000926315	0.00131285	0.000983532	0.00058096	0.00160382
283.155	284.162	15	24	0	5	0	0	0	0	0.000368371	0.000368371	0.00125613	0	0	0	0	0	0	0.000368371	0	0	0	0	0	0	0.000368371
284.056	285.064	15	11	1	5	0	0.000368371	0.000368371	0.000368371	0.000368371	0.000368371	0.000368371	0.000368371	0.000368371	0	0.000368371	0	0	0.000368371	0	0	0	0	0	0	0
284.078	285.085	12	15	1	7	0	0	0	0	0	0.000368371	0.000368371	0	0	0	0	0	0	0	0	0	0	0	0	0	0
284.093	285.1	16	15	1	4	0	0	0	0	0.000368371	0	0	0	0	0	0	0	0	0	0	0	0	0	0	0	0
285.004	286.011	14	6	0	7	0	0.000368371	0.000368371	0	0.000368371	0.000368371	0	0.000497713	0.000515361	0.000368371	0.000368371	0.000368371	0.000368371	0.00122925	0.000721528	0.000368371	0.000368371	0.00060616	0.000854046	0.000728702	0.000628909
285.025	286.032	11	10	0	9	0	0.000368371	0.000368371	0.000368371	0.000368371	0.000368371	0.000568796	0.000535772	0.000541482	0.000368371	0.000368371	0.000368371	0.000368371	0.000815687	0.00092276	0.000521709	0.000518079	0.000749062	0.000715151	0.000770252	0.00106421
285.062	286.069	12	14	0	8	0	0.00101459	0.000728475	0.000740341	0.00105209	0.000927483	0.00153428	0.00128749	0.00121308	0.00106255	0.00103404	0.000967832	0.000997314	0.00141288	0.00184338	0.00120175	0.0012126	0.00179264	0.00131153	0.00124547	0.00227113
285.077	286.084	16	14	0	5	0	0.000855384	0.000772942	0.000717763	0.00102344	0.000881925	0.00058469	0.00111569	0.0011221	0.00103458	0.00101352	0.000609787	0.00061518	0.00153725	0.00126635	0.0009613	0.000965578	0.00125583	0.00134297	0.00102336	0.0012493
285.088	286.095	15	14	2	4	0	0.000368371	0	0	0.000368371	0.000368371	0	0	0	0	0	0	0	0	0	0	0	0	0	0	0
285.098	286.105	13	18	0	7	0	0.00101907	0.000789909	0.000851598	0.0011477	0.000868977	0.00305014	0.00117147	0.0010807	0.000857257	0.000865751	0.000889585	0.000882754	0.00144914	0.00155531	0.00108295	0.00108992	0.00155416	0.00113574	0.00087254	0.00214847
285.113	286.121	17	18	0	4	0	0.000368371	0.000368371	0.000368371	0.000494242	0.000368371	0.000368371	0.00053311	0.000503413	0.000368371	0.000368371	0.000368371	0.000368371	0.000508825	0.000368371	0.000368371	0.000368371	0.000368371	0.000368371	0.000368371	0.000516541
285.134	286.142	14	22	0	6	0	0.000368371	0.000368371	0.000368371	0.000368371	0.000368371	0.00168272	0.000368371	0.000368371	0	0	0	0	0.000534955	0.000368371	0.000368371	0.000368371	0.000368371	0.000368371	0	0.000523085
285.15	286.157	18	22	0	3	0	0	0	0	0	0.000368371	0	0	0	0	0	0	0	0	0	0	0	0	0	0	0
285.171	286.178	15	26	0	5	0	0	0	0	0	0	0.000368371	0	0	0	0	0	0	0	0	0	0	0	0	0	0
286.036	287.043	14	9	1	6	0	0.000368371	0.000368371	0.000368371	0.000368371	0.000368371	0	0.000368371	0.000368371	0.000368371	0.000368371	0	0	0.000368371	0.000368371	0	0	0	0.000368371	0.000368371	0
286.072	287.079	15	13	1	5	0	0.000368371	0.000368371	0.000368371	0.000547007	0.000368371	0.000368371	0.000368371	0.000368371	0.000368371	0.000368371	0	0	0.000368371	0.000368371	0	0	0.000368371	0	0	0.000368371
287.041	288.048	11	12	0	9	0	0.000527033	0.000368371	0.000368371	0.00049874	0.000368371	0.000968695	0.000569175	0.000537168	0.000508826	0.000495593	0.000368371	0.000368371	0.000677868	0.000973803	0.000491346	0.000368371	0.000818474	0.000672728	0.000789471	0.00112253
287.067	288.075	14	12	2	5	0	0.000368371	0	0.000368371	0.000368371	0.000368371	0	0	0	0	0	0	0	0	0	0	0	0	0	0	0
287.077	288.085	12	16	0	8	0	0.000693327	0.000368371	0.000510152	0.000686103	0.000507585	0.00135823	0.000673471	0.0006365	0.000537693	0.000521905	0.000523137	0.000530537	0.000768031	0.000997177	0.000565792	0.000539427	0.000949893	0.000610415	0.000641061	0.00136765
287.104	288.111	15	16	2	4	0	0	0	0	0.000368371	0	0.000368371	0	0	0	0	0	0	0	0	0	0	0	0	0	0
287.114	288.121	13	20	0	7	0	0.000368371	0	0.000368371	0.000368371	0.000368371	0.00127257	0.000368371	0.000368371	0.000368371	0	0.000368371	0.000368371	0.000528242	0.000508892	0.000368371	0.000368371	0.000368371	0.000368371	0.000368371	0.000695817
287.129	288.136	17	20	0	4	0	0.00051818	0.000368371	0.000589963	0.000622148	0.000535401	0.000368371	0.000544386	0.00051247	0.000368371	0.000368371	0.000368371	0.000368371	0.000368371	0.000368371	0.000368371	0.000368371	0.000368371	0.000368371	0.000368371	0.000368371
287.15	288.157	14	24	0	6	0	0	0	0	0	0	0.000368371	0	0	0	0	0	0	0	0	0	0	0	0	0	0
287.165	288.173	18	24	0	3	0	0	0	0	0	0	0.000368371	0	0	0	0	0	0	0	0	0	0	0	0	0	0
288.051	289.059	14	11	1	6	0	0.000513352	0.000368371	0.000368371	0.000518723	0.000368371	0.000368371	0.000368371	0.000368371	0.000368371	0.000368371	0.000368371	0.000368371	0.00055971	0.000368371	0	0	0.000368371	0.000368371	0.000368371	0.000368371
288.088	289.095	15	15	1	5	0	0.000368371	0.000368371	0.000368371	0.000368371	0.000368371	0.000368371	0.000368371	0.000368371	0	0	0	0	0.000368371	0	0	0	0	0	0	0
288.999	290.006	13	6	0	8	0	0.000368371	0	0	0.000368371	0	0.000368371	0.000511015	0.000513928	0.000368371	0.000368371	0.000368371	0.000368371	0.00118368	0.000701121	0.000368371	0.000368371	0.000573605	0.000733304	0.000700684	0.000639157
289.051	290.058	18	10	0	4	0	0	0	0	0	0	0	0.000368371	0	0	0	0	0	0.000368371	0.000368371	0	0	0.000368371	0.000368371	0	0
289.056	290.064	11	14	0	9	0	0.000368371	0	0	0.000368371	0.000368371	0.000616148	0.000368371	0.000368371	0	0	0	0	0.000368371	0.000368371	0	0	0.000368371	0	0.000368371	0.00055995
289.072	290.079	15	14	0	6	0	0.00125861	0.00105879	0.00109382	0.00161416	0.00126021	0.00101832	0.00181767	0.00175087	0.00154241	0.0015558	0.000957764	0.000940599	0.00241591	0.00198111	0.00116049	0.00115608	0.00197832	0.00172341	0.00157628	0.00207372
289.083	290.09	14	14	2	5	0	0.000368371	0.000368371	0.000368371	0.000368371	0.000368371	0.000368371	0	0.000368371	0	0	0	0	0	0	0	0	0	0	0	0
289.093	290.1	12	18	0	8	0	0.000368371	0	0	0	0	0.000537718	0	0	0	0	0	0	0.000368371	0.000368371	0	0	0	0	0	0.000368371
289.108	290.115	16	18	0	5	0	0.000868424	0.000790143	0.000908415	0.00103523	0.000869369	0.000720883	0.0010047	0.00101468	0.000881385	0.000862367	0.000610597	0.000598641	0.000993703	0.000790382	0.000545362	0.000566569	0.000878143	0.000729963	0.000551131	0.000907654
289.119	290.127	15	18	2	4	0	0	0	0	0	0	0.000368371	0	0	0	0	0	0	0	0	0	0	0	0	0	0
289.145	290.152	17	22	0	4	0	0.000519387	0.000368371	0.00055616	0.000595635	0.000368371	0.000562035	0.000368371	0.000368371	0.000368371	0.000368371	0.000368371	0.000368371	0.000368371	0.000368371	0	0	0.000368371	0.000368371	0	0.000368371
290.067	291.074	14	13	1	6	0	0.000491954	0.000368371	0.000368371	0.000572532	0.000368371	0.000368371	0.000368371	0.000368371	0.000368371	0.000368371	0.000368371	0.000368371	0.000368371	0.000368371	0.000368371	0.000368371	0.000368371	0	0.000368371	0.000368371
290.103	291.111	15	17	1	5	0	0.000368371	0.000368371	0.000368371	0.000368371	0.000368371	0.000368371	0	0	0	0	0	0	0	0	0	0	0	0	0	0
291.015	292.022	13	8	0	8	0	0.000711305	0.00056897	0.000507417	0.000739205	0.000512052	0.000700653	0.000990508	0.00103621	0.0007908	0.000733413	0.000643247	0.00063996	0.00196593	0.00131736	0.000712076	0.000771209	0.00116434	0.00130476	0.00122613	0.00129329
291.03	292.037	17	8	0	5	0	0	0	0	0	0	0	0	0.000368371	0	0	0	0	0.000368371	0.000368371	0	0	0.000368371	0.000368371	0.000368371	0
291.062	292.07	13	12	2	6	0	0.000368371	0	0	0.000368371	0.000368371	0	0	0	0	0	0	0	0	0	0	0	0	0	0	0
291.066	292.074	18	12	0	4	0	0.000368371	0	0	0.000368371	0.000368371	0	0.000368371	0.000368371	0.000368371	0.000368371	0	0	0.000368371	0.000368371	0.000368371	0.000368371	0.000368371	0.000368371	0.000368371	0.000368371
291.087	292.095	15	16	0	6	0	0.00117327	0.00107379	0.00112891	0.00153673	0.00127351	0.00116663	0.00152739	0.00154247	0.00127183	0.00119048	0.000945432	0.000917545	0.00161349	0.00152773	0.00110958	0.00114938	0.00159421	0.00131234	0.00103235	0.00172959
291.099	292.106	14	16	2	5	0	0.000368371	0	0	0.000368371	0.000368371	0.000368371	0	0	0	0	0	0	0	0	0	0	0	0	0	0
291.124	292.131	16	20	0	5	0	0.000925046	0.000871797	0.00101268	0.00103753	0.000914484	0.00095939	0.000949257	0.000918226	0.000735409	0.000670375	0.000581843	0.000588648	0.000824861	0.000699065	0.00056122	0.000598189	0.000719516	0.00061419	0.000368371	0.000785075
291.16	292.167	17	24	0	4	0	0.000368371	0.000368371	0.000368371	0.000368371	0.000368371	0.000368371	0.000368371	0.000368371	0	0	0	0	0.000368371	0	0	0	0	0	0	0
292.046	293.054	13	11	1	7	0	0.000368371	0.000368371	0.000368371	0.000368371	0.000368371	0.000368371	0.000368371	0.000368371	0.000368371	0.000368371	0.000368371	0.000368371	0.000368371	0.000368371	0	0	0.000368371	0	0	0.000368371
292.083	293.09	14	15	1	6	0	0.000368371	0.000368371	0.000368371	0.000368371	0.000368371	0.000368371	0.000368371	0.000368371	0.000368371	0.000368371	0.000368371	0.000368371	0.000368371	0.000368371	0.000368371	0.000368371	0.000368371	0	0	0.000368371
292.994	294.001	12	6	0	9	0	0	0	0	0	0	0	0.000368371	0.000368371	0	0	0	0	0.000614138	0.000368371	0	0	0.000368371	0.000368371	0.000368371	0.000368371
293.009	294.016	16	6	0	6	0	0	0	0	0	0	0	0	0	0	0	0	0	0.000368371	0	0	0	0	0.000368371	0	0
293.03	294.038	13	10	0	8	0	0.000981293	0.000850764	0.000679893	0.00101278	0.00088015	0.000903322	0.00142594	0.00138649	0.00114201	0.00108902	0.000943766	0.000969008	0.00241743	0.00198649	0.0012582	0.00124122	0.00170166	0.00180911	0.00163098	0.00194862
293.042	294.049	12	10	2	7	0	0	0	0	0	0.000557327	0	0	0	0	0	0	0	0	0	0	0	0	0	0	0
293.046	294.053	17	10	0	5	0	0.000368371	0.000368371	0.000368371	0.000368371	0.000368371	0.000368371	0.000548092	0.00055692	0.000368371	0.000368371	0	0.000368371	0.000944821	0.0006729	0.000525398	0.000552937	0.000680357	0.000899718	0.000578259	0.000649207
293.078	294.085	13	14	2	6	0	0.000368371	0.000368371	0	0.000368371	0.000368371	0	0	0	0	0	0	0	0	0	0	0	0	0	0	0
293.082	294.089	18	14	0	4	0	0.000368371	0.000368371	0	0.000368371	0.000368371	0	0.000368371	0.000368371	0.000368371	0.000368371	0	0	0.000368371	0.000368371	0.000368371	0.000368371	0.000368371	0.000368371	0.000368371	0.000368371
293.103	294.11	15	18	0	6	0	0.00131947	0.0013522	0.00138556	0.00169667	0.00149575	0.0018135	0.00159967	0.00154126	0.00116353	0.00113992	0.0010917	0.00116286	0.00153659	0.00141267	0.00124876	0.00125544	0.00154647	0.00136478	0.000831626	0.00185793
293.139	294.147	16	22	0	5	0	0.0008219	0.000764486	0.000796199	0.00085547	0.000786318	0.00228902	0.000728796	0.000660429	0.000525403	0.000508507	0.000368371	0.000368371	0.000702455	0.000368371	0.000368371	0.000368371	0.000587276	0.000368371	0.000368371	0.000641919
294.062	295.069	13	13	1	7	0	0.000368371	0.000368371	0.000368371	0.000368371	0.000368371	0.000368371	0.000368371	0.000368371	0.000368371	0.000368371	0.000368371	0.000368371	0.000368371	0.000368371	0.000368371	0.000368371	0.000368371	0.000368371	0	0.000368371
294.098	295.106	14	17	1	6	0	0.000368371	0.000368371	0.000368371	0.000368371	0.000368371	0.000368371	0	0	0	0	0	0	0.000368371	0.000368371	0	0	0.000368371	0	0	0.000368371
295.01	296.017	12	8	0	9	0	0.000368371	0.000368371	0.000368371	0.000368371	0.000368371	0.000368371	0.000536416	0.000368371	0.000368371	0.000368371	0.000368371	0.000368371	0.00089597	0.000696697	0.000368371	0.000368371	0.000563775	0.000655974	0.000689789	0.000819891
295.057	296.064	12	12	2	7	0	0	0	0	0	0.000368371	0	0	0	0	0	0	0	0	0	0	0	0	0	0	0
295.061	296.068	17	12	0	5	0	0.000593194	0.000583679	0.000495339	0.000684786	0.000587336	0.000368371	0.000754111	0.000749137	0.000661792	0.000721438	0.000368371	0.000368371	0.00111387	0.000934304	0.00075697	0.000794139	0.000856945	0.00108314	0.000771047	0.000861445
295.082	296.09	14	16	0	7	0	0.0015147	0.00142815	0.00146663	0.00187914	0.00170391	0.00204971	0.00202058	0.00192495	0.00157214	0.0016302	0.00145201	0.00158837	0.00204208	0.00212738	0.001853	0.00190334	0.00235799	0.00173804	0.00139849	0.00270344
295.155	296.162	16	24	0	5	0	0.000368371	0.000368371	0.000368371	0.000493294	0.000368371	0.00113079	0.000368371	0.000368371	0.000368371	0.000368371	0	0	0.000526269	0.000368371	0.000368371	0	0.000368371	0.000368371	0	0.000368371
296.056	297.064	16	11	1	5	0	0.000368371	0.000368371	0	0.000368371	0.000368371	0	0	0	0	0	0	0	0.000368371	0	0	0	0	0	0	0
296.078	297.085	13	15	1	7	0	0.000368371	0.000368371	0.000368371	0.000368371	0.000368371	0.000368371	0.000368371	0.000368371	0.000368371	0	0.000368371	0.000368371	0.000368371	0.000368371	0.000368371	0.000368371	0.000368371	0	0	0.000368371
296.114	297.121	14	19	1	6	0	0	0	0	0	0	0.000368371	0	0	0	0	0	0	0	0	0	0	0	0	0	0
297.004	298.011	15	6	0	7	0	0.000368371	0	0	0.000368371	0	0	0.000368371	0.000368371	0.000368371	0.000368371	0	0	0.00102347	0.000554835	0.000368371	0.000368371	0.000368371	0.000681103	0.000545158	0.000505829
297.04	298.048	16	10	0	6	0	0.000949217	0.000829931	0.000673339	0.00106363	0.000859122	0.000524349	0.0012031	0.0011879	0.00108835	0.00108263	0.000602952	0.000633184	0.00248035	0.00157728	0.00115656	0.00112706	0.00144426	0.00180386	0.00144071	0.00143037
297.062	298.069	13	14	0	8	0	0.0013175	0.00112134	0.00108371	0.00148922	0.00134268	0.00163812	0.00192533	0.00189691	0.00164127	0.0016255	0.00143631	0.00145752	0.00211944	0.00247219	0.00189786	0.00188701	0.00250187	0.00186004	0.00176929	0.00294884
297.077	298.084	17	14	0	5	0	0.000663798	0.000623358	0.000529955	0.000729258	0.000657148	0.000368371	0.000832593	0.00086992	0.000753768	0.000783323	0.000368371	0.000368371	0.00128424	0.000966064	0.000759258	0.00076213	0.000914989	0.00106223	0.000795602	0.000953221
297.098	298.105	14	18	0	7	0	0.00184863	0.00152548	0.00159859	0.00199336	0.00162242	0.0034267	0.00214651	0.00201561	0.0015637	0.00157588	0.00156923	0.00163214	0.00218162	0.00234189	0.00200683	0.00194134	0.00256729	0.00183686	0.00129255	0.00314781
297.113	298.121	18	18	0	4	0	0.000368371	0.000368371	0.000368371	0.000368371	0.000368371	0	0.000368371	0.000368371	0.000368371	0.000368371	0	0	0.000368371	0.000368371	0.000368371	0	0.000368371	0.000368371	0	0.000368371
298.036	299.043	15	9	1	6	0	0.000368371	0.000368371	0	0.000368371	0.000368371	0	0.000368371	0	0	0.000368371	0	0	0.000368371	0	0	0	0	0	0	0
298.057	299.064	12	13	1	8	0	0.000368371	0	0	0.000368371	0	0.000368371	0	0	0	0	0	0	0	0	0	0	0	0	0	0.000368371
298.072	299.079	16	13	1	5	0	0.000368371	0.000368371	0.000368371	0.000368371	0.000368371	0.000368371	0.000368371	0.000368371	0	0	0	0	0.000368371	0.000368371	0	0	0.000368371	0	0	0
298.093	299.101	13	17	1	7	0	0.000368371	0	0	0.000368371	0	0.000368371	0	0	0	0	0	0	0	0	0	0	0	0	0	0
299.041	300.048	12	12	0	9	0	0.000821183	0.000589944	0.000573778	0.000808176	0.000646713	0.00115549	0.00118184	0.00112202	0.000968452	0.000959151	0.000847258	0.000886455	0.0014173	0.00166236	0.00101202	0.000943257	0.00163268	0.00126103	0.00132231	0.00203756
299.056	300.063	16	12	0	6	0	0.00114156	0.000924692	0.000860822	0.00129976	0.0010342	0.000692689	0.00148398	0.00147705	0.00129356	0.00137272	0.000749782	0.000772292	0.00272388	0.00190749	0.00123624	0.00115561	0.00184076	0.00197959	0.00171088	0.00186376
299.077	300.085	13	16	0	8	0	0.00135986	0.000947528	0.00107051	0.00140106	0.00110054	0.00236064	0.00170264	0.00166008	0.00129534	0.00132203	0.00127913	0.00128437	0.00157077	0.00206059	0.00154425	0.00143038	0.00234231	0.00148086	0.00132473	0.00299087
299.092	300.1	17	16	0	5	0	0.000609869	0.000568877	0.000557544	0.00073864	0.000604593	0.000368371	0.000837283	0.00084055	0.000706204	0.000740715	0.000368371	0.000368371	0.00100704	0.000781619	0.000564958	0.00053417	0.000837903	0.000785268	0.000631849	0.00082215
299.104	300.111	16	16	2	4	0	0	0	0	0.000368371	0	0	0	0	0	0	0	0	0	0	0	0	0	0	0	0
299.114	300.121	14	20	0	7	0	0.00126385	0.000882075	0.00100885	0.00137402	0.000964502	0.00343627	0.00125331	0.00117249	0.000856777	0.000881937	0.000878418	0.000912841	0.00156521	0.00146164	0.00103936	0.000998368	0.00163198	0.00108435	0.000793856	0.00206034
299.129	300.136	18	20	0	4	0	0.000368371	0.000368371	0.000368371	0.000368371	0.000368371	0.000368371	0.000368371	0.000368371	0.000368371	0.000368371	0	0	0.000368371	0.000368371	0	0	0.000368371	0.000368371	0	0.000368371
299.15	300.157	15	24	0	6	0	0.000368371	0.000368371	0.000368371	0.000368371	0.000368371	0.00176816	0.000368371	0	0	0	0	0	0.00051893	0.000368371	0	0	0.000368371	0.000368371	0	0.000368371
300.051	301.059	15	11	1	6	0	0.000368371	0.000368371	0.000368371	0.00055688	0.000368371	0.000368371	0.000368371	0.000368371	0.000368371	0.000368371	0	0	0.000507267	0.000368371	0	0	0.000368371	0.000368371	0.000368371	0.000368371
300.072	301.08	12	15	1	8	0	0	0	0	0	0	0.000368371	0	0	0	0	0	0	0	0	0	0	0	0	0	0
300.088	301.095	16	15	1	5	0	0.000368371	0.000368371	0.000368371	0.000368371	0.000368371	0.000368371	0	0	0	0	0	0	0	0	0	0	0	0	0	0
301.02	302.027	11	10	0	10	0	0	0	0	0	0	0.000368371	0	0	0	0	0	0	0.000368371	0.000368371	0	0	0.000368371	0.000368371	0.000368371	0.000368371
301.035	302.043	15	10	0	7	0	0.0011114	0.000909289	0.000804508	0.00116116	0.000964856	0.000668567	0.00154309	0.00153342	0.00134976	0.00137876	0.000837452	0.000871489	0.00311929	0.00206649	0.00109377	0.00111942	0.00183223	0.00214818	0.00206186	0.00202885
301.051	302.058	19	10	0	4	0	0	0	0	0	0	0	0	0	0	0	0	0	0.000368371	0	0	0	0	0	0	0
301.056	302.064	12	14	0	9	0	0.000766228	0.000519702	0.000509962	0.000723125	0.000625728	0.00120781	0.00090608	0.000835434	0.000727518	0.000745788	0.000687764	0.000698256	0.000917707	0.00123877	0.000702465	0.000718169	0.00123789	0.000830796	0.000960722	0.00164349
301.072	302.079	16	14	0	6	0	0.000992271	0.000919582	0.000859079	0.00122362	0.00104846	0.000690658	0.00139376	0.00136088	0.00122761	0.00126621	0.000787205	0.000803867	0.0021977	0.00164314	0.00100084	0.000964216	0.00154202	0.00158747	0.00145043	0.00174617
301.083	302.09	15	14	2	5	0	0.000368371	0.000368371	0.000368371	0.000368371	0.000368371	0.000368371	0	0	0	0	0	0	0	0	0	0	0	0	0	0
301.093	302.1	13	18	0	8	0	0.000797455	0.000567547	0.00059482	0.000778283	0.000582329	0.00272176	0.000802075	0.000778217	0.00063401	0.000607252	0.000628675	0.000624402	0.000894689	0.00116486	0.000696663	0.000689446	0.00109278	0.00066002	0.000644968	0.00158795
301.108	302.115	17	18	0	5	0	0.000652509	0.000599228	0.000655053	0.000733321	0.000671128	0.000504316	0.00079365	0.000739924	0.000655409	0.000683608	0.000368371	0.000368371	0.000694258	0.000594544	0.000368371	0.000368371	0.000615248	0.000581766	0.000368371	0.000758203
301.119	302.127	16	18	2	4	0	0	0	0	0	0	0.000368371	0	0	0	0	0	0	0	0	0	0	0	0	0	0
301.129	302.137	14	22	0	7	0	0.000368371	0.000368371	0.000368371	0.000368371	0.000368371	0.00129141	0.000368371	0	0	0	0	0	0.000368371	0.000368371	0	0	0.000368371	0	0	0.000502796
301.145	302.152	18	22	0	4	0	0.000368371	0.000368371	0.000368371	0.0004959	0.000368371	0.000368371	0.000368371	0.000368371	0.000368371	0.000368371	0	0	0.000368371	0	0	0	0	0	0	0.000368371
302.031	303.038	14	9	1	7	0	0.000368371	0.000368371	0	0.000368371	0	0	0	0	0	0	0	0	0.000368371	0	0	0	0	0	0	0
302.067	303.074	15	13	1	6	0	0.000368371	0.000368371	0.000368371	0.000503165	0.000368371	0.000368371	0.000368371	0.000368371	0.000368371	0.000368371	0	0	0.000368371	0.000368371	0	0	0.000368371	0	0.000368371	0.000368371
302.103	303.111	16	17	1	5	0	0	0	0	0.000368371	0.000368371	0.000368371	0	0	0	0	0	0	0.000368371	0	0	0	0	0	0	0
303.015	304.022	14	8	0	8	0	0.00059112	0.000368371	0.000368371	0.000634855	0.000368371	0.000368371	0.000841722	0.000837604	0.0007456	0.000699527	0.000511145	0.000519471	0.00181519	0.00119588	0.000599132	0.000635918	0.00102034	0.00127384	0.00121488	0.00107981
303.03	304.037	18	8	0	5	0	0	0	0	0	0	0	0	0	0	0	0	0	0	0	0	0	0	0.000368371	0	0
303.036	304.043	11	12	0	10	0	0	0	0	0	0	0.000493065	0	0	0	0	0	0	0.000368371	0.000368371	0	0	0.000368371	0.000368371	0.000368371	0.000368371
303.051	304.058	15	12	0	7	0	0.00118918	0.00112579	0.000952972	0.00137969	0.00127788	0.000883314	0.00182299	0.00181884	0.00161839	0.00154482	0.00104688	0.00101948	0.00313526	0.00244169	0.00135843	0.00141661	0.00214151	0.00229002	0.00215439	0.00241409
303.062	304.07	14	12	2	6	0	0.000368371	0.000368371	0	0.000368371	0.000368371	0	0	0	0	0	0	0	0	0	0	0	0	0	0	0
303.066	304.074	19	12	0	4	0	0	0	0	0	0	0	0	0	0	0	0	0	0.000368371	0	0	0	0	0.000368371	0	0
303.072	304.079	12	16	0	9	0	0.000368371	0.000368371	0.000368371	0.000368371	0.000368371	0.000666854	0.000368371	0.000368371	0.000368371	0.000368371	0.000368371	0.000368371	0.000368371	0.000528864	0.000368371	0.000368371	0.000368371	0.000368371	0.000368371	0.000617241
303.099	304.106	15	16	2	5	0	0.000368371	0.000368371	0.000368371	0.000368371	0.000368371	0.000368371	0	0	0	0	0	0	0	0	0	0	0	0	0	0
303.109	304.116	13	20	0	8	0	0.000368371	0	0	0.000368371	0	0.00072979	0	0	0	0	0	0	0.000368371	0.000368371	0	0	0	0	0	0.000368371
303.124	304.131	17	20	0	5	0	0.000637915	0.00074931	0.000770843	0.000847222	0.000802163	0.000620607	0.000748081	0.000746982	0.000645851	0.000601264	0.000368371	0.000368371	0.000745823	0.000558447	0.000368371	0.000368371	0.000574003	0.000569552	0.000368371	0.000656498
303.16	304.167	18	24	0	4	0	0.000368371	0.000368371	0.000368371	0.000368371	0.000368371	0.000368371	0.000368371	0.000368371	0	0	0	0	0.000368371	0	0	0	0	0	0	0
304.046	305.054	14	11	1	7	0	0.000368371	0.000368371	0.000368371	0.000368371	0.000368371	0.000368371	0.000368371	0.000368371	0.000368371	0.000368371	0.000368371	0.000368371	0.000508194	0.000368371	0	0	0	0	0.000368371	0.000368371
304.083	305.09	15	15	1	6	0	0.000368371	0.000368371	0.000368371	0.000368371	0.000368371	0.000368371	0.000368371	0.000368371	0.000368371	0.000368371	0	0	0.000368371	0.000368371	0	0	0.000368371	0	0	0
304.994	306.001	13	6	0	9	0	0	0	0	0	0	0	0	0.000368371	0	0	0	0	0.000538471	0.000368371	0	0	0.000368371	0.000368371	0.000368371	0.000368371
305.046	306.053	18	10	0	5	0	0.000368371	0.000368371	0	0.000368371	0.000368371	0	0.000368371	0.000368371	0.000368371	0.000368371	0	0	0.00058286	0.000368371	0.000368371	0.000368371	0.000368371	0.000552764	0.000368371	0.000368371
305.051	306.059	11	14	0	10	0	0	0	0	0	0	0.000368371	0	0	0	0	0	0	0	0	0	0	0	0	0	0
305.078	306.085	14	14	2	6	0	0.000368371	0.000368371	0.000368371	0.000368371	0.000368371	0.000368371	0	0	0	0	0	0	0.000368371	0	0	0	0	0	0	0
305.082	306.089	19	14	0	4	0	0	0	0	0	0	0	0	0	0	0	0	0	0.000368371	0	0	0	0	0.000368371	0	0
305.088	306.095	12	18	0	9	0	0	0	0	0	0	0.000368371	0	0	0	0	0	0	0	0	0	0	0	0	0	0
305.114	306.122	15	18	2	5	0	0	0	0	0	0	0.000368371	0	0	0	0	0	0	0	0	0	0	0	0	0	0
305.139	306.147	17	22	0	5	0	0.000718492	0.000797754	0.000835813	0.000856174	0.000840404	0.000863801	0.00066852	0.000657728	0.000543452	0.000510597	0.000368371	0.000368371	0.000584915	0.000368371	0.000368371	0.000368371	0.000368371	0.000368371	0.000368371	0.000544804
305.176	306.183	18	26	0	4	0	0	0	0	0	0	0.000368371	0	0	0	0	0	0	0.000368371	0	0	0	0	0	0	0
306.026	307.033	13	9	1	8	0	0	0	0	0	0	0	0	0	0	0	0	0	0.000368371	0	0	0	0	0	0	0
306.062	307.069	14	13	1	7	0	0.000368371	0.000368371	0.000368371	0.000520424	0.000368371	0.000368371	0.000368371	0.000368371	0.000368371	0.000368371	0.000368371	0.000368371	0.000368371	0.000368371	0.000368371	0.000368371	0.000368371	0.000368371	0.000368371	0.000368371
306.098	307.106	15	17	1	6	0	0.000368371	0.000368371	0.000368371	0.000368371	0.000368371	0.000368371	0.000368371	0	0	0	0	0	0	0.000368371	0	0	0.000368371	0	0	0.000368371
307.01	308.017	13	8	0	9	0	0.000368371	0.000368371	0.000368371	0.000368371	0.000368371	0.000368371	0.000611132	0.000628799	0.000368371	0.000368371	0.000492375	0.000541516	0.00123697	0.000856499	0.000492824	0.000503937	0.000659116	0.000821237	0.000748236	0.000823957
307.025	308.032	17	8	0	6	0	0.000368371	0.000368371	0	0.000368371	0.000368371	0	0.000368371	0.000368371	0.000368371	0.000368371	0	0	0.000694816	0.000368371	0.000368371	0.000368371	0.000368371	0.000616907	0.000368371	0.000368371
307.061	308.068	18	12	0	5	0	0.000368371	0.000368371	0.000368371	0.000368371	0.000368371	0	0.000368371	0.000368371	0.000368371	0.000368371	0.000368371	0.000368371	0.000790999	0.000598369	0.000368371	0.000521561	0.000585579	0.000753128	0.000548111	0.000581736
307.082	308.09	15	16	0	7	0	0.00135033	0.00141277	0.00133121	0.00166651	0.00158679	0.0014177	0.00187634	0.00181749	0.0015159	0.00151179	0.00132356	0.00138348	0.00193499	0.00206812	0.00154966	0.00159678	0.00191055	0.00159832	0.0013476	0.00217132
307.094	308.101	14	16	2	6	0	0.000368371	0.000368371	0.000368371	0.000368371	0.000368371	0.000368371	0	0	0	0	0	0	0	0	0	0	0	0	0	0
307.098	308.105	19	16	0	4	0	0	0	0	0	0	0	0	0	0	0	0	0	0.000368371	0	0	0	0	0.000368371	0	0
307.119	308.126	16	20	0	6	0	0.00136077	0.00146262	0.00148087	0.0014813	0.00146131	0.00167548	0.00137684	0.00133381	0.00107745	0.00107578	0.00103555	0.00107322	0.00121899	0.0011028	0.00104969	0.00104296	0.00114918	0.00100907	0.000647603	0.00125996
307.155	308.162	17	24	0	5	0	0.000601643	0.000635603	0.00061108	0.000691178	0.000669157	0.000872259	0.000533276	0.000368371	0.000368371	0.000368371	0.000368371	0.000368371	0.00053666	0.000368371	0.000368371	0.000368371	0.000368371	0.000368371	0	0.000368371
308.041	309.048	13	11	1	8	0	0.000368371	0.000368371	0	0.000368371	0.000368371	0	0.000368371	0.000368371	0	0	0	0.000368371	0.000368371	0	0	0	0	0	0	0.000368371
308.056	309.064	17	11	1	5	0	0	0	0	0.000368371	0	0	0	0	0	0	0	0	0	0	0	0	0	0	0	0
308.078	309.085	14	15	1	7	0	0.000368371	0.000368371	0.000368371	0.000513387	0.000512517	0.000368371	0.000368371	0.000368371	0.000368371	0.000368371	0.000368371	0.000368371	0.000368371	0.000368371	0.000368371	0.000368371	0.000368371	0.000368371	0.000368371	0.000368371
308.114	309.121	15	19	1	6	0	0.000368371	0.000368371	0	0.000368371	0.000368371	0.000368371	0	0	0	0	0	0	0	0	0	0	0	0	0	0
308.989	309.996	12	6	0	10	0	0	0	0	0	0	0	0	0	0	0	0	0	0.000368371	0	0	0	0	0	0	0
309.004	310.011	16	6	0	7	0	0	0	0	0	0	0	0	0	0	0	0	0	0.000492231	0.000368371	0	0	0	0.000368371	0.000368371	0.000368371
309.025	310.032	13	10	0	9	0	0.000786895	0.000669167	0.000536279	0.000715364	0.000628826	0.000765015	0.0011681	0.0011812	0.00090996	0.000918042	0.000853246	0.00090537	0.00179855	0.00152212	0.00100713	0.00104123	0.00134572	0.00135111	0.00134712	0.00164639
309.04	310.048	17	10	0	6	0	0.000612121	0.000587631	0.000368371	0.000722984	0.000598295	0.000368371	0.000798847	0.000750736	0.00065752	0.000701538	0.000368371	0.000368371	0.00163635	0.00106327	0.000761175	0.000795478	0.000944154	0.0012363	0.000943565	0.000857996
309.062	310.069	14	14	0	8	0	0.00147826	0.00140942	0.00121664	0.00178867	0.00167411	0.00156077	0.00222694	0.00212743	0.00179947	0.00181789	0.0014993	0.00160414	0.00249788	0.00267794	0.00203609	0.00208209	0.0026251	0.0021234	0.00195932	0.0029545
309.073	310.08	13	14	2	7	0	0	0	0.000368371	0.000368371	0.000567683	0	0	0	0	0	0	0	0	0	0	0	0	0	0	0
309.077	310.084	18	14	0	5	0	0.000493647	0.000368371	0.000368371	0.000368371	0.000368371	0.000368371	0.000578055	0.000614444	0.000501487	0.000522192	0.000368371	0.000368371	0.00081888	0.000686954	0.000545413	0.000580103	0.000637822	0.000735116	0.00053245	0.000657127
309.113	310.121	19	18	0	4	0	0	0	0	0	0	0	0	0	0	0	0	0	0.000368371	0	0	0	0	0	0	0
309.171	310.178	17	26	0	5	0	0.000368371	0.000368371	0.000368371	0.000368371	0.000368371	0.000368371	0	0	0	0	0	0	0.000368371	0	0	0	0	0	0	0
310.036	311.043	16	9	1	6	0	0	0	0	0.000368371	0	0	0	0	0	0	0	0	0.000368371	0	0	0	0	0	0	0
310.057	311.064	13	13	1	8	0	0.000368371	0.000368371	0.000368371	0.000368371	0.000368371	0.000368371	0.000368371	0.000368371	0.000368371	0.000368371	0.000368371	0.000368371	0.000368371	0.000368371	0.000368371	0.000368371	0.000368371	0	0	0.000368371
310.072	311.079	17	13	1	5	0	0.000368371	0	0	0.000368371	0.000368371	0	0	0	0	0	0	0	0.000368371	0	0	0	0	0	0	0
310.093	311.101	14	17	1	7	0	0.000368371	0.000368371	0.000368371	0.000368371	0.000368371	0.000368371	0.000368371	0.000368371	0	0	0.000368371	0.000368371	0.000368371	0.000368371	0.000368371	0.000368371	0.000368371	0	0	0.000368371
310.13	311.137	15	21	1	6	0	0	0	0	0	0	0.000368371	0	0	0	0	0	0	0	0	0	0	0	0	0	0
311.004	312.012	12	8	0	10	0	0	0	0	0	0	0	0.000368371	0	0	0	0	0	0.000368371	0.000368371	0	0	0.000368371	0.000368371	0.000368371	0.000368371
311.02	312.027	16	8	0	7	0	0.000550732	0.000368371	0.000368371	0.000607562	0.000368371	0.000368371	0.000719769	0.000726517	0.00057273	0.000589445	0.000368371	0.000368371	0.00177695	0.00094704	0.000622438	0.000619267	0.000857902	0.00119933	0.000945374	0.000878847
311.041	312.048	13	12	0	9	0	0.00111365	0.000816514	0.000789518	0.00111267	0.000929385	0.00123627	0.00175188	0.00167541	0.00137909	0.00136987	0.00115769	0.0012919	0.00209711	0.00216202	0.00159318	0.00156762	0.00221315	0.00179571	0.00170166	0.00262855
311.056	312.063	17	12	0	6	0	0.000835407	0.000744788	0.000629012	0.000941295	0.000780562	0.000368371	0.00108427	0.00107907	0.000919237	0.000953078	0.000527361	0.000561506	0.00209526	0.00136177	0.00103262	0.00101419	0.00130145	0.0015886	0.00118718	0.0012687
311.077	312.085	14	16	0	8	0	0.00178385	0.00145111	0.00157425	0.00203038	0.00166551	0.00215805	0.00242685	0.00241	0.00182134	0.00181104	0.00168262	0.00182532	0.00225825	0.0024726	0.00223201	0.00219233	0.00297637	0.00205478	0.00158095	0.00334773
311.092	312.1	18	16	0	5	0	0.000368371	0.000368371	0.000368371	0.00051002	0.000368371	0.000368371	0.000585551	0.000552821	0.000368371	0.000499075	0.000368371	0.000368371	0.000763412	0.000609879	0.000368371	0.000368371	0.00056375	0.000613433	0.000368371	0.000619546
311.114	312.121	15	20	0	7	0	0.00227639	0.00189305	0.00209022	0.00250984	0.00192703	0.00389101	0.00226261	0.00213955	0.00154583	0.00155373	0.00153974	0.00163545	0.00227757	0.00210534	0.00199638	0.00197364	0.00272583	0.00200172	0.00112759	0.00310241
311.129	312.136	19	20	0	4	0	0	0	0	0	0	0	0.000368371	0.000368371	0	0	0	0	0	0	0	0	0	0	0	0
311.15	312.157	16	24	0	6	0	0.000715816	0.000588794	0.000606502	0.000761339	0.000601049	0.0012803	0.000652856	0.000601777	0.000368371	0.000368371	0.000368371	0.000368371	0.000854436	0.000368371	0.000368371	0.000368371	0.000522748	0.000368371	0.000368371	0.000708247
312.072	313.08	13	15	1	8	0	0.000368371	0.000368371	0.000368371	0.000368371	0.000368371	0.000368371	0.000368371	0	0	0	0	0.000368371	0	0.000368371	0.000368371	0	0.000368371	0	0	0.000368371
312.088	313.095	17	15	1	5	0	0.000368371	0.000368371	0	0.000368371	0.000368371	0	0	0	0	0	0	0	0.000368371	0	0	0	0	0	0	0
312.109	313.116	14	19	1	7	0	0	0	0	0	0	0.000368371	0	0	0	0	0	0	0	0	0	0	0	0	0	0
312.999	314.006	15	6	0	8	0	0	0	0	0	0	0	0.000368371	0.000368371	0.000368371	0	0	0	0.000741939	0.000368371	0	0	0.000368371	0.000368371	0.000368371	0.000368371
313.02	314.027	12	10	0	10	0	0.000368371	0	0	0.000368371	0	0.000368371	0.000368371	0.000368371	0.000368371	0.000368371	0.000368371	0.000368371	0.000537009	0.000624323	0.000368371	0.000368371	0.00055579	0.000548711	0.00055716	0.000789424
313.072	314.079	17	14	0	6	0	0.000791169	0.00071861	0.000632589	0.000948207	0.000814965	0.000558953	0.00104325	0.00104818	0.000926953	0.00095117	0.000600153	0.000624903	0.001826	0.00136563	0.000924079	0.000890945	0.00120964	0.00130416	0.00116078	0.00126538
313.083	314.09	16	14	2	5	0	0	0	0	0.000368371	0	0	0	0	0	0	0	0	0	0	0	0	0	0	0	0
313.093	314.1	14	18	0	8	0	0.00163307	0.00131429	0.00142994	0.00167759	0.00132474	0.00324007	0.00191868	0.00181512	0.00141411	0.00143992	0.00149372	0.00156943	0.00172439	0.00219042	0.00187171	0.00176803	0.00237419	0.00160715	0.0012374	0.00307332
313.129	314.137	15	22	0	7	0	0.00114762	0.000911756	0.000987642	0.00121637	0.00100455	0.0027439	0.000994447	0.000979771	0.000719652	0.000698046	0.000783387	0.000819219	0.00138677	0.00115439	0.000946305	0.000882767	0.0012609	0.000929505	0.000657606	0.00161778
313.145	314.152	19	22	0	4	0	0	0.000368371	0	0.000368371	0.000368371	0	0.000368371	0	0	0	0	0	0	0	0	0	0	0	0	0
313.166	314.173	16	26	0	6	0	0	0	0	0	0	0.000368371	0	0	0	0	0	0	0	0	0	0	0	0	0	0
314.031	315.038	15	9	1	7	0	0.000368371	0	0	0.000368371	0	0	0	0	0	0	0	0	0.000368371	0	0	0	0	0	0	0
314.067	315.074	16	13	1	6	0	0.000368371	0.000368371	0.000368371	0.000368371	0.000368371	0.000368371	0.000368371	0.000368371	0	0	0	0	0.000368371	0.000368371	0	0	0.000368371	0	0	0
314.088	315.095	13	17	1	8	0	0	0	0	0	0	0.000368371	0	0	0	0	0	0	0	0	0	0	0	0	0	0
315.015	316.022	15	8	0	8	0	0.000548945	0.000368371	0.000368371	0.000600459	0.000368371	0.000368371	0.000715393	0.000693805	0.000618365	0.000661448	0.000368371	0.000368371	0.00169035	0.00108155	0.000551385	0.000527595	0.00089801	0.00110712	0.00110096	0.000947017
315.036	316.043	12	12	0	10	0	0.000368371	0.000368371	0.000368371	0.000368371	0.000368371	0.000765274	0.000593957	0.000605046	0.000548596	0.000542994	0.000565363	0.000571816	0.000690306	0.000966728	0.000562596	0.000542297	0.000899634	0.000709054	0.000793593	0.00118834
315.051	316.058	16	12	0	7	0	0.0010317	0.000993003	0.000764202	0.00119646	0.00107556	0.000664116	0.00145157	0.00145354	0.00134905	0.00139569	0.000893863	0.000904625	0.00274795	0.00213146	0.00120851	0.00115308	0.00168408	0.00202455	0.00191722	0.00185198
315.072	316.079	13	16	0	9	0	0.000913131	0.000748878	0.000705539	0.000876245	0.000807486	0.00161204	0.00103942	0.00102085	0.000886856	0.000910278	0.000969234	0.00092584	0.000977925	0.00148255	0.00103149	0.00101092	0.00152889	0.000954518	0.00101469	0.00189034
315.087	316.095	17	16	0	6	0	0.000718688	0.000748718	0.000641964	0.00092314	0.00086855	0.000544682	0.00099371	0.000938759	0.000907586	0.000921125	0.00063919	0.000644876	0.00126462	0.00114203	0.000697719	0.000692632	0.00100298	0.0010146	0.000881268	0.00104551
315.099	316.106	16	16	2	5	0	0	0	0	0.000368371	0.000368371	0.000368371	0	0	0	0	0	0	0	0	0	0	0	0	0	0
315.109	316.116	14	20	0	8	0	0.000881253	0.000710121	0.000691487	0.000856394	0.000709657	0.00236377	0.000780277	0.000772792	0.00060555	0.000630091	0.000729929	0.000718863	0.000913894	0.00117373	0.000805896	0.000765366	0.00107072	0.00070482	0.000634256	0.0014922
315.124	316.131	18	20	0	5	0	0.000368371	0.000516896	0.000368371	0.000560757	0.000558516	0.000368371	0.000584081	0.00052775	0.000497663	0.000495044	0.000368371	0.000368371	0.000368371	0.000368371	0.000368371	0.000368371	0.000368371	0.000368371	0.000368371	0.000504927
315.145	316.152	15	24	0	7	0	0.000368371	0	0	0.000368371	0.000368371	0.0012268	0	0	0	0	0	0	0.000368371	0.000368371	0	0	0.000368371	0	0	0.000368371
315.16	316.167	19	24	0	4	0	0.000368371	0.000368371	0.000368371	0.000368371	0.000368371	0.000368371	0	0.000368371	0	0	0	0	0.000368371	0	0	0	0	0	0	0
316.046	317.054	15	11	1	7	0	0.000368371	0.000368371	0.000368371	0.000368371	0.000368371	0	0.000368371	0.000368371	0.000368371	0.000368371	0.000368371	0	0.000368371	0.000368371	0	0	0	0.000368371	0.000368371	0
316.083	317.09	16	15	1	6	0	0.000368371	0.000368371	0.000368371	0.000368371	0.000368371	0.000368371	0.000368371	0	0	0	0	0	0.000368371	0	0	0	0	0	0	0.000368371
316.994	318.001	14	6	0	9	0	0	0	0	0	0	0	0	0	0	0	0	0	0.000506701	0.000368371	0	0	0	0.000368371	0.000368371	0.000368371
317.03	318.038	15	10	0	8	0	0.000829742	0.000792816	0.000619959	0.000883906	0.000790255	0.000541694	0.00122442	0.00125705	0.00119237	0.00113776	0.00084209	0.000821904	0.00243476	0.00183321	0.000969757	0.000964698	0.00142802	0.00177913	0.00179908	0.00152922
317.046	318.053	19	10	0	5	0	0	0	0	0	0	0	0	0	0	0	0	0	0.000368371	0.000368371	0	0	0	0.000368371	0.000368371	0
317.051	318.059	12	14	0	10	0	0.000368371	0.000368371	0.000368371	0.000368371	0.000368371	0.000769598	0.000368371	0.000368371	0.000368371	0.000368371	0.000368371	0.000368371	0.000368371	0.000774683	0.000368371	0.000368371	0.000639162	0.000368371	0.000580536	0.000830025
317.067	318.074	16	14	0	7	0	0.00103938	0.0010519	0.000856184	0.00126711	0.00126022	0.000789623	0.00153663	0.00150191	0.00147011	0.00145822	0.00101852	0.000989502	0.00242947	0.00215138	0.00117097	0.0011938	0.00172658	0.00180677	0.00183339	0.00183488
317.078	318.085	15	14	2	6	0	0.000368371	0.000368371	0.000368371	0.000368371	0.000368371	0	0	0	0	0	0	0	0	0	0	0	0	0	0	0
317.088	318.095	13	18	0	9	0	0.000368371	0.000368371	0.000368371	0.000368371	0.000368371	0.00137146	0.000368371	0.000368371	0.000368371	0.000368371	0.000368371	0.000368371	0.000368371	0.000629987	0.000368371	0.000368371	0.000547413	0.000368371	0.000368371	0.000777087
317.103	318.11	17	18	0	6	0	0.000758156	0.000886897	0.000832855	0.000961599	0.000989753	0.000662242	0.000949009	0.000959585	0.000899699	0.000897416	0.000702017	0.000697002	0.000906446	0.000964302	0.000620937	0.000635209	0.000815122	0.000787688	0.00068994	0.00100243
317.114	318.122	16	18	2	5	0	0	0	0	0.000368371	0	0.000554807	0	0	0	0	0	0	0	0	0	0	0	0	0	0
317.124	318.131	14	22	0	8	0	0	0	0	0	0	0.000542808	0	0	0	0	0	0	0.000368371	0.000368371	0	0	0	0	0	0.000368371
317.139	318.147	18	22	0	5	0	0.000554019	0.000639315	0.000633535	0.000701805	0.000706014	0.000605585	0.000602519	0.000548843	0.000507385	0.000513595	0.000368371	0.000368371	0.00055083	0.000368371	0.000368371	0.000368371	0.000368371	0.000368371	0.000368371	0.000368371
317.176	318.183	19	26	0	4	0	0	0	0	0.000368371	0.000368371	0.000368371	0	0	0	0	0	0	0	0	0	0	0	0	0	0
318.026	319.033	14	9	1	8	0	0	0	0	0.000368371	0	0	0	0	0	0	0	0	0	0	0	0	0	0	0	0
318.062	319.069	15	13	1	7	0	0.000368371	0.000368371	0.000368371	0.000368371	0.000368371	0.000368371	0.000368371	0.000368371	0.000368371	0.000368371	0.000368371	0.000368371	0.000368371	0.000368371	0	0	0.000368371	0.000368371	0.000368371	0.000368371
318.098	319.106	16	17	1	6	0	0.000368371	0.000368371	0.000368371	0.000368371	0.000368371	0.000368371	0	0	0	0	0	0	0.000368371	0	0	0	0	0	0	0
319.01	320.017	14	8	0	9	0	0.000368371	0.000368371	0.000368371	0.000368371	0.000368371	0.000368371	0.000555007	0.000548431	0.000491917	0.000368371	0.000368371	0.000368371	0.00103989	0.000814909	0.000368371	0.000368371	0.000574829	0.00071583	0.000835583	0.000673075
319.025	320.032	18	8	0	6	0	0	0	0	0	0	0	0	0	0	0	0	0	0.000368371	0.000368371	0	0	0	0.000368371	0.000368371	0
319.061	320.068	19	12	0	5	0	0.000368371	0.000368371	0	0.000368371	0.000368371	0	0.000368371	0.000368371	0.000368371	0.000368371	0	0	0.000368371	0.000368371	0.000368371	0.000368371	0.000368371	0.000368371	0.000368371	0.000368371
319.067	320.074	12	16	0	10	0	0	0	0	0	0	0.000368371	0	0	0	0	0	0	0	0	0	0	0	0	0	0.000368371
319.082	320.09	16	16	0	7	0	0.00104557	0.00112961	0.00105035	0.00133068	0.0013437	0.000927287	0.00149522	0.00148151	0.00138833	0.00139274	0.00110148	0.0010883	0.00164714	0.0017386	0.00115329	0.00120006	0.00151993	0.00138701	0.00140191	0.00166794
319.094	320.101	15	16	2	6	0	0.000368371	0.000368371	0.000368371	0.000368371	0.000368371	0.000368371	0	0	0	0	0	0	0	0	0	0	0	0	0	0
319.103	320.111	13	20	0	9	0	0	0	0	0	0	0.000368371	0	0	0	0	0	0	0	0	0	0	0	0	0	0
319.119	320.126	17	20	0	6	0	0.000989829	0.0011013	0.00120178	0.00113237	0.00114564	0.000912189	0.00104995	0.00106464	0.000985654	0.000936317	0.000819231	0.000818474	0.000956548	0.000863412	0.000711534	0.000747691	0.000817138	0.000782827	0.000610935	0.000944768
319.13	320.137	16	20	2	5	0	0	0	0	0	0	0.000368371	0	0	0	0	0	0	0	0	0	0	0	0	0	0
319.155	320.162	18	24	0	5	0	0.00061884	0.000656798	0.000648435	0.000766447	0.000722992	0.000758665	0.000368371	0.000492726	0.000368371	0.000368371	0.000368371	0.000368371	0.000540008	0.000368371	0.000368371	0.000368371	0.000368371	0.000368371	0	0.000368371
320.041	321.048	14	11	1	8	0	0.000368371	0.000368371	0.000368371	0.000368371	0.000368371	0	0.000368371	0.000368371	0.000368371	0.000368371	0.000368371	0.000368371	0.000368371	0.000368371	0	0	0	0	0	0
320.078	321.085	15	15	1	7	0	0.000368371	0.000368371	0.000368371	0.000525664	0.000539256	0.000368371	0.000368371	0.000368371	0.000368371	0.000368371	0.000368371	0.000368371	0.000368371	0.000368371	0.000368371	0.000368371	0.000368371	0	0.000368371	0.000368371
320.114	321.121	16	19	1	6	0	0	0.000368371	0.000368371	0.000368371	0.000368371	0.000368371	0	0	0	0	0	0	0	0	0	0	0	0	0	0
321.004	322.011	17	6	0	7	0	0	0	0	0	0	0	0	0	0	0	0	0	0.000368371	0	0	0	0	0	0	0
321.025	322.032	14	10	0	9	0	0.00077771	0.000699607	0.000540752	0.000777968	0.000651808	0.000591979	0.00120842	0.00122886	0.00102346	0.000987889	0.000878477	0.000886775	0.00201158	0.00163698	0.00102763	0.00103534	0.00132743	0.00144034	0.00153103	0.00157711
321.04	322.048	18	10	0	6	0	0.000368371	0.000368371	0.000368371	0.000368371	0.000368371	0	0.000368371	0.000500933	0.000368371	0.000368371	0	0	0.000956635	0.000671217	0.000368371	0.000368371	0.000576149	0.00076782	0.00066865	0.000577255
321.062	322.069	15	14	0	8	0	0.00130847	0.00134032	0.00115515	0.00158912	0.00149591	0.0012118	0.0020668	0.00197625	0.00177265	0.00172546	0.00139049	0.00143637	0.00248468	0.00265256	0.00175871	0.00179889	0.00233029	0.00203939	0.00205149	0.00257178
321.065	322.072	12	18	0	8	1	0	0	0	0	0	0.000368371	0	0	0	0	0	0	0	0	0	0	0	0	0	0
321.073	322.08	14	14	2	7	0	0	0.000368371	0.000368371	0.000368371	0.000368371	0.000368371	0	0	0	0	0	0	0	0	0	0	0	0	0	0
321.077	322.084	19	14	0	5	0	0.000368371	0.000368371	0	0.000368371	0.000368371	0	0.000368371	0.000368371	0.000368371	0.000368371	0	0	0.000586994	0.000368371	0.000368371	0.000368371	0.000368371	0.000507308	0.000368371	0.000368371
321.098	322.105	16	18	0	7	0	0.00142815	0.00156	0.00160577	0.00159234	0.00160525	0.001348	0.00175343	0.00170011	0.00148577	0.00141381	0.0013234	0.00132844	0.0015115	0.0015432	0.0013378	0.00136405	0.00157982	0.00134336	0.00109991	0.00190734
321.109	322.116	15	18	2	6	0	0	0	0	0.000368371	0.000368371	0.000368371	0	0	0	0	0	0	0	0	0	0	0	0	0	0
321.134	322.142	17	22	0	6	0	0.00136924	0.00143649	0.00147944	0.00151615	0.00138082	0.00141761	0.00119854	0.00114162	0.000957704	0.000927106	0.000869776	0.000881339	0.00103059	0.000865073	0.000818062	0.000825608	0.00092227	0.000824561	0.000562553	0.0010661
321.171	322.178	18	26	0	5	0	0.000368371	0.000368371	0.000368371	0.000547363	0.000508902	0.000577519	0.000368371	0.000368371	0.000368371	0.000368371	0	0	0.000368371	0.000368371	0	0	0	0	0	0.000368371
322.057	323.064	14	13	1	8	0	0.000368371	0.000368371	0.000368371	0.000494048	0.000368371	0.000368371	0.000368371	0.000368371	0.000368371	0.000368371	0.000368371	0.000368371	0.000368371	0.000368371	0.000368371	0.000368371	0.000368371	0.000368371	0.000368371	0.000368371
322.093	323.101	15	17	1	7	0	0.000368371	0.000368371	0.000368371	0.000368371	0.000368371	0.000368371	0.000368371	0.000368371	0.000368371	0.000368371	0.000368371	0.000368371	0.000368371	0.000368371	0.000368371	0.000368371	0.000368371	0	0	0.000368371
322.13	323.137	16	21	1	6	0	0	0	0	0	0	0.000368371	0	0	0	0	0	0	0	0	0	0	0	0	0	0
323.004	324.012	13	8	0	10	0	0.000368371	0	0	0.000368371	0	0.000368371	0.000368371	0.000368371	0.000368371	0.000368371	0.000368371	0.000368371	0.000706678	0.000368371	0.000368371	0.000368371	0.000368371	0.000368371	0.000368371	0.000505705
323.02	324.027	17	8	0	7	0	0.000368371	0.000368371	0	0.000368371	0.000368371	0	0.000368371	0.000368371	0.000368371	0.000368371	0	0	0.00101652	0.000657976	0.000368371	0.000368371	0.000585238	0.000784582	0.000607433	0.000509601
323.077	324.085	15	16	0	8	0	0.00176767	0.00167196	0.00171576	0.00210231	0.00185529	0.00185724	0.00238873	0.00229471	0.001881	0.0018404	0.00164539	0.00165358	0.00230749	0.00242063	0.00194814	0.00190777	0.00258505	0.00200644	0.00168989	0.00286631
323.088	324.096	14	16	2	7	0	0.000368371	0.000368371	0.000368371	0.000368371	0.000368371	0.000368371	0	0	0	0	0	0	0	0	0	0	0	0	0	0
323.092	324.1	19	16	0	5	0	0.000368371	0.000368371	0.000368371	0.000368371	0.000368371	0	0.000368371	0.000368371	0.000368371	0.000368371	0	0	0.000495996	0.000368371	0.000368371	0.000368371	0.000368371	0.000368371	0.000368371	0.000368371
323.114	324.121	16	20	0	7	0	0.00214537	0.00213255	0.00236952	0.00219803	0.00204648	0.00261819	0.0022059	0.00211062	0.00163358	0.00158652	0.00156315	0.00158012	0.0017656	0.00165632	0.00159292	0.00154108	0.00194478	0.00156568	0.000982146	0.00222065
323.15	324.157	17	24	0	6	0	0.00115377	0.00113209	0.00113922	0.0012286	0.00107074	0.00234006	0.000932466	0.000906736	0.000682551	0.000693335	0.000614698	0.000627705	0.000960565	0.000643079	0.000613139	0.000573061	0.000692765	0.00062228	0.000368371	0.000826343
323.186	324.194	18	28	0	5	0	0	0	0	0	0	0.000368371	0	0	0	0	0	0	0	0	0	0	0	0	0	0
324.051	325.059	17	11	1	6	0	0.000368371	0	0	0.000368371	0.000368371	0	0	0	0	0	0	0	0.000368371	0	0	0	0	0	0	0
324.072	325.08	14	15	1	8	0	0.000368371	0.000368371	0.000368371	0.000368371	0.000368371	0.000368371	0.000368371	0.000368371	0.000368371	0.000368371	0.000368371	0.000368371	0.000368371	0.000368371	0.000368371	0.000368371	0.000368371	0.000368371	0	0.000368371
324.109	325.116	15	19	1	7	0	0.000368371	0.000368371	0.000368371	0.000368371	0.000368371	0.000368371	0	0	0	0	0	0	0.000368371	0	0	0	0	0	0	0.000368371
324.999	326.006	16	6	0	8	0	0	0	0	0	0	0	0	0	0	0	0	0	0.00057407	0.000368371	0	0	0.000368371	0.000368371	0.000368371	0
325.02	326.027	13	10	0	10	0	0.000516878	0.000368371	0.000368371	0.000368371	0.000368371	0.000705356	0.000877882	0.000785757	0.000641893	0.000640305	0.000610785	0.00062825	0.00103354	0.000965974	0.00063096	0.000637246	0.000913072	0.000892753	0.00082258	0.00120627
325.057	326.064	14	14	0	9	0	0.00151641	0.00128602	0.00123229	0.00168492	0.00141989	0.00161061	0.00233338	0.0022521	0.00178518	0.00176202	0.00149972	0.00155256	0.00238643	0.00269883	0.00192731	0.00197361	0.00283842	0.00221783	0.0018335	0.00315045
325.072	326.079	18	14	0	6	0	0.00063032	0.000600366	0.000516729	0.000750041	0.000604796	0.000368371	0.000821813	0.000777761	0.000664296	0.00069121	0.000368371	0.000368371	0.00144949	0.00097737	0.000691441	0.000686709	0.000957729	0.00113432	0.000821819	0.000977335
325.093	326.1	15	18	0	8	0	0.00235384	0.00204252	0.00239793	0.00252901	0.00202701	0.00352633	0.00272771	0.00256165	0.00191669	0.00187994	0.00183321	0.00189544	0.0022155	0.00245341	0.00216058	0.00218431	0.00304952	0.00217458	0.00136591	0.00347009
325.108	326.115	19	18	0	5	0	0.000368371	0.000368371	0.000368371	0.000368371	0.000368371	0	0.000368371	0.000368371	0.000368371	0.000368371	0	0	0.000499458	0.000368371	0.000368371	0.000368371	0.000368371	0.000368371	0	0.000368371
325.129	326.137	16	22	0	7	0	0.00197203	0.00173407	0.00200774	0.00201608	0.00165999	0.0033585	0.0017659	0.00168987	0.00120406	0.00125191	0.00114098	0.00119376	0.00168631	0.00126253	0.00122534	0.00124959	0.00159499	0.00134076	0.00073872	0.00189669
325.166	326.173	17	26	0	6	0	0.000368371	0.000368371	0.000368371	0.000497974	0.000368371	0.000763844	0.000368371	0.000368371	0.000368371	0.000368371	0	0	0.000572886	0.000368371	0	0	0.000368371	0	0	0.000368371
326.031	327.038	16	9	1	7	0	0	0	0	0	0	0	0	0	0	0	0	0	0.000368371	0	0	0	0	0	0	0
326.052	327.059	13	13	1	9	0	0.000368371	0	0	0.000368371	0	0	0	0	0	0	0	0	0	0	0	0	0	0	0	0
326.067	327.074	17	13	1	6	0	0.000368371	0.000368371	0.000368371	0.000368371	0.000368371	0	0	0	0	0	0	0	0.000368371	0	0	0	0	0	0	0
326.088	327.095	14	17	1	8	0	0.000368371	0.000368371	0.000368371	0.000368371	0.000368371	0.000368371	0.000368371	0.000368371	0	0	0	0	0	0.000368371	0.000368371	0.000368371	0.000368371	0	0	0.000368371
326.125	327.132	15	21	1	7	0	0	0	0	0	0	0.000368371	0	0	0	0	0	0	0	0	0	0	0	0	0	0
327.015	328.022	16	8	0	8	0	0.000368371	0.000368371	0.000368371	0.000368371	0.000368371	0	0.000558541	0.000555407	0.000368371	0.000368371	0.000368371	0.000368371	0.001421	0.000822424	0.000368371	0.000509425	0.000663614	0.000963801	0.000762506	0.000630996
327.036	328.043	13	12	0	10	0	0.000653937	0.000566705	0.000511026	0.000628069	0.000576133	0.000870831	0.00120465	0.00110937	0.000990987	0.000951875	0.000908143	0.000987064	0.00112862	0.00157052	0.00113095	0.00116509	0.00149783	0.00132118	0.00112451	0.00187198
327.051	328.058	17	12	0	7	0	0.000801494	0.000790888	0.000636948	0.000922848	0.000811836	0.000504978	0.00111866	0.00109231	0.00097895	0.000982804	0.000610661	0.00066115	0.00220606	0.00158104	0.00104815	0.00109363	0.00134518	0.00171089	0.00138499	0.00140571
327.072	328.079	14	16	0	9	0	0.00147449	0.00131854	0.00137366	0.001574	0.0014375	0.00198508	0.00189802	0.00178622	0.00155249	0.00152342	0.0014829	0.00156742	0.00154404	0.00220248	0.00193599	0.00200323	0.00237542	0.00175615	0.00143175	0.00278094
327.087	328.095	18	16	0	6	0	0.000552056	0.000539688	0.000368371	0.000660692	0.000618015	0.000368371	0.000690244	0.000699075	0.000668777	0.000645806	0.000368371	0.000368371	0.00114423	0.00088086	0.000627934	0.000606111	0.00074481	0.000818219	0.000652343	0.000831569
327.124	328.131	19	20	0	5	0	0.000368371	0.000368371	0.000368371	0.000368371	0.000368371	0.000368371	0.000368371	0.000368371	0.000368371	0.000368371	0	0.000368371	0.000368371	0.000368371	0	0.000368371	0.000368371	0.000368371	0	0.000368371
327.145	328.152	16	24	0	7	0	0.000737365	0.000716108	0.000712121	0.000780557	0.00070042	0.00164942	0.000656642	0.000607474	0.000368371	0.000368371	0.000368371	0.000368371	0.000715588	0.000649172	0.000544147	0.00054886	0.000634735	0.000503867	0.000368371	0.000757855
327.16	328.167	20	24	0	4	0	0	0	0	0	0	0	0	0	0	0	0	0	0.000368371	0	0	0	0	0	0	0
328.046	329.054	16	11	1	7	0	0.000368371	0.000368371	0	0.000368371	0.000368371	0	0.000368371	0	0	0	0	0	0.000368371	0	0	0	0	0	0	0
328.067	329.075	13	15	1	9	0	0	0	0	0	0	0.000368371	0	0	0	0	0	0	0	0	0	0	0	0	0	0
328.083	329.09	17	15	1	6	0	0.000368371	0.000368371	0	0.000368371	0.000368371	0	0	0	0	0	0	0	0.000368371	0	0	0	0	0	0	0
328.104	329.111	14	19	1	8	0	0	0	0	0	0	0.000368371	0	0	0	0	0	0	0	0	0	0	0	0	0	0
328.994	330.001	15	6	0	9	0	0	0	0	0	0	0	0	0	0	0	0	0	0.000368371	0.000368371	0	0	0	0.000368371	0.000368371	0
329.015	330.022	12	10	0	11	0	0	0	0	0	0	0	0	0	0	0	0	0	0	0.000368371	0	0	0	0	0	0.000368371
329.03	330.038	16	10	0	8	0	0.000713255	0.000699895	0.000368371	0.000748615	0.000671835	0.000368371	0.000982732	0.00100279	0.000893377	0.000890361	0.000634468	0.000698159	0.00214581	0.00160622	0.000963007	0.000958698	0.00116335	0.00161551	0.00142695	0.0012995
329.046	330.053	20	10	0	5	0	0	0	0	0	0	0	0	0	0	0	0	0	0.000368371	0	0	0	0	0	0	0
329.051	330.059	13	14	0	10	0	0.00078475	0.000694588	0.000594546	0.000792612	0.000784852	0.00124641	0.00115627	0.00105165	0.00097719	0.000956623	0.000977916	0.0010608	0.00100699	0.00166436	0.00126315	0.00128585	0.00156932	0.00127574	0.00110878	0.00192079
329.067	330.074	17	14	0	7	0	0.000831543	0.000874064	0.000650618	0.000989847	0.00101712	0.000595756	0.00119694	0.00114903	0.00107527	0.00106874	0.000727523	0.00077798	0.00192964	0.00164975	0.00111721	0.00113318	0.00131483	0.00158051	0.0013342	0.00139579
329.078	330.085	16	14	2	6	0	0	0.000368371	0	0.000368371	0.000368371	0	0	0	0	0	0	0	0	0	0	0	0	0	0	0
329.088	330.095	14	18	0	9	0	0.00120272	0.00108184	0.000996188	0.00115532	0.00108394	0.00186845	0.00125233	0.00116893	0.0010133	0.000973591	0.00106423	0.00114725	0.00106388	0.00168686	0.00144803	0.00145196	0.00160783	0.00114175	0.000908912	0.00202946
329.103	330.11	18	18	0	6	0	0.000571478	0.000651087	0.000548162	0.000650751	0.000715796	0.000368371	0.000759228	0.000699107	0.000647401	0.000625531	0.000509482	0.000561721	0.000850086	0.000691293	0.000569049	0.000569133	0.000601136	0.000659076	0.000505102	0.000674513
329.106	330.114	15	22	0	6	1	0	0	0	0	0	0.000368371	0	0	0	0	0	0	0	0	0	0	0	0	0	0
329.114	330.122	17	18	2	5	0	0	0	0	0	0	0.000368371	0	0	0	0	0	0	0	0	0	0	0	0	0	0
329.124	330.131	15	22	0	8	0	0.000842916	0.000789955	0.000694548	0.000887582	0.000805793	0.00187004	0.000729015	0.000698574	0.000560134	0.000564532	0.000614398	0.000690734	0.000908033	0.00100318	0.000855225	0.000879637	0.00096593	0.000721501	0.000531977	0.00127193
329.139	330.147	19	22	0	5	0	0.000368371	0.000368371	0.000368371	0.000491612	0.000497597	0.000368371	0.000368371	0.000368371	0.000368371	0.000368371	0.000368371	0.000368371	0.000496188	0.000368371	0.000368371	0.000368371	0.000368371	0.000368371	0	0.000368371
329.161	330.168	16	26	0	7	0	0	0	0	0	0	0.000368371	0	0	0	0	0	0	0	0	0	0	0	0	0	0
330.026	331.033	15	9	1	8	0	0	0	0	0	0	0	0	0	0	0	0	0	0.000368371	0	0	0	0	0	0	0
330.062	331.069	16	13	1	7	0	0.000368371	0.000368371	0.000368371	0.000368371	0.000368371	0.000368371	0.000368371	0.000368371	0.000368371	0.000368371	0	0.000368371	0.000368371	0.000368371	0	0	0.000368371	0.000368371	0	0
330.098	331.106	17	17	1	6	0	0	0.000368371	0	0.000368371	0.000368371	0	0	0	0	0	0	0	0	0	0	0	0	0	0	0
331.01	332.017	15	8	0	9	0	0.000368371	0.000368371	0	0.000368371	0.000368371	0	0.000368371	0.000368371	0.000368371	0.000368371	0.000368371	0.000368371	0.00115842	0.000762483	0.000368371	0.000368371	0.000517196	0.000784631	0.000763195	0.000639313
331.031	332.038	12	12	0	11	0	0	0	0	0	0	0.000368371	0.000368371	0.000368371	0	0	0.000368371	0.000368371	0.000368371	0.000368371	0.000368371	0.000368371	0.000368371	0.000368371	0.000368371	0.000547219
331.046	332.053	16	12	0	8	0	0.000900181	0.000975893	0.000696483	0.00101156	0.00103393	0.000671593	0.00139937	0.00138611	0.00126342	0.00127711	0.000985792	0.0010461	0.002601	0.00219031	0.0013739	0.00131508	0.00161691	0.00198698	0.00189356	0.00177542
331.061	332.068	20	12	0	5	0	0	0	0	0	0	0	0	0	0	0	0	0	0.000368371	0.000368371	0	0	0	0.000368371	0	0
331.067	332.074	13	16	0	10	0	0.000610567	0.000513615	0.000368371	0.000550882	0.000597854	0.00103061	0.000566358	0.000566133	0.00051368	0.000526859	0.000600027	0.000638507	0	0.000959406	0.000692391	0.000664671	0.000873175	0.000592565	0.000652395	0.00107482
331.082	332.09	17	16	0	7	0	0.000913231	0.000988437	0.000791983	0.00105878	0.0011575	0.000703379	0.0012729	0.00118922	0.00112923	0.00113384	0.000906211	0.000962035	0.00165507	0.0015043	0.00105508	0.00102103	0.00126523	0.00136139	0.00118556	0.00132913
331.094	332.101	16	16	2	6	0	0.000368371	0.000368371	0.000368371	0.000368371	0.000368371	0.000368371	0	0	0	0	0	0	0	0	0	0	0	0	0	0
331.103	332.111	14	20	0	9	0	0.000519032	0.000368371	0.000368371	0.000501306	0.000368371	0.00129094	0.000368371	0.000368371	0.000368371	0.000368371	0.000368371	0.000368371	0.000519487	0.000740719	0.000525111	0.000533518	0.000616138	0.000368371	0.000368371	0.000818112
331.119	332.126	18	20	0	6	0	0.000688588	0.000861068	0.000778341	0.00086369	0.000909568	0.00065292	0.000792575	0.000794383	0.000685541	0.00072457	0.000635678	0.000686506	0.000745387	0.000669722	0.00057143	0.000546176	0.000558955	0.00063983	0.000368371	0.000698249
331.122	332.129	15	24	0	6	1	0	0	0	0	0	0.000368371	0	0	0	0	0	0	0	0	0	0	0	0	0	0
331.14	332.147	15	24	0	8	0	0	0	0	0	0	0.000664284	0	0	0	0	0	0	0	0	0	0	0	0	0	0
331.155	332.162	19	24	0	5	0	0.000368371	0.000565802	0.000368371	0.00060486	0.000644692	0.000571231	0.000368371	0.000368371	0.000368371	0.000368371	0.000368371	0.000368371	0.000368371	0.000368371	0.000368371	0.000368371	0.000368371	0.000368371	0	0.000368371
332.041	333.048	15	11	1	8	0	0.000368371	0.000368371	0	0.000368371	0.000368371	0	0.000368371	0.000368371	0.000368371	0.000368371	0.000368371	0.000368371	0.000368371	0.000368371	0	0	0	0	0	0
332.078	333.085	16	15	1	7	0	0.000368371	0.000368371	0.000368371	0.000368371	0.000368371	0.000368371	0.000368371	0.000368371	0.000368371	0.000368371	0.000368371	0.000368371	0.000368371	0.000368371	0.000368371	0	0.000368371	0	0	0.000368371
332.114	333.121	17	19	1	6	0	0	0.000368371	0	0	0	0	0	0	0	0	0	0	0	0	0	0	0	0	0	0
332.989	333.996	14	6	0	10	0	0	0	0	0	0	0	0	0	0	0	0	0	0.000368371	0	0	0	0	0	0	0
333.04	334.048	19	10	0	6	0	0	0	0	0	0	0	0.000368371	0	0.000368371	0.000368371	0	0	0.000599009	0.000368371	0.000368371	0.000368371	0.000368371	0.000368371	0.000368371	0.000368371
333.046	334.054	12	14	0	11	0	0	0	0	0	0	0.000368371	0	0	0	0	0	0	0	0.000368371	0	0	0	0	0	0.000368371
333.073	334.08	15	14	2	7	0	0.000368371	0.000368371	0.000368371	0.000368371	0.000368371	0	0	0	0	0	0	0	0	0	0	0	0	0	0	0
333.077	334.084	20	14	0	5	0	0	0	0	0	0	0	0	0	0	0	0	0	0.000368371	0.000368371	0.000368371	0	0.000368371	0.000368371	0.000368371	0.000368371
333.083	334.09	13	18	0	10	0	0	0	0	0	0	0.000532162	0	0	0	0	0	0	0	0.000368371	0	0	0	0	0	0.000368371
333.098	334.105	17	18	0	7	0	0.000997156	0.00121313	0.00108601	0.0011305	0.00129117	0.000851687	0.00121909	0.00119974	0.00115199	0.00114804	0.00106735	0.00110008	0.00121804	0.00126068	0.00100494	0.000953872	0.00104766	0.00102322	0.000955215	0.00122591
333.101	334.109	14	22	0	7	1	0	0	0	0	0	0.000368371	0	0	0	0	0	0	0	0	0	0	0	0	0	0
333.109	334.116	16	18	2	6	0	0	0.000368371	0	0.000368371	0.000368371	0.000526123	0	0	0	0	0	0	0	0	0	0	0	0	0	0
333.119	334.126	14	22	0	9	0	0	0	0	0	0	0.000368371	0	0	0	0	0	0	0	0	0	0	0	0	0	0
333.171	334.178	19	26	0	5	0	0.000368371	0.000368371	0.000368371	0.000527098	0.000583817	0.000620686	0.000368371	0.000368371	0.000368371	0.000368371	0.000368371	0	0.000513748	0	0	0	0	0	0	0.000368371
334.057	335.064	15	13	1	8	0	0.000368371	0.000368371	0.000368371	0.000368371	0.000368371	0.000368371	0.000368371	0.000368371	0.000368371	0.000368371	0.000368371	0.000368371	0.000368371	0.000368371	0.000368371	0.000368371	0.000368371	0.000368371	0.000368371	0.000368371
334.093	335.101	16	17	1	7	0	0.000368371	0.000368371	0.000368371	0.000368371	0.000368371	0.000491729	0.000368371	0.000368371	0.000368371	0.000368371	0.000368371	0.000368371	0.000368371	0.000368371	0	0	0.000368371	0	0	0
335.004	336.012	14	8	0	10	0	0	0	0	0	0	0	0.000368371	0.000368371	0.000368371	0.000368371	0.000368371	0.000368371	0.000707306	0.000368371	0.000368371	0	0.000368371	0.000368371	0.000498507	0.000368371
335.02	336.027	18	8	0	7	0	0	0	0	0	0	0	0	0.000368371	0	0	0	0	0.000580564	0.000368371	0	0	0.000368371	0.000368371	0.000368371	0.000368371
335.056	336.063	19	12	0	6	0	0.000368371	0.000368371	0.000368371	0.000368371	0.000368371	0	0.000368371	0.000368371	0.000368371	0.000368371	0	0	0.000737869	0.000641914	0.000368371	0.000368371	0.000491405	0.000684939	0.00064838	0.000368371
335.077	336.085	16	16	0	8	0	0.00125949	0.00148044	0.00120131	0.0015001	0.0016125	0.00108264	0.00179473	0.0017181	0.00162725	0.00165861	0.00147987	0.00142959	0.00196084	0.002172	0.00147504	0.00143002	0.00179283	0.00160961	0.00172766	0.00208798
335.081	336.088	13	20	0	8	1	0	0	0	0	0	0.000368371	0	0	0	0	0	0	0	0	0	0	0	0	0	0
335.088	336.096	15	16	2	7	0	0.000368371	0.000368371	0.000368371	0.000368371	0.000368371	0.000368371	0	0	0	0	0	0	0	0	0	0	0	0	0	0
335.092	336.1	20	16	0	5	0	0	0	0	0	0	0	0	0	0	0	0	0	0.000368371	0.000368371	0	0	0	0.000368371	0.000368371	0.000368371
335.114	336.121	17	20	0	7	0	0.00145524	0.00170399	0.00171483	0.00159625	0.00173654	0.00130816	0.00149085	0.00146613	0.00133301	0.00136908	0.00138191	0.00134552	0.00123611	0.00127446	0.00110508	0.0010608	0.00126391	0.00107008	0.00092106	0.00148986
335.125	336.132	16	20	2	6	0	0	0	0	0	0	0.000513913	0	0	0	0	0	0	0	0	0	0	0	0	0	0
335.15	336.157	18	24	0	6	0	0.00106374	0.0012865	0.00119231	0.00123269	0.00131805	0.00125921	0.000863914	0.000835847	0.000734289	0.000757153	0.000756204	0.000712923	0.000957223	0.000636073	0.000545115	0.000555564	0.000599743	0.000556078	0.000368371	0.000756504
335.186	336.194	19	28	0	5	0	0.000368371	0.000368371	0	0.000368371	0.000368371	0.000368371	0	0	0	0	0	0	0.000368371	0	0	0	0	0	0	0
336.036	337.043	14	11	1	9	0	0.000368371	0	0	0.000368371	0	0	0.000368371	0	0	0	0.000368371	0.000368371	0	0	0	0	0	0	0	0
336.072	337.08	15	15	1	8	0	0.000368371	0.000495514	0.000368371	0.000538953	0.000533424	0.000368371	0.000368371	0.000368371	0.000368371	0.000368371	0.000368371	0.000368371	0.000368371	0.000368371	0.000368371	0.000368371	0.000368371	0	0.000368371	0.000368371
336.109	337.116	16	19	1	7	0	0.000368371	0.000368371	0.000368371	0.000368371	0.000368371	0.000368371	0.000368371	0	0	0	0.000368371	0	0.000368371	0.000368371	0	0	0	0	0	0.000368371
336.999	338.006	17	6	0	8	0	0	0	0	0	0	0	0	0	0	0	0	0	0.000368371	0	0	0	0	0	0	0
337.02	338.027	14	10	0	10	0	0.000569834	0.000368371	0.000368371	0.000517614	0.000368371	0.000622645	0.000946257	0.00090784	0.000794605	0.00078896	0.000766745	0.000732825	0.0013616	0.00121753	0.000697761	0.000688878	0.000951462	0.000992082	0.00111625	0.00127137
337.035	338.043	18	10	0	7	0	0.000368371	0.000368371	0.000368371	0.000368371	0.000368371	0	0.000522295	0.00055698	0.000539378	0.000535406	0.000368371	0.000368371	0.00131529	0.000828363	0.000368371	0.000504952	0.000689901	0.000967336	0.000911935	0.000669257
337.057	338.064	15	14	0	9	0	0.00144035	0.00134667	0.00121962	0.0016435	0.00155658	0.00129706	0.00221311	0.00215277	0.00190835	0.0019531	0.00168312	0.00162637	0.00252292	0.00287909	0.0018582	0.00182651	0.00253614	0.00213513	0.00234649	0.00292348
337.068	338.075	14	14	2	8	0	0	0	0	0	0.000368371	0	0	0	0	0	0	0	0	0	0	0	0	0	0	0
337.072	338.079	19	14	0	6	0	0.000368371	0.000368371	0.000368371	0.000368371	0.000368371	0	0.000506801	0.000520109	0.000499032	0.000520586	0.000368371	0.000368371	0.00100611	0.000701271	0.000368371	0.000368371	0.000611956	0.000719866	0.000691098	0.000614221
337.104	338.111	15	18	2	7	0	0	0.000368371	0.000368371	0.000368371	0.000368371	0.000368371	0	0	0	0	0	0	0	0	0	0	0	0	0	0
337.108	338.115	20	18	0	5	0	0	0	0	0	0	0	0	0	0	0	0	0	0.000368371	0	0	0	0	0	0	0
337.129	338.137	17	22	0	7	0	0.00202257	0.0021244	0.00234842	0.00198968	0.00193063	0.00211681	0.00175177	0.00166163	0.00146299	0.00146575	0.00146698	0.00141051	0.00145448	0.00132418	0.0012176	0.00118915	0.00135442	0.00126073	0.000897451	0.00160179
337.166	338.173	18	26	0	6	0	0.000765491	0.00076997	0.000765318	0.000903715	0.000831326	0.00106661	0.000607612	0.000605049	0.000518426	0.000499645	0.000368371	0.000368371	0.000820238	0.000368371	0.000368371	0.000368371	0.000368371	0.000368371	0.000368371	0.000504649
338.052	339.059	14	13	1	9	0	0.000368371	0.000368371	0.000368371	0.000368371	0.000368371	0.000368371	0.000368371	0.000368371	0.000368371	0.000368371	0.000368371	0.000368371	0	0.000368371	0	0	0.000368371	0	0	0.000368371
338.067	339.074	18	13	1	6	0	0	0	0	0.000368371	0	0	0	0	0	0	0	0	0.000368371	0	0	0	0	0	0	0
338.088	339.095	15	17	1	8	0	0.000368371	0.000368371	0.000368371	0.000368371	0.000368371	0.000368371	0.000368371	0.000368371	0.000368371	0.000368371	0.000368371	0.000368371	0.000368371	0.000368371	0.000368371	0.000368371	0.000368371	0	0.000368371	0.000368371
338.125	339.132	16	21	1	7	0	0	0	0	0.000368371	0	0.000368371	0	0	0	0	0	0	0	0	0	0	0	0	0	0
339.015	340.022	17	8	0	8	0	0.000368371	0.000368371	0	0.000368371	0.000368371	0	0.000368371	0.000368371	0.000368371	0.000368371	0.000368371	0.000368371	0.00104151	0.000659242	0.000368371	0.000368371	0.000528939	0.000727034	0.000676254	0.000528173
339.036	340.043	14	12	0	10	0	0.00101701	0.000824513	0.000731097	0.000939158	0.000826555	0.000922488	0.00167355	0.00165703	0.0014454	0.00142281	0.00125056	0.00122622	0.00174031	0.00192725	0.00134822	0.00136969	0.00192095	0.00173631	0.00170103	0.00236018
339.087	340.095	19	16	0	6	0	0.000368371	0.000368371	0.000368371	0.000368371	0.000368371	0.000368371	0.000564451	0.00053684	0.000505183	0.000518888	0.000368371	0.000368371	0.000861717	0.000667716	0.000368371	0.000368371	0.000601319	0.00061311	0.000584769	0.000580815
339.109	340.116	16	20	0	8	0	0.00254049	0.00239911	0.0029329	0.00246402	0.00215509	0.00278846	0.00250521	0.00239873	0.00197257	0.00194066	0.00187402	0.00182634	0.00188452	0.00203477	0.00181495	0.00185341	0.00237564	0.00187521	0.00128909	0.00287599
339.124	340.131	20	20	0	5	0	0	0	0	0	0	0	0.000368371	0.000368371	0	0	0	0	0.000368371	0	0	0	0	0	0	0
339.145	340.152	17	24	0	7	0	0.00154646	0.00145059	0.00171051	0.00152142	0.0013066	0.00189879	0.00126005	0.00120604	0.00100873	0.00100463	0.00088901	0.000863577	0.00122938	0.000911386	0.000827003	0.000842738	0.00101506	0.000877971	0.0005943	0.00125644
339.181	340.189	18	28	0	6	0	0.000368371	0	0	0.000368371	0.000368371	0.000368371	0	0	0	0	0	0	0.000368371	0	0	0	0	0	0	0
340.046	341.054	17	11	1	7	0	0.000368371	0.000368371	0	0.000368371	0	0	0	0	0	0	0	0	0.000368371	0	0	0	0	0	0	0
340.067	341.075	14	15	1	9	0	0.000368371	0.000368371	0.000368371	0.000368371	0.000368371	0.000368371	0.000368371	0.000368371	0.000368371	0.000368371	0.000368371	0.000368371	0.000368371	0.000368371	0	0.000368371	0.000368371	0	0	0.000368371
340.083	341.09	18	15	1	6	0	0.000368371	0	0	0.000368371	0	0	0	0	0	0	0	0	0.000368371	0	0	0	0	0	0	0
340.104	341.111	15	19	1	8	0	0.000368371	0.000368371	0.000368371	0.000368371	0.000368371	0.000368371	0	0	0	0	0	0	0	0	0	0	0	0	0	0.000368371
340.994	342.001	16	6	0	9	0	0	0	0	0	0	0	0	0	0	0	0	0	0.000368371	0	0	0	0	0.000368371	0	0
341.015	342.022	13	10	0	11	0	0	0	0	0	0	0.000586221	0.000368371	0.000368371	0.000368371	0.000368371	0.000368371	0.000368371	0.000368371	0.000368371	0.000368371	0.000368371	0.000368371	0.000368371	0.000368371	0.000640998
341.067	342.074	18	14	0	7	0	0.000716425	0.00065793	0.000535961	0.000799474	0.000684632	0.000368371	0.000923269	0.000955873	0.000880909	0.000836575	0.000536803	0.000532638	0.00171075	0.00130965	0.000787684	0.000817538	0.00106915	0.00128956	0.00118009	0.00119736
341.088	342.095	15	18	0	9	0	0.0020834	0.00184269	0.00211381	0.00204254	0.0017622	0.00281519	0.00211594	0.00201885	0.00180541	0.0017289	0.00173564	0.00168792	0.00171101	0.00232465	0.00196406	0.00199675	0.00251811	0.00187524	0.00149902	0.00294716
341.103	342.11	19	18	0	6	0	0.000368371	0.000368371	0.000368371	0.000368371	0.000368371	0.000368371	0.000543369	0.000520519	0.000504645	0.000507524	0.000368371	0.000368371	0.000702236	0.00054746	0.000368371	0.000368371	0.000368371	0.000548267	0.000368371	0.000517941
341.124	342.131	16	22	0	8	0	0.00178325	0.00166901	0.00196347	0.00172791	0.00150388	0.00239943	0.00159185	0.0015643	0.00125082	0.00128043	0.00126433	0.00124692	0.00144827	0.00142185	0.0013565	0.00138061	0.00165653	0.00128488	0.000875261	0.00199425
341.139	342.147	20	22	0	5	0	0	0.000368371	0.000368371	0.000368371	0	0	0.000368371	0.000368371	0.000368371	0.000368371	0	0	0.000368371	0	0	0	0	0	0	0
341.161	342.168	17	26	0	7	0	0.000517695	0.000368371	0.000509495	0.000545689	0.000368371	0.000783612	0.000368371	0.000368371	0.000368371	0.000368371	0.000368371	0.000368371	0.000603808	0.000368371	0.000368371	0.000368371	0.000368371	0.000368371	0	0.000368371
342.062	343.069	17	13	1	7	0	0.000368371	0.000368371	0.000368371	0.000368371	0.000368371	0	0	0.000368371	0	0	0	0	0.000368371	0.000368371	0	0	0	0	0	0
342.083	343.09	14	17	1	9	0	0	0	0	0	0.000368371	0.000368371	0	0	0	0	0	0	0	0	0	0	0	0	0	0.000368371
343.01	344.017	16	8	0	9	0	0.000368371	0.000368371	0	0.000368371	0.000368371	0	0.000368371	0.000368371	0.000368371	0.000368371	0.000368371	0.000368371	0.00109536	0.000659473	0.000368371	0.000368371	0.000492352	0.000700013	0.000662831	0.000368371
343.031	344.038	13	12	0	11	0	0.000368371	0.000368371	0.000368371	0.000368371	0.000368371	0.000597926	0.000684685	0.000708368	0.000674518	0.000618049	0.000634855	0.000631566	0.000563785	0.000986849	0.000712864	0.000713082	0.000919781	0.000860646	0.000771852	0.00118703
343.046	344.053	17	12	0	8	0	0.000768186	0.000773424	0.000590076	0.000902307	0.000810621	0.000506384	0.00109954	0.0010929	0.00108344	0.00104891	0.000727489	0.00071258	0.00224477	0.00174649	0.00105539	0.00108054	0.00135544	0.00178297	0.0016444	0.00143035
343.061	344.068	21	12	0	5	0	0	0	0	0	0	0	0	0	0	0	0	0	0	0	0	0	0	0.000368371	0	0
343.067	344.074	14	16	0	10	0	0.00120815	0.00099021	0.00102432	0.00117595	0.00108813	0.00152217	0.0014197	0.00139516	0.00128093	0.00125059	0.00124975	0.00126496	0.00119062	0.00191741	0.00154553	0.00157965	0.00192844	0.00144722	0.00138087	0.00220966
343.082	344.09	18	16	0	7	0	0.000711886	0.000731772	0.000635098	0.000792101	0.000799432	0.000512265	0.00090974	0.000926934	0.0008933	0.000876222	0.000621522	0.000619102	0.0013425	0.00121182	0.0007582	0.000783478	0.000936484	0.00117612	0.00106956	0.00107416
343.094	344.101	17	16	2	6	0	0	0.000368371	0	0.000368371	0.000368371	0.000368371	0	0	0	0	0	0	0	0	0	0	0	0	0	0
343.103	344.111	15	20	0	9	0	0.00145778	0.00136283	0.00139868	0.00138177	0.00118772	0.00403133	0.00131995	0.00121676	0.00109503	0.00105407	0.00114378	0.00110559	0.0011885	0.00163955	0.00140549	0.00142367	0.00161735	0.00119796	0.000991928	0.00195555
343.14	344.147	16	24	0	8	0	0.000627435	0.000601428	0.000636735	0.00063028	0.000576678	0.00132796	0.00052984	0.000542225	0.000368371	0.000368371	0.000368371	0.000368371	0.000603478	0.000682119	0.000542044	0.000543469	0.000608113	0.000368371	0.000368371	0.000777496
343.155	344.162	20	24	0	5	0	0.000368371	0.000368371	0.000368371	0.000368371	0.000368371	0.000368371	0.000368371	0.000368371	0.000368371	0.000368371	0	0	0	0	0	0	0	0	0	0
343.176	344.184	17	28	0	7	0	0	0	0	0	0	0.000368371	0	0	0	0	0	0	0	0	0	0	0	0	0	0
344.041	345.048	16	11	1	8	0	0.000368371	0.000368371	0	0.000368371	0.000368371	0	0	0.000368371	0	0	0	0	0.000368371	0	0	0	0	0	0	0
344.078	345.085	17	15	1	7	0	0.000368371	0.000368371	0.000368371	0.000368371	0.000368371	0.000368371	0	0	0	0	0	0	0.000368371	0.000368371	0	0	0	0	0	0
345.04	346.048	20	10	0	6	0	0	0	0	0	0	0	0	0	0	0	0	0	0.000368371	0	0	0	0	0.000368371	0.000368371	0
345.046	346.054	13	14	0	11	0	0.000368371	0.000368371	0.000368371	0.000368371	0.000368371	0.000801775	0.000637648	0.000656773	0.000606662	0.000592831	0.000621114	0.000651866	0.000521317	0.0010649	0.0006999	0.000714073	0.000984303	0.000791119	0.000768697	0.0011685
345.062	346.069	17	14	0	8	0	0.000896848	0.000980746	0.000767999	0.0010897	0.00108415	0.000692115	0.00141294	0.00137031	0.00127337	0.00124181	0.000935088	0.000944897	0.00222473	0.00196741	0.00120902	0.001227	0.00154454	0.001849	0.00173438	0.00159321
345.073	346.08	16	14	2	7	0	0.000368371	0.000368371	0	0.000368371	0.000368371	0	0	0	0	0	0	0	0	0	0	0	0	0	0	0
345.083	346.09	14	18	0	10	0	0.000784992	0.000665217	0.000641804	0.0007212	0.000674452	0.00109468	0.000730615	0.000686182	0.000639429	0.00061345	0.000659572	0.000680904	0.000636749	0.00108915	0.0008008	0.000804138	0.00102467	0.00066326	0.000717618	0.00128996
345.098	346.105	18	18	0	7	0	0.000751062	0.000852412	0.000792556	0.000927878	0.00092638	0.000666051	0.00102171	0.00100337	0.000944587	0.000916191	0.000767364	0.000766427	0.00109569	0.00101509	0.000747204	0.000760712	0.000846622	0.000976833	0.000857516	0.00100608
345.101	346.109	15	22	0	7	1	0	0	0.000368371	0.000368371	0.000368371	0.000368371	0	0	0	0	0	0	0	0	0	0	0	0	0	0
345.109	346.116	17	18	2	6	0	0	0	0	0.000368371	0.000368371	0.000368371	0	0	0	0	0	0	0	0	0	0	0	0	0	0
345.119	346.126	15	22	0	9	0	0.000539655	0.000368371	0.000368371	0.000546286	0.000368371	0.00111137	0.000368371	0.000368371	0.000368371	0.000368371	0.000368371	0.000368371	0.000542818	0.000717366	0.000497414	0.000492661	0.000582626	0.000368371	0.000368371	0.00080851
345.134	346.142	19	22	0	6	0	0.000664561	0.000758333	0.000771547	0.000727746	0.000787948	0.000683692	0.000701757	0.000675876	0.000600755	0.000599382	0.000517182	0.000519539	0.00064654	0.000543234	0.000368371	0.000368371	0.000368371	0.000496274	0.000368371	0.000535422
345.155	346.163	16	26	0	8	0	0	0	0	0	0	0.00053732	0	0	0	0	0	0	0	0	0	0	0	0	0	0
345.171	346.178	20	26	0	5	0	0.000368371	0.000368371	0.000368371	0.000368371	0.000501891	0.000368371	0.000368371	0.000368371	0.000368371	0.000368371	0	0	0.000368371	0	0	0	0	0	0	0
346.057	347.064	16	13	1	8	0	0.000368371	0.000368371	0.000368371	0.000368371	0.000368371	0.000368371	0.000368371	0.000368371	0.000368371	0.000368371	0.000368371	0.000368371	0.000368371	0.000368371	0	0	0	0	0.000368371	0.000368371
346.093	347.101	17	17	1	7	0	0.000368371	0.000368371	0.000368371	0.000368371	0.000368371	0.000368371	0	0	0	0	0	0	0.000368371	0	0	0	0	0	0	0
347.004	348.012	15	8	0	10	0	0	0	0	0	0	0	0.000368371	0.000368371	0.000368371	0.000368371	0.000368371	0.000368371	0.000626623	0.000368371	0	0	0.000368371	0.000368371	0.000368371	0.000368371
347.02	348.027	19	8	0	7	0	0	0	0	0	0	0	0	0	0	0	0	0	0.000368371	0	0	0	0	0.000368371	0	0
347.041	348.048	16	12	0	9	0	0.000831065	0.000894249	0.000661061	0.000966966	0.000906901	0.000633016	0.00143176	0.00142577	0.001326	0.00123731	0.00106493	0.00105602	0.00228671	0.0021334	0.00123637	0.00128232	0.00154666	0.00195069	0.001817	0.00177865
347.056	348.063	20	12	0	6	0	0	0.000368371	0	0	0.000368371	0	0.000368371	0.000368371	0.000368371	0.000368371	0	0	0.000574366	0.000368371	0.000368371	0.000368371	0.000368371	0.000368371	0.000368371	0.000368371
347.062	348.069	13	16	0	11	0	0.000368371	0.000368371	0	0.000368371	0.000368371	0.000628725	0.000368371	0.000368371	0.000368371	0	0.000368371	0.000368371	0.000368371	0.000368371	0.000368371	0.000368371	0.000368371	0.000368371	0.000368371	0.000537765
347.077	348.085	17	16	0	8	0	0.00097741	0.00123036	0.00093487	0.00122537	0.00138278	0.000891274	0.00146875	0.00142649	0.00136946	0.00131098	0.00111279	0.00111224	0.00177709	0.00180179	0.00122477	0.00122215	0.00146083	0.0015699	0.00148714	0.00161763
347.081	348.088	14	20	0	8	1	0	0	0	0	0	0.000368371	0	0	0	0	0	0	0	0	0	0	0	0	0	0
347.088	348.096	16	16	2	7	0	0.000368371	0.000368371	0.000368371	0.000368371	0.000368371	0.000368371	0.000368371	0.000368371	0	0	0	0	0	0	0	0	0	0	0	0
347.098	348.106	14	20	0	10	0	0.000368371	0	0	0.000368371	0	0.000368371	0	0	0	0	0	0	0	0.000368371	0	0.000368371	0.000368371	0	0	0.000368371
347.114	348.121	18	20	0	7	0	0.00101954	0.00126253	0.00117171	0.0011569	0.00126577	0.000873634	0.0011579	0.00112458	0.00102708	0.000998042	0.000928646	0.000933508	0.00101532	0.000957276	0.000810258	0.000793543	0.000878202	0.000935842	0.000698579	0.000996542
347.117	348.124	15	24	0	7	1	0	0	0	0.000368371	0.000368371	0.000368371	0	0	0	0	0	0	0	0	0	0	0	0	0	0
347.125	348.132	17	20	2	6	0	0	0	0	0	0	0.000368371	0	0	0	0	0	0	0	0	0	0	0	0	0	0
347.135	348.142	15	24	0	9	0	0	0	0	0	0	0.000368371	0	0	0	0	0	0	0	0	0	0	0	0	0	0
347.15	348.157	19	24	0	6	0	0.000859962	0.000986882	0.000977982	0.00100689	0.00107874	0.00103765	0.00073529	0.000705754	0.000647695	0.000626785	0.000557969	0.000575639	0.000828647	0.000589144	0.000368371	0.000368371	0.000507726	0.000548028	0.000368371	0.000651038
347.186	348.194	20	28	0	5	0	0.000368371	0.000368371	0.000368371	0.000368371	0.000368371	0.000493399	0	0	0	0	0	0	0.000368371	0	0	0	0	0	0	0
348.036	349.043	15	11	1	9	0	0	0.000368371	0	0.000368371	0	0	0.000368371	0	0	0	0	0	0.000368371	0	0	0	0	0	0	0
348.072	349.08	16	15	1	8	0	0.000368371	0.000368371	0.000368371	0.000368371	0.000537413	0.000368371	0.000368371	0.000368371	0.000368371	0.000368371	0.000368371	0.000368371	0.000368371	0.000368371	0.000368371	0.000368371	0.000368371	0.000368371	0.000368371	0.000368371
348.109	349.116	17	19	1	7	0	0.000368371	0.000368371	0.000368371	0.000368371	0.000368371	0.000368371	0	0	0	0	0	0	0	0	0	0	0	0	0	0
349.02	350.027	15	10	0	10	0	0.000368371	0.000368371	0.000368371	0.000368371	0.000368371	0.000368371	0.000827118	0.000805285	0.000695302	0.000670511	0.000675037	0.000712089	0.00124981	0.00107345	0.000606411	0.0006552	0.00078996	0.00103865	0.00101855	0.00102355
349.035	350.043	19	10	0	7	0	0.000368371	0.000368371	0	0.000368371	0.000368371	0	0.000368371	0.000368371	0.000368371	0.000368371	0	0	0.000707122	0.000531843	0.000368371	0.000368371	0.000368371	0.00063534	0.000532018	0.000368371
349.057	350.064	16	14	0	9	0	0.00111707	0.00128153	0.000950716	0.00129858	0.00139847	0.000958999	0.00180384	0.00173676	0.00163073	0.00160333	0.00135309	0.00138195	0.00228359	0.00250829	0.00160518	0.00165526	0.00197632	0.00214067	0.00200355	0.00225655
349.068	350.075	15	14	2	8	0	0.000368371	0.000368371	0	0.000368371	0.000368371	0	0	0	0	0	0	0	0	0	0	0	0	0	0	0
349.072	350.079	20	14	0	6	0	0.000368371	0.000368371	0	0.000368371	0.000368371	0	0.000368371	0.000368371	0.000368371	0.000368371	0	0	0.00054691	0.000368371	0.000368371	0.000368371	0.000368371	0.000558201	0.000368371	0.000368371
349.093	350.1	17	18	0	8	0	0.00129678	0.0016437	0.00143694	0.00148702	0.00166958	0.00109933	0.00159234	0.00153632	0.00141696	0.00137479	0.00129162	0.0013374	0.00153346	0.00171856	0.00127789	0.00129072	0.00145923	0.00134498	0.00115832	0.00164604
349.096	350.104	14	22	0	8	1	0	0	0	0	0	0.000368371	0	0	0	0	0	0	0	0	0	0	0	0	0	0
349.104	350.111	16	18	2	7	0	0.000368371	0.000368371	0.000368371	0.000368371	0.000368371	0.000368371	0	0	0	0	0	0	0	0	0	0	0	0	0	0
349.129	350.137	18	22	0	7	0	0.00148843	0.00184601	0.00178183	0.00149775	0.00171147	0.00142402	0.00132778	0.0013039	0.00113989	0.00109772	0.00112852	0.00116821	0.00104158	0.00104745	0.000937432	0.000979141	0.000998978	0.000984251	0.000687799	0.0012505
349.166	350.173	19	26	0	6	0	0.000758571	0.000930779	0.000837346	0.000930081	0.0011117	0.00111777	0.000692126	0.000623415	0.000550749	0.000544433	0.000368371	0.000368371	0.00089208	0.000368371	0.000368371	0.000368371	0.000368371	0.000368371	0.000368371	0.000506649
349.202	350.209	20	30	0	5	0	0	0	0	0.000368371	0.000368371	0.000368371	0	0	0	0	0	0	0	0	0	0	0	0	0	0
350.052	351.059	15	13	1	9	0	0.000368371	0.000368371	0.000368371	0.000368371	0.000368371	0.000368371	0.000368371	0.000368371	0.000368371	0.000368371	0.000368371	0.000368371	0.000368371	0.000368371	0.000368371	0	0.000368371	0	0	0
350.088	351.095	16	17	1	8	0	0.000368371	0.000368371	0.000368371	0.000368371	0.000499391	0.000368371	0.000368371	0.000368371	0.000368371	0.000368371	0.000368371	0.000368371	0.000368371	0.000368371	0.000368371	0.000368371	0.000368371	0	0	0.000368371
350.125	351.132	17	21	1	7	0	0	0.000368371	0.000368371	0.000368371	0.000368371	0.000368371	0	0	0	0	0	0	0	0	0	0	0	0	0	0
350.999	352.007	14	8	0	11	0	0	0	0	0	0	0	0	0	0	0	0	0	0.000368371	0	0	0	0	0	0	0
351.015	352.022	18	8	0	8	0	0	0	0	0	0	0	0	0.000368371	0	0	0	0	0.000542601	0.000368371	0	0	0.000368371	0.000368371	0.000368371	0.000368371
351.036	352.043	15	12	0	10	0	0.0008423	0.000925654	0.000662055	0.000937833	0.000891601	0.00074844	0.00156564	0.00154132	0.00134765	0.00131037	0.00124335	0.00126687	0.00184415	0.00204495	0.00135009	0.0014175	0.00167941	0.00180583	0.00165338	0.00197291
351.051	352.058	19	12	0	7	0	0.000368371	0.000368371	0.000368371	0.000368371	0.000368371	0	0.000505733	0.000494163	0.000368371	0.000368371	0.000368371	0.000368371	0.00108794	0.000773723	0.000542308	0.000554345	0.000602778	0.000910707	0.000770283	0.000662412
351.072	352.079	16	16	0	9	0	0.00146422	0.00162603	0.00138949	0.00167569	0.00183809	0.00128895	0.00205874	0.00197099	0.00178499	0.00174274	0.00153781	0.00160843	0.00208997	0.00246742	0.00179499	0.00181184	0.00210116	0.00182635	0.00182212	0.00240322
351.083	352.091	15	16	2	8	0	0.000368371	0.000368371	0.000368371	0.000368371	0.000368371	0.000368371	0	0	0	0	0	0	0	0	0	0	0	0	0	0
351.087	352.095	20	16	0	6	0	0.000368371	0.000368371	0	0.000368371	0.000368371	0	0.000368371	0.000368371	0.000368371	0.000368371	0	0	0.000368371	0.000368371	0.000368371	0.000368371	0.000368371	0.000368371	0.000368371	0.000368371
351.109	352.116	17	20	0	8	0	0.00207458	0.00235454	0.00249209	0.00197916	0.00219201	0.00170503	0.00201304	0.00186615	0.00164033	0.00160871	0.00166329	0.00171557	0.00135783	0.00171188	0.00156251	0.00160854	0.00174715	0.0015218	0.00105338	0.0020732
351.12	352.127	16	20	2	7	0	0	0	0	0	0	0.000368371	0	0	0	0	0	0	0	0	0	0	0	0	0	0
351.145	352.152	18	24	0	7	0	0.00169725	0.00191454	0.00192237	0.00170831	0.00190235	0.00180293	0.00138126	0.00132222	0.00112698	0.00111385	0.00110313	0.00112367	0.0011959	0.00095224	0.000983079	0.00101032	0.000970704	0.000942366	0.000627972	0.00122177
351.181	352.189	19	28	0	6	0	0.000368371	0.000368371	0.000368371	0.00058747	0.000626246	0.00073541	0.000368371	0.000368371	0.000368371	0.000368371	0.000368371	0.000368371	0.000645005	0.000368371	0.000368371	0.000368371	0	0	0	0.000368371
352.067	353.075	15	15	1	9	0	0.000368371	0.000368371	0.000368371	0.000368371	0.000368371	0.000368371	0.000368371	0.000368371	0.000368371	0.000368371	0.000368371	0.000368371	0.000368371	0.000368371	0.000368371	0.000368371	0.000368371	0.000368371	0	0.000368371
352.104	353.111	16	19	1	8	0	0.000368371	0.000368371	0.000368371	0.000368371	0.000368371	0.000368371	0.000368371	0	0	0	0.000368371	0.000368371	0.000368371	0.000368371	0.000368371	0.000368371	0	0	0	0.000368371
353.015	354.022	14	10	0	11	0	0.000368371	0.000368371	0.000368371	0.000368371	0	0.000368371	0.000568411	0.00059476	0.000368371	0.000368371	0.000510988	0.000549952	0.000682763	0.000649441	0.000368371	0.000493506	0.000583666	0.000642084	0.000588346	0.000752451
353.03	354.038	18	10	0	8	0	0.000368371	0.000368371	0.000368371	0.000368371	0.000368371	0	0.000596301	0.000532478	0.000515562	0.0005043	0.000368371	0.000368371	0.00134386	0.000892087	0.000534259	0.000548032	0.000688406	0.000953317	0.000873224	0.000724583
353.051	354.059	15	14	0	10	0	0.00129683	0.00127482	0.00113602	0.00143255	0.00139052	0.00131949	0.00212888	0.00206626	0.00180596	0.00177325	0.00165348	0.00172804	0.00208896	0.0025779	0.00210026	0.00210512	0.00250669	0.00218175	0.00200206	0.00278762
353.067	354.074	19	14	0	7	0	0.000491561	0.000506176	0.000368371	0.000565711	0.000368371	0.000368371	0.000645593	0.000652333	0.000612972	0.00062415	0.000368371	0.000368371	0.00123114	0.000923058	0.000633782	0.000656207	0.000721696	0.000971822	0.000873605	0.000906576
353.088	354.095	16	18	0	9	0	0.00203508	0.00212974	0.00235732	0.00206461	0.00201907	0.00187765	0.00223579	0.00215404	0.00184341	0.00183254	0.00184885	0.00189803	0.0018593	0.0021788	0.00198737	0.00205956	0.00226543	0.00183217	0.00150346	0.00257027
353.099	354.106	15	18	2	8	0	0	0	0.000368371	0.000368371	0.000368371	0.000368371	0	0	0	0	0	0	0	0	0	0	0	0	0	0
353.103	354.11	20	18	0	6	0	0.000368371	0.000368371	0.000368371	0.000368371	0.000368371	0	0.000368371	0.000368371	0.000368371	0.000368371	0	0	0.000368371	0.000368371	0.000368371	0.000368371	0.000368371	0.000368371	0.000368371	0.000368371
353.124	354.131	17	22	0	8	0	0.00247617	0.00257103	0.00296633	0.00222815	0.00219235	0.00238177	0.00214321	0.00199056	0.00169117	0.00165061	0.00171495	0.00178532	0.00163598	0.00167773	0.0016829	0.00174837	0.00182559	0.00159117	0.000998764	0.00215475
353.161	354.168	18	26	0	7	0	0.00112029	0.00109872	0.00113684	0.00116063	0.00107945	0.00151211	0.000863773	0.000846378	0.000686977	0.000689017	0.000628466	0.000671939	0.000926857	0.000668142	0.000648436	0.000642771	0.000618697	0.000596828	0.000368371	0.000776127
353.197	354.204	19	30	0	6	0	0	0	0	0	0	0.000368371	0	0	0	0	0	0	0	0	0	0	0	0	0	0
354.047	355.054	14	13	1	10	0	0	0	0	0	0	0	0.000368371	0	0	0	0	0.000368371	0	0	0	0	0	0	0	0
354.062	355.069	18	13	1	7	0	0.000368371	0	0	0.000368371	0.000368371	0	0	0	0	0	0	0	0.000368371	0	0	0	0	0	0	0
354.083	355.09	15	17	1	9	0	0.000368371	0.000368371	0.000368371	0.000368371	0.000368371	0.000368371	0.000368371	0.000368371	0.000368371	0	0.000368371	0.000368371	0	0.000368371	0.000368371	0.000368371	0.000368371	0	0	0.000368371
354.119	355.127	16	21	1	8	0	0.000368371	0	0.000368371	0	0.000368371	0.000368371	0	0	0	0	0	0	0	0	0	0	0	0	0	0
355.01	356.017	17	8	0	9	0	0	0	0	0.000368371	0	0	0.000368371	0.000368371	0.000368371	0.000368371	0	0	0.000944107	0.000368371	0.000368371	0.000368371	0.000368371	0.00058983	0.000491541	0.000368371
355.031	356.038	14	12	0	11	0	0.000624133	0.000551709	0.000368371	0.000643964	0.000494329	0.000988143	0.00122036	0.0011826	0.000970082	0.000949781	0.000977399	0.00104785	0.000989618	0.00125938	0.00111607	0.00113907	0.00141431	0.0012833	0.00106867	0.00169531
355.046	356.053	18	12	0	8	0	0.000652284	0.000630913	0.000368371	0.000727129	0.000599672	0.000368371	0.000908534	0.000875362	0.000756316	0.00078547	0.000534861	0.000570781	0.00188581	0.00128772	0.000832645	0.000840149	0.00109626	0.0014057	0.00120234	0.00114514
355.067	356.074	15	16	0	10	0	0.00165032	0.00153119	0.00157206	0.00180494	0.00157757	0.00182554	0.00219592	0.00213238	0.00180553	0.00176339	0.00166921	0.00180443	0.00180749	0.00238394	0.00221554	0.00221224	0.00264544	0.00201813	0.00171085	0.00290273
355.082	356.09	19	16	0	7	0	0.000533344	0.000501614	0.000368371	0.000580223	0.000539807	0.000368371	0.000738679	0.000721123	0.000625805	0.000612246	0.000368371	0.000368371	0.00110948	0.000839241	0.000588855	0.00061971	0.000736221	0.00083719	0.00072966	0.000748797
355.103	356.111	16	20	0	9	0	0.00237552	0.00219859	0.00257016	0.00217538	0.00184261	0.00224352	0.00216105	0.00206628	0.00164125	0.00162808	0.00173237	0.00183625	0.00161142	0.00194013	0.001998	0.00201478	0.00226267	0.00167836	0.00119243	0.0025811
355.119	356.126	20	20	0	6	0	0.000368371	0.000368371	0.000368371	0.000368371	0.000368371	0	0.000368371	0.000368371	0.000368371	0.000368371	0.000368371	0.000368371	0.000368371	0.000368371	0.000368371	0.000368371	0.000368371	0.000368371	0	0.000368371
355.14	356.147	17	24	0	8	0	0.00156121	0.00151736	0.00169185	0.0014534	0.00130774	0.00179693	0.00128989	0.00125474	0.00100084	0.00097706	0.000971365	0.00106429	0.00124178	0.00102448	0.0011082	0.00109954	0.00119833	0.000921241	0.000626993	0.00141164
355.176	356.184	18	28	0	7	0	0.000368371	0.000368371	0.000368371	0.000368371	0.000368371	0.000603698	0.000368371	0.000368371	0	0	0	0	0.000368371	0	0	0	0	0	0	0
356.041	357.048	17	11	1	8	0	0.000368371	0	0	0.000368371	0	0	0	0	0	0	0	0	0.000368371	0	0	0	0	0	0	0
356.062	357.07	14	15	1	10	0	0	0	0	0	0	0	0	0	0	0	0	0	0	0	0	0	0	0	0	0.000368371
356.078	357.085	18	15	1	7	0	0	0.000368371	0	0.000368371	0.000368371	0	0	0	0	0	0	0	0.000368371	0	0	0	0	0	0	0
356.099	357.106	15	19	1	9	0	0.000368371	0.000368371	0.000368371	0	0.000368371	0.000368371	0	0	0	0	0	0	0	0	0	0	0	0	0	0.000368371
356.989	357.996	16	6	0	10	0	0	0	0	0	0	0	0	0	0	0	0	0	0.000368371	0	0	0	0	0	0	0
357.025	358.032	17	10	0	9	0	0.000368371	0.000368371	0.000368371	0.000563291	0.000368371	0.000368371	0.000732502	0.000724874	0.000611219	0.000604314	0.000495573	0.000548517	0.0016337	0.00100698	0.000630567	0.000633746	0.000802013	0.00112437	0.000999562	0.00089227
357.046	358.054	14	14	0	11	0	0.000870518	0.000731767	0.000683256	0.00084691	0.000833637	0.00113946	0.0014065	0.00138288	0.0011881	0.00113559	0.00120801	0.0012929	0.00103545	0.00173594	0.00153581	0.00153186	0.0019059	0.00153905	0.00128596	0.00212206
357.062	358.069	18	14	0	8	0	0.000708327	0.000748171	0.000570431	0.000894556	0.000814934	0.000368371	0.00108519	0.00103851	0.000932649	0.000937339	0.000686596	0.000734015	0.00195307	0.00151535	0.000993155	0.000995172	0.00120996	0.00141509	0.00133781	0.00135634
357.083	358.09	15	18	0	10	0	0.00156794	0.00142571	0.00152597	0.00153305	0.00144811	0.00190947	0.00166913	0.001519	0.00133544	0.00127047	0.00138121	0.00147428	0.00118256	0.00188641	0.00171518	0.00175658	0.00207479	0.00140996	0.0012204	0.00234301
357.098	358.105	19	18	0	7	0	0.000545577	0.000581803	0.000505083	0.000614157	0.00061336	0.000368371	0.000779761	0.000734292	0.000677534	0.000667354	0.000530873	0.000572915	0.000913734	0.000763749	0.000582576	0.000553808	0.000652849	0.000720392	0.000616464	0.000728259
357.119	358.126	16	22	0	9	0	0.00142477	0.00132375	0.00140318	0.00131177	0.00117508	0.00245809	0.0011983	0.00116023	0.000942235	0.000925527	0.00103341	0.00110912	0.00102566	0.00128162	0.00123173	0.00123723	0.0013575	0.000921044	0.000753566	0.00167298
357.134	358.142	20	22	0	6	0	0.000368371	0.000368371	0.000368371	0.000368371	0.000368371	0.000368371	0.000493892	0.000368371	0.000368371	0.000368371	0.000368371	0.000368371	0.000368371	0.000368371	0.000368371	0.000368371	0.000368371	0.000368371	0.000368371	0.000368371
357.155	358.163	17	26	0	8	0	0.000368371	0.000368371	0.000368371	0.000368371	0.000368371	0.000694782	0.000368371	0.000368371	0.000368371	0.000368371	0.000368371	0.000368371	0.000368371	0.000368371	0.000368371	0.000368371	0.000368371	0.000368371	0.000368371	0.000368371
357.171	358.178	21	26	0	5	0	0	0	0	0.000368371	0	0	0	0	0	0	0	0	0	0	0	0	0	0	0	0
358.057	359.064	17	13	1	8	0	0.000368371	0.000368371	0.000368371	0.000368371	0.000368371	0.000368371	0.000368371	0.000368371	0	0	0	0.000368371	0.000368371	0.000368371	0	0	0	0	0	0
358.093	359.101	18	17	1	7	0	0.000368371	0.000368371	0	0.000368371	0.000368371	0	0	0	0	0	0	0	0.000368371	0	0	0	0	0	0	0
359.004	360.012	16	8	0	10	0	0	0	0	0	0	0	0.000368371	0.000368371	0.000368371	0	0.000368371	0.000368371	0.000603807	0.000368371	0	0	0.000368371	0.000368371	0.000368371	0.000368371
359.02	360.027	20	8	0	7	0	0	0	0	0	0	0	0	0	0	0	0	0	0.000368371	0	0	0	0	0	0	0
359.026	360.033	13	12	0	12	0	0	0	0	0	0	0.000368371	0.000368371	0.000368371	0.000368371	0.000368371	0.000368371	0.000368371	0	0.000368371	0.000368371	0.000368371	0.000368371	0.000368371	0.000368371	0.000605435
359.041	360.048	17	12	0	9	0	0.00070611	0.000705734	0.000538388	0.000796927	0.000740462	0.000368371	0.0011253	0.0011224	0.00104367	0.00105806	0.00086949	0.000913956	0.00207007	0.00169273	0.00106791	0.00107035	0.00126264	0.00170874	0.00159094	0.00140652
359.056	360.063	21	12	0	6	0	0	0	0	0	0	0	0	0	0	0	0	0	0.000368371	0.000368371	0	0	0	0.000368371	0.000368371	0
359.062	360.069	14	16	0	11	0	0.000795036	0.000676626	0.000617107	0.000764091	0.000771634	0.00111087	0.000913807	0.000905787	0.000852864	0.000850151	0.000913141	0.000955192	0.000761243	0.00144848	0.0011157	0.00110034	0.00135474	0.00100601	0.000986873	0.00154436
359.077	360.085	18	16	0	8	0	0.000817221	0.0009029	0.00070824	0.000950165	0.000993031	0.000628526	0.00115978	0.00113324	0.00109895	0.00108276	0.000883245	0.00094538	0.00172477	0.00148705	0.0010508	0.00102323	0.00122575	0.00144031	0.00131876	0.0013378
359.081	360.088	15	20	0	8	1	0	0	0.000368371	0.000368371	0.000368371	0.000368371	0	0	0	0	0	0	0	0	0	0	0	0	0	0
359.088	360.096	17	16	2	7	0	0.000368371	0.000368371	0.000368371	0.000368371	0.000368371	0.000368371	0	0	0	0	0	0	0	0	0	0	0	0	0	0
359.098	360.106	15	20	0	10	0	0.000905401	0.000762665	0.000788596	0.000851655	0.000752612	0.00120734	0.00071335	0.000722939	0.000642999	0.000652549	0.000724504	0.000763728	0.000719173	0.00102206	0.00088991	0.000894121	0.0010121	0.00070782	0.000680903	0.00135798
359.114	360.121	19	20	0	7	0	0.000665284	0.000788718	0.000775908	0.000811522	0.000835576	0.000573538	0.000844277	0.000807522	0.000773176	0.000763593	0.000697977	0.000759087	0.000832554	0.0006941	0.000580919	0.000587317	0.000644405	0.000714175	0.000561971	0.000775043
359.135	360.142	16	24	0	9	0	0.000368371	0.000368371	0.000368371	0.000368371	0.000368371	0.000867396	0.000368371	0.000368371	0.000368371	0.000368371	0.000368371	0.000368371	0.000506968	0.000536476	0.000368371	0.000368371	0.000368371	0.000368371	0.000368371	0.000556993
359.15	360.157	20	24	0	6	0	0.000555106	0.000654594	0.00059105	0.000588856	0.000691069	0.000536587	0.000523159	0.000497888	0.000368371	0.000368371	0.000368371	0.000368371	0.000491754	0.000368371	0.000368371	0.000368371	0.000368371	0.000368371	0.000368371	0.000368371
360.036	361.043	16	11	1	9	0	0	0	0	0.000368371	0	0	0	0	0	0	0	0	0.000368371	0	0	0	0	0	0	0
360.072	361.08	17	15	1	8	0	0.000368371	0.000368371	0.000368371	0.000368371	0.000368371	0.000368371	0.000368371	0.000368371	0.000368371	0.000368371	0.000368371	0.000368371	0.000368371	0.000368371	0	0	0.000368371	0	0.000368371	0.000368371
360.109	361.116	18	19	1	7	0	0	0.000368371	0.000368371	0.000368371	0.000368371	0	0	0	0	0	0	0	0	0	0	0	0	0	0	0
361.02	362.027	16	10	0	10	0	0.000368371	0.000368371	0.000368371	0.000368371	0.000368371	0.000368371	0.000713951	0.000742859	0.000670541	0.000639783	0.000652092	0.000666548	0.00121441	0.000986299	0.000609157	0.000598236	0.000706599	0.00108897	0.000953344	0.000827417
361.035	362.043	20	10	0	7	0	0	0	0	0	0	0	0	0	0	0	0	0	0.000368371	0.000368371	0	0	0.000368371	0.000368371	0.000368371	0.000368371
361.041	362.049	13	14	0	12	0	0	0	0	0	0	0.000368371	0	0.000368371	0.000368371	0	0.000368371	0.000368371	0	0.000368371	0.000368371	0.000368371	0.000368371	0.000368371	0.000368371	0.000368371
361.068	362.075	16	14	2	8	0	0.000368371	0.000368371	0	0.000368371	0.000368371	0	0	0	0	0	0	0	0	0	0	0	0	0	0	0
361.072	362.079	21	14	0	6	0	0	0	0	0	0	0	0	0	0	0	0	0	0.000368371	0.000368371	0	0	0.000368371	0.000368371	0.000368371	0
361.078	362.085	14	18	0	11	0	0.000368371	0.000368371	0.000368371	0.000368371	0.000368371	0.000656833	0.000368371	0.000368371	0.000368371	0.000368371	0.000368371	0.000368371	0.000368371	0.000368371	0.000368371	0.000368371	0.000516953	0.000368371	0.000368371	0.000644327
361.093	362.1	18	18	0	8	0	0.00101709	0.00112678	0.000980293	0.0011882	0.00119782	0.000875518	0.00129964	0.00126884	0.00125433	0.00124516	0.0011154	0.00112585	0.00149701	0.00147364	0.00100046	0.000974171	0.00117405	0.00127825	0.00124051	0.00143652
361.096	362.104	15	22	0	8	1	0	0.000368371	0.000368371	0.000368371	0.000368371	0.000368371	0	0	0	0	0	0	0	0.000368371	0	0	0	0	0	0.000368371
361.104	362.111	17	18	2	7	0	0.000368371	0.000368371	0.000368371	0.000368371	0.000368371	0.000368371	0	0	0	0	0	0	0	0	0	0	0	0	0	0
361.114	362.121	15	22	0	10	0	0.000368371	0	0	0.000368371	0	0.000508553	0	0	0	0	0	0	0.000368371	0.000368371	0.000368371	0	0.000368371	0	0	0.000368371
361.129	362.137	19	22	0	7	0	0.00097645	0.00117101	0.00120103	0.00104483	0.00120581	0.000987086	0.00105308	0.000991989	0.000960542	0.000936081	0.000936171	0.000941679	0.000951407	0.000787773	0.000740149	0.000705535	0.000741049	0.000835258	0.000618277	0.000919314
361.15	362.158	16	26	0	9	0	0	0	0	0	0	0.000368371	0	0	0	0	0	0	0	0	0	0	0	0	0	0
361.166	362.173	20	26	0	6	0	0.000674812	0.000773138	0.000788204	0.000798453	0.000892503	0.000888392	0.000537027	0.000505459	0.000368371	0.000368371	0.000368371	0.000368371	0.000665114	0.000368371	0.000368371	0.000368371	0.000368371	0.000368371	0.000368371	0.000368371
362.052	363.059	16	13	1	9	0	0.000368371	0.000368371	0.000368371	0.000368371	0.000368371	0.000368371	0.000368371	0.000368371	0.000368371	0.000368371	0.000368371	0.000368371	0.000368371	0.000368371	0	0	0	0.000368371	0.000368371	0.000368371
362.088	363.095	17	17	1	8	0	0.000368371	0.000368371	0.000368371	0.000368371	0.000368371	0.000368371	0.000368371	0.000368371	0.000368371	0.000368371	0.000368371	0.000368371	0.000368371	0.000368371	0.000368371	0	0	0	0	0.000368371
362.125	363.132	18	21	1	7	0	0	0	0	0	0.000368371	0.000368371	0	0	0	0	0	0	0	0	0	0	0	0	0	0
362.999	364.007	15	8	0	11	0	0	0	0	0	0	0	0	0	0	0	0	0	0.000368371	0.000368371	0	0	0	0.000368371	0.000368371	0.000368371
363.015	364.022	19	8	0	8	0	0	0	0	0	0	0	0	0	0	0	0	0	0.000368371	0.000368371	0	0	0	0.000368371	0.000368371	0
363.036	364.043	16	12	0	10	0	0.000775501	0.000832498	0.000583305	0.000822296	0.00078366	0.000587239	0.00137945	0.00139609	0.00133325	0.00128383	0.00119486	0.00118473	0.00190982	0.00191104	0.00120562	0.0011769	0.00149745	0.00191033	0.0016573	0.00175139
363.051	364.058	20	12	0	7	0	0.000368371	0.000368371	0	0.000368371	0.000368371	0	0.000368371	0.000368371	0.000368371	0.000368371	0	0	0.000644388	0.000553191	0.000368371	0.000368371	0.000368371	0.000664616	0.000576361	0.000368371
363.057	364.064	13	16	0	12	0	0	0	0	0	0	0.000368371	0	0	0	0	0	0	0	0	0	0	0	0	0	0
363.072	364.079	17	16	0	9	0	0.0011752	0.00135725	0.00112929	0.00136979	0.00151723	0.00104304	0.00172226	0.00163562	0.00168834	0.00159377	0.00139697	0.00141545	0.00209134	0.00222513	0.00146268	0.00145265	0.00178349	0.00193351	0.00179325	0.00203387
363.083	364.091	16	16	2	8	0	0.000368371	0.000368371	0.000368371	0.000368371	0.000368371	0.000368371	0.000368371	0	0	0	0.000368371	0.000368371	0	0	0	0	0	0	0	0
363.087	364.095	21	16	0	6	0	0	0	0	0	0	0	0.000368371	0	0	0	0	0	0.000368371	0.000368371	0	0	0.000368371	0.000368371	0.000368371	0.000368371
363.109	364.116	18	20	0	8	0	0.00134914	0.00171428	0.00168673	0.00147645	0.00166557	0.00118989	0.00146854	0.00139253	0.00136424	0.00133517	0.00137844	0.00139317	0.00121182	0.00131794	0.0011057	0.00107253	0.00118103	0.00127605	0.00100266	0.00149888
363.112	364.119	15	24	0	8	1	0	0	0	0	0.000368371	0.000368371	0	0	0	0	0	0	0	0	0	0	0	0	0	0
363.12	364.127	17	20	2	7	0	0	0	0	0.000368371	0.000368371	0.000492836	0	0	0	0	0	0	0	0	0	0	0	0	0	0
363.145	364.152	19	24	0	7	0	0.00132304	0.00164641	0.00160651	0.00145392	0.00169275	0.00158722	0.00110559	0.00108921	0.0011099	0.00107098	0.00106292	0.00104551	0.0011544	0.000921471	0.000858075	0.00084235	0.000780161	0.000904618	0.000622359	0.00103542
363.181	364.189	20	28	0	6	0	0.000546943	0.000630669	0.000603361	0.000716705	0.000829859	0.000923214	0.000368371	0.000368371	0.000368371	0.000368371	0.000368371	0.000368371	0.00061211	0.000368371	0.000368371	0.000368371	0	0.000368371	0.000368371	0.000368371
364.067	365.075	16	15	1	9	0	0.000368371	0.000368371	0.000368371	0.000368371	0.000495134	0.000368371	0.000368371	0.000368371	0.000368371	0.000368371	0.000368371	0.000368371	0.000368371	0.000368371	0.000368371	0.000368371	0.000368371	0	0.000368371	0.000368371
364.104	365.111	17	19	1	8	0	0.000368371	0.000368371	0.000368371	0.000368371	0.000368371	0.000368371	0	0	0	0	0.000368371	0.000368371	0	0.000368371	0	0	0	0	0	0.000368371
365.015	366.022	15	10	0	11	0	0.000368371	0.000368371	0	0.000368371	0.000368371	0.000368371	0.000605821	0.000570973	0.000542064	0.000521893	0.000562006	0.000557047	0.000804646	0.000746052	0.000368371	0.000368371	0.000572324	0.000754708	0.000642069	0.0007254
365.03	366.038	19	10	0	8	0	0.000368371	0.000368371	0	0.000368371	0.000368371	0	0.000368371	0.000368371	0.000368371	0.000368371	0	0	0.000901753	0.000583022	0.000368371	0.000368371	0.000368371	0.000712348	0.00058921	0.000368371
365.051	366.059	16	14	0	10	0	0.00110419	0.00126303	0.00095222	0.00127924	0.00133341	0.00100873	0.00192409	0.00182328	0.00176994	0.00172867	0.00159853	0.00155256	0.00214113	0.00266049	0.00169124	0.00169004	0.0020605	0.0023005	0.00205807	0.00245263
365.063	366.07	15	14	2	9	0	0	0	0	0	0.000368371	0	0	0	0	0	0	0	0	0	0	0	0	0	0	0
365.067	366.074	20	14	0	7	0	0.000368371	0.000368371	0.000368371	0.000368371	0.000368371	0	0.000368371	0.000368371	0.000368371	0.000368371	0.000368371	0.000368371	0.00082211	0.000674617	0.000368371	0.000368371	0.00049809	0.000707444	0.000661256	0.000531323
365.088	366.095	17	18	0	9	0	0.00151396	0.00184263	0.00170475	0.00160374	0.0019172	0.00129449	0.00171725	0.00167153	0.00166562	0.00162428	0.00166562	0.00160241	0.00161008	0.00199376	0.00148158	0.00143124	0.00171855	0.00162855	0.00150712	0.00203271
365.099	366.106	16	18	2	8	0	0.000368371	0.000368371	0.000368371	0.000368371	0.000368371	0.000368371	0	0	0	0	0	0	0	0	0	0	0	0	0	0
365.103	366.11	21	18	0	6	0	0	0	0	0	0	0	0	0	0	0	0	0	0.000368371	0.000368371	0	0	0	0.000368371	0	0.000368371
365.124	366.131	18	22	0	8	0	0.00199158	0.00246114	0.00255824	0.0018879	0.0021931	0.00173694	0.00168006	0.00164914	0.00156732	0.00153966	0.00166421	0.00162548	0.00121954	0.0013805	0.00129394	0.00127837	0.00137243	0.00145933	0.000923898	0.00174304
365.161	366.168	19	26	0	7	0	0.00119088	0.00146309	0.0013877	0.00136466	0.00160452	0.00155576	0.00101845	0.000973011	0.000936496	0.000900024	0.000872331	0.00084093	0.00122589	0.000861753	0.000737816	0.000727276	0.000658855	0.000751254	0.000540927	0.000905197
365.197	366.204	20	30	0	6	0	0.000368371	0.000368371	0.000368371	0.000368371	0.000368371	0.000581217	0	0	0	0	0	0	0.000368371	0	0	0	0	0	0	0
366.047	367.054	15	13	1	10	0	0	0.000368371	0	0.000368371	0.000368371	0	0.000368371	0.000368371	0.000368371	0	0.000368371	0.000368371	0.000368371	0	0	0	0	0	0	0.000368371
366.083	367.09	16	17	1	9	0	0.000368371	0.000368371	0.000368371	0.000368371	0.000368371	0.000368371	0.000368371	0.000368371	0.000368371	0.000368371	0.000368371	0.000368371	0.000368371	0.000368371	0.000368371	0.000368371	0.000368371	0	0.000368371	0.000368371
366.119	367.127	17	21	1	8	0	0.000368371	0.000368371	0.000368371	0	0.000368371	0.000368371	0	0	0	0	0	0	0	0	0	0	0	0	0	0
367.01	368.017	18	8	0	9	0	0	0	0	0	0	0	0	0	0	0	0	0	0.000495574	0.000368371	0	0	0.000368371	0.000368371	0.000368371	0
367.031	368.038	15	12	0	11	0	0.000679341	0.000695352	0.000563554	0.000688414	0.000684905	0.000614765	0.00125553	0.00120208	0.0011739	0.00113115	0.00116989	0.00112615	0.00122275	0.00166714	0.00112205	0.00108813	0.00135761	0.00152467	0.00133052	0.00169472
367.046	368.053	19	12	0	8	0	0.000368371	0.000368371	0.000368371	0.000368371	0.000368371	0.000368371	0.000558678	0.000529054	0.000559241	0.000550151	0.000368371	0.000368371	0.00123069	0.000901661	0.000548618	0.000540539	0.000666298	0.00098024	0.000941193	0.000714245
367.067	368.074	16	16	0	10	0	0.00143008	0.00160688	0.00146902	0.00153809	0.00174873	0.00138	0.00193418	0.00193063	0.00189344	0.0018249	0.00174507	0.00169365	0.00183741	0.00266402	0.00186788	0.00184039	0.00220249	0.00207847	0.00195796	0.00251139
367.078	368.086	15	16	2	9	0	0	0.000368371	0.000368371	0	0.000368371	0	0	0	0	0	0	0	0	0	0	0	0	0	0	0
367.082	368.09	20	16	0	7	0	0.000368371	0.000368371	0.000368371	0.000368371	0.000368371	0	0.000368371	0.000368371	0.000368371	0.000368371	0.000368371	0.000368371	0.00075283	0.000678299	0.000368371	0.000368371	0.000524905	0.000648497	0.000603584	0.000528458
367.103	368.111	17	20	0	9	0	0.00209824	0.00240584	0.00260846	0.00190509	0.00218417	0.00173155	0.00194852	0.00188229	0.00181052	0.00174071	0.00190114	0.00178938	0.00128017	0.00190117	0.00166844	0.0016476	0.00179977	0.00164462	0.0012309	0.00223131
367.115	368.122	16	20	2	8	0	0	0	0	0	0	0.000368371	0	0	0	0	0	0	0	0	0	0	0	0	0	0
367.119	368.126	21	20	0	6	0	0	0	0	0	0	0	0	0	0	0	0	0	0.000368371	0	0	0	0	0	0	0
367.14	368.147	18	24	0	8	0	0.00201434	0.00235824	0.00243493	0.00186045	0.00208314	0.00192767	0.00155148	0.00149279	0.00143805	0.00138266	0.00145088	0.00139133	0.00126059	0.00134021	0.00123161	0.00118725	0.00124092	0.00126695	0.000818831	0.00155049
367.176	368.184	19	28	0	7	0	0.000604306	0.000683935	0.000647321	0.00073531	0.000808953	0.000883514	0.000505321	0.000521858	0.000493707	0.000368371	0.000368371	0.000368371	0.000726901	0.000368371	0.000368371	0.000368371	0.000368371	0.000368371	0.000368371	0.000368371
368.062	369.07	15	15	1	10	0	0.000368371	0.000368371	0.000368371	0.000368371	0.000368371	0.000368371	0.000368371	0.000368371	0.000368371	0	0.000368371	0.000368371	0	0.000368371	0	0	0	0	0	0.000368371
368.078	369.085	19	15	1	7	0	0	0	0	0	0.000368371	0	0	0	0	0	0	0	0	0	0	0	0	0	0	0
368.099	369.106	16	19	1	9	0	0.000368371	0.000368371	0.000368371	0.000368371	0.000368371	0.000368371	0.000368371	0	0	0	0.000368371	0.000368371	0	0.000368371	0.000368371	0	0.000368371	0	0	0.000368371
369.01	370.017	14	10	0	12	0	0	0	0	0	0	0	0.000368371	0.000368371	0.000368371	0.000368371	0.000368371	0.000368371	0	0.000368371	0.000368371	0	0.000368371	0.000368371	0.000368371	0.000368371
369.025	370.032	18	10	0	9	0	0.000368371	0.000368371	0	0.000368371	0.000368371	0	0.000519089	0.00051823	0.000368371	0.000368371	0.000368371	0.000368371	0.00119898	0.000812577	0.000368371	0.000368371	0.000605538	0.000875922	0.000860522	0.000642156
369.046	370.054	15	14	0	11	0	0.00108241	0.00101717	0.000952249	0.00111252	0.00113395	0.00112987	0.00176221	0.00176112	0.00163132	0.00161743	0.00162157	0.00153375	0.00152708	0.00228774	0.00175421	0.00175355	0.00222664	0.00197059	0.00175467	0.0023544
369.062	370.069	19	14	0	8	0	0.000540657	0.000544841	0.000368371	0.0005837	0.000581178	0.000368371	0.000717125	0.000745236	0.000724761	0.000731873	0.000494165	0.000368371	0.00136779	0.00116785	0.000675098	0.000673945	0.00085492	0.00111916	0.0011036	0.000892271
369.098	370.105	20	18	0	7	0	0.000368371	0.000368371	0.000368371	0.000368371	0.000368371	0.000368371	0.000497591	0.00051752	0.000368371	0.000492601	0.000368371	0.000368371	0.000627321	0.000573292	0.000368371	0.000368371	0.000368371	0.000521438	0.000518847	0.000521196
369.119	370.126	17	22	0	9	0	0.00228058	0.00224664	0.00263685	0.00191155	0.00191211	0.00189495	0.00175486	0.00168009	0.00154015	0.00150489	0.00169146	0.00159209	0.00133049	0.00170603	0.00160276	0.00156154	0.00168565	0.00141255	0.00105379	0.00212346
369.134	370.142	21	22	0	6	0	0	0	0	0	0.000368371	0	0.000368371	0.000368371	0.000368371	0.000368371	0	0	0	0	0	0	0	0	0	0.000368371
369.155	370.163	18	26	0	8	0	0.00107458	0.00114116	0.00119318	0.00108205	0.00108008	0.00149826	0.000879235	0.000876732	0.000747944	0.000772038	0.000770735	0.000720423	0.000950792	0.00081068	0.000703717	0.000685532	0.000694736	0.000695671	0.000517831	0.000879287
369.192	370.199	19	30	0	7	0	0	0	0	0	0	0.000368371	0	0	0	0	0	0	0.000368371	0	0	0	0	0	0	0
370.057	371.064	18	13	1	8	0	0.000368371	0.000368371	0	0.000368371	0.000368371	0	0	0	0	0	0	0	0.000368371	0	0	0	0	0	0	0
370.078	371.085	15	17	1	10	0	0.000368371	0.000368371	0.000368371	0.000368371	0.000368371	0.000368371	0	0	0	0	0.000368371	0	0	0	0	0	0	0	0	0.000368371
370.093	371.101	19	17	1	7	0	0	0	0	0	0.000368371	0	0	0	0	0	0	0	0	0	0	0	0	0	0	0
370.114	371.122	16	21	1	9	0	0.000368371	0	0	0	0	0.000368371	0	0	0	0	0	0	0	0	0	0	0	0	0	0
371.004	372.012	17	8	0	10	0	0	0	0	0	0	0	0	0	0	0	0	0	0.000585553	0.000368371	0	0	0.000368371	0.000368371	0.000368371	0.000368371
371.026	372.033	14	12	0	12	0	0.000368371	0.000368371	0.000368371	0.000368371	0.000368371	0.000368371	0.000683442	0.000659602	0.000635611	0.000643178	0.000615231	0.000611706	0.000368371	0.000771116	0.000654852	0.000661007	0.000887416	0.000751092	0.000647068	0.00100217
371.041	372.048	18	12	0	9	0	0.000585509	0.000555632	0.000368371	0.000662161	0.000562011	0.000368371	0.000840709	0.000912463	0.000801453	0.000797824	0.000593055	0.000588635	0.00172213	0.00125729	0.000745425	0.000756524	0.000966754	0.00129932	0.00130437	0.00111484
371.062	372.069	15	16	0	11	0	0.00136785	0.0011563	0.00123712	0.00136536	0.00128678	0.00162542	0.00170723	0.00165452	0.00153503	0.00150877	0.00149048	0.00139984	0.00140012	0.00209727	0.001779	0.00175123	0.00238997	0.001716	0.00166676	0.00251424
371.077	372.085	19	16	0	8	0	0.000589238	0.000595354	0.000497688	0.000696393	0.000664317	0.000368371	0.000813013	0.00083872	0.000809032	0.000798683	0.00059502	0.000558669	0.00129137	0.00106416	0.000708645	0.000711249	0.000871409	0.00105341	0.00104846	0.000937248
371.098	372.106	16	20	0	10	0	0.00178806	0.00162042	0.00185841	0.00160466	0.00140604	0.00213717	0.00152013	0.00143951	0.00131079	0.00131138	0.0013636	0.00128846	0.00102571	0.00158042	0.00150246	0.0014821	0.0018179	0.00125673	0.00108684	0.00197926
371.114	372.121	20	20	0	7	0	0.000368371	0.000368371	0.000368371	0.000368371	0.000493195	0.000368371	0.000590283	0.000589769	0.000526945	0.00052451	0.000368371	0.000368371	0.00065091	0.000368371	0.000368371	0.000368371	0.000368371	0.00049504	0.000368371	0.000368371
371.135	372.142	17	24	0	9	0	0.00123493	0.0011682	0.00127123	0.00114151	0.0009877	0.00137145	0.000970281	0.000935919	0.000810146	0.000825747	0.000865344	0.000793227	0.00090069	0.000983378	0.000891169	0.000889723	0.000975802	0.000687331	0.000644655	0.00129884
371.15	372.157	21	24	0	6	0	0.000368371	0.000368371	0.000368371	0.000368371	0.000368371	0.000368371	0.000368371	0.000368371	0.000368371	0.000368371	0	0	0.000368371	0	0	0	0	0	0	0.000368371
371.171	372.178	18	28	0	8	0	0.000368371	0.000368371	0.000368371	0.000368371	0.000368371	0.000530007	0.000368371	0	0	0	0	0	0.000368371	0	0	0	0.000368371	0	0	0.000368371
372.036	373.043	17	11	1	9	0	0	0	0	0	0	0	0	0	0	0	0	0	0.000368371	0	0	0	0	0	0	0
372.049	373.056	25	11	1	1	1	0	0	0	0	0	0	0	0	0	0	0	0	0.000368371	0	0	0	0	0	0.000368371	0
372.072	373.08	18	15	1	8	0	0.000368371	0.000368371	0.000368371	0.000368371	0.000368371	0	0	0	0	0	0	0	0.000368371	0.000368371	0	0	0	0	0	0
373.02	374.027	17	10	0	10	0	0.000368371	0.000368371	0	0.000368371	0.000368371	0.000368371	0.000582164	0.000581253	0.000507006	0.000500787	0.000368371	0.000368371	0.00116625	0.000797146	0.000368371	0.000368371	0.000577853	0.000801943	0.000817475	0.000693753
373.035	374.043	21	10	0	7	0	0	0	0	0	0	0	0	0	0	0	0	0	0.000368371	0	0	0	0	0	0	0
373.041	374.049	14	14	0	12	0	0.000498557	0.000368371	0.000368371	0.000368371	0.000368371	0.000742269	0.000820389	0.000790223	0.000724562	0.000704082	0.000761491	0.000697636	0.000547093	0.00106886	0.000855187	0.000846114	0.00118948	0.000932144	0.00085013	0.00133762
373.057	374.064	18	14	0	9	0	0.00077391	0.00079736	0.000604115	0.000930988	0.000813315	0.000499268	0.00119729	0.00119786	0.00107408	0.00108286	0.000814405	0.000783292	0.00205186	0.00153809	0.000990703	0.00101397	0.00129364	0.00152518	0.00153132	0.00139036
373.068	374.075	17	14	2	8	0	0	0	0	0.000368371	0	0	0	0	0	0	0	0	0	0	0	0	0	0	0	0
373.078	374.085	15	18	0	11	0	0.00104274	0.0008953	0.000906847	0.000995803	0.000943436	0.00127674	0.00100516	0.000939665	0.000893079	0.000874515	0.000878968	0.000844019	0.000725962	0.00125118	0.00106367	0.00107376	0.00145602	0.000912079	0.00101239	0.00155177
373.093	374.1	19	18	0	8	0	0.000717236	0.000729333	0.000666871	0.000795994	0.000789178	0.000521439	0.000952672	0.000916387	0.000864101	0.000863346	0.000710963	0.000679869	0.00102443	0.000971863	0.000666173	0.00064953	0.000856117	0.000894243	0.000863599	0.000941271
373.104	374.111	18	18	2	7	0	0	0	0	0.000368371	0.000368371	0.000368371	0	0	0	0	0	0	0	0	0	0	0	0	0	0
373.114	374.121	16	22	0	10	0	0.000890427	0.000770021	0.000838497	0.000828616	0.000690389	0.000867981	0.000740982	0.000672411	0.000598063	0.000590353	0.000624645	0.000604689	0.000700826	0.000873403	0.000715443	0.000731221	0.000925944	0.000544887	0.000588887	0.00108231
373.129	374.137	20	22	0	7	0	0.00058217	0.000707944	0.000706845	0.000635459	0.000654262	0.000502924	0.000674163	0.000655353	0.000634397	0.000605818	0.000571732	0.00050657	0.000636529	0.000368371	0.000368371	0.000368371	0.000504083	0.000368371	0.000368371	0.000530441
373.15	374.158	17	26	0	9	0	0.000368371	0.000368371	0.000368371	0.000368371	0.000368371	0.000368371	0.000368371	0.000368371	0	0	0	0	0.000368371	0.000368371	0.000368371	0.000368371	0.000368371	0	0	0.000368371
373.166	374.173	21	26	0	6	0	0.000368371	0.000368371	0.000368371	0.000368371	0.000368371	0.000368371	0.000368371	0.000368371	0.000368371	0.000368371	0.000368371	0.000368371	0.000368371	0	0	0	0	0	0	0.000368371
374.052	375.059	17	13	1	9	0	0.000368371	0.000368371	0	0.000368371	0.000368371	0	0.000368371	0.000368371	0.000368371	0	0.000368371	0	0.000368371	0.000368371	0	0	0	0	0	0.000368371
374.088	375.095	18	17	1	8	0	0.000368371	0.000368371	0.000368371	0.000368371	0.000368371	0.000368371	0	0	0	0	0	0	0.000368371	0	0	0	0	0	0	0
374.999	376.007	16	8	0	11	0	0	0	0	0	0	0	0	0	0	0	0	0	0.000368371	0	0	0	0	0	0	0
375.015	376.022	20	8	0	8	0	0	0	0	0	0	0	0	0	0	0	0	0	0.000368371	0	0	0	0	0	0	0
375.036	376.043	17	12	0	10	0	0.000624038	0.000629156	0.000368371	0.000674107	0.000627901	0.000368371	0.00114191	0.00108486	0.00101859	0.00101328	0.000864661	0.000839786	0.00174311	0.00151152	0.000924825	0.000908051	0.00113475	0.00152609	0.00140325	0.00132526
375.051	376.058	21	12	0	7	0	0	0	0	0	0	0	0	0	0	0	0	0	0.000368371	0.000368371	0	0	0.000368371	0.000368371	0.000368371	0
375.057	376.064	14	16	0	12	0	0.000368371	0.000368371	0.000368371	0.000368371	0.000368371	0.000632304	0.000368371	0.000368371	0.000368371	0.000368371	0.000368371	0.000368371	0.000368371	0.00065284	0.000368371	0.000492392	0.000645145	0.000523503	0.000551924	0.000815839
375.072	376.079	18	16	0	9	0	0.000906475	0.000975724	0.000803994	0.00103789	0.00107149	0.000688723	0.0013199	0.00127392	0.00124327	0.00122076	0.00101442	0.000983782	0.00187303	0.00171312	0.001104	0.00109441	0.00136603	0.00150246	0.00153464	0.0014667
375.076	376.083	15	20	0	9	1	0	0	0.000368371	0.000368371	0.000368371	0	0	0	0	0	0	0	0	0	0	0	0	0	0	0
375.083	376.091	17	16	2	8	0	0.000368371	0.000368371	0.000368371	0.000368371	0.000368371	0	0	0	0	0	0	0	0	0	0	0	0	0	0	0
375.087	376.095	22	16	0	6	0	0	0	0	0	0	0	0	0	0	0	0	0	0.000368371	0	0	0	0	0	0	0
375.093	376.101	15	20	0	11	0	0.000368371	0.000368371	0.000368371	0.000368371	0.000368371	0.000566349	0.000368371	0.000368371	0.000368371	0.000368371	0.000368371	0.000368371	0.000368371	0.000507633	0.000368371	0.000368371	0.000547481	0.000368371	0.000368371	0.000661217
375.109	376.116	19	20	0	8	0	0.000880002	0.00104504	0.00101641	0.000993031	0.00106718	0.000750229	0.00108594	0.0010909	0.000993398	0.000989222	0.000935962	0.000893221	0.000944821	0.000927917	0.000728337	0.000745838	0.000852654	0.000932163	0.000783816	0.00100482
375.12	376.127	18	20	2	7	0	0	0	0	0	0	0.000368371	0	0	0	0	0	0	0	0	0	0	0	0	0	0
375.13	376.137	16	24	0	10	0	0	0	0	0	0	0.000368371	0	0	0	0	0	0	0.000368371	0.000368371	0	0	0	0	0	0.000368371
375.145	376.152	20	24	0	7	0	0.00083265	0.00101127	0.00101341	0.000879498	0.00104736	0.000908204	0.000769468	0.000790593	0.00073115	0.000721814	0.000665779	0.000640366	0.000699011	0.000575124	0.000368371	0.000368371	0.000508392	0.000555496	0.000368371	0.000650929
375.181	376.189	21	28	0	6	0	0.000368371	0.000368371	0.000368371	0.000368371	0.000368371	0.000368371	0.000368371	0.000368371	0.000368371	0.000368371	0	0	0.000368371	0	0	0	0	0	0	0
376.067	377.075	17	15	1	9	0	0.000368371	0.000368371	0.000368371	0.000368371	0.000368371	0.000368371	0.000368371	0.000368371	0.000368371	0.000368371	0.000368371	0.000368371	0.000368371	0.000368371	0	0	0.000368371	0.000368371	0.000368371	0.000368371
376.104	377.111	18	19	1	8	0	0.000368371	0.000368371	0.000368371	0.000368371	0.000368371	0.000368371	0	0	0	0	0	0	0	0	0	0	0	0	0	0
377.015	378.022	16	10	0	11	0	0.000368371	0.000368371	0	0.000368371	0	0	0.000551885	0.000566265	0.000510595	0.000368371	0.00049666	0.000368371	0.000847219	0.000654179	0.000368371	0.000368371	0.000368371	0.000732978	0.00063618	0.00063547
377.03	378.038	20	10	0	8	0	0	0	0	0	0	0	0	0	0	0	0	0	0.000564232	0.000368371	0	0	0.000368371	0.000368371	0.000368371	0
377.051	378.059	17	14	0	10	0	0.000956079	0.000961264	0.000775493	0.00107567	0.00102291	0.000707172	0.00157867	0.00154403	0.00151256	0.00147057	0.00125416	0.00118136	0.00201171	0.00200327	0.00141124	0.0013873	0.00169314	0.00204201	0.00191127	0.00187985
377.063	378.07	16	14	2	9	0	0	0	0	0	0.000368371	0	0	0	0	0	0	0	0	0	0	0	0	0	0	0
377.067	378.074	21	14	0	7	0	0	0.000368371	0	0	0	0	0	0.000368371	0.000368371	0.000368371	0	0	0.000507345	0.000368371	0.000368371	0.000368371	0.000368371	0.000368371	0.000368371	0.000368371
377.073	378.08	14	18	0	12	0	0	0	0	0	0	0.000368371	0	0	0	0	0	0	0	0.000368371	0	0	0	0	0	0.000368371
377.088	378.095	18	18	0	9	0	0.00113505	0.00129851	0.00124398	0.00126068	0.00134182	0.000951921	0.00140242	0.0013603	0.00141515	0.00137692	0.00121486	0.001162	0.00156428	0.00158401	0.0011345	0.0011398	0.0013737	0.00142645	0.00134202	0.00148869
377.091	378.098	15	22	0	9	1	0	0	0.000368371	0	0.000368371	0.000368371	0	0	0	0	0	0	0	0	0	0	0	0	0	0
377.099	378.106	17	18	2	8	0	0.000368371	0.000368371	0.000368371	0.000368371	0.000368371	0.000368371	0	0	0	0	0	0	0	0	0	0	0	0	0	0.000368371
377.124	378.131	19	22	0	8	0	0.00132427	0.00158895	0.00170129	0.00136262	0.00148217	0.00121956	0.0013052	0.00128922	0.00127583	0.0012285	0.00118987	0.00117632	0.00103376	0.00107242	0.000984628	0.000971157	0.000985365	0.00110675	0.000789928	0.00116806
377.135	378.143	18	22	2	7	0	0	0	0	0	0	0.000368371	0	0	0	0	0	0	0	0	0	0	0	0	0	0
377.161	378.168	20	26	0	7	0	0.00106346	0.00118722	0.00128982	0.00116045	0.0012734	0.00119222	0.000827974	0.000814418	0.00079168	0.000774018	0.000699895	0.000687313	0.00099222	0.000590926	0.000540514	0.000567084	0.000519776	0.000595645	0.000368371	0.000609301
377.197	378.204	21	30	0	6	0	0.000368371	0.000368371	0.000368371	0.000368371	0.000368371	0.000368371	0	0	0	0	0	0	0.000368371	0	0	0	0	0	0	0
378.047	379.054	16	13	1	10	0	0.000368371	0.000368371	0	0.000368371	0.000368371	0	0.000368371	0.000368371	0.000368371	0.000368371	0.000368371	0.000368371	0.000368371	0	0	0	0	0	0	0
378.083	379.09	17	17	1	9	0	0.000368371	0.000368371	0.000368371	0.000368371	0.000368371	0.000368371	0.000368371	0.000368371	0.000368371	0.000368371	0.000368371	0.000368371	0.000368371	0.000368371	0.000368371	0.000368371	0	0.000368371	0	0.000368371
378.119	379.127	18	21	1	8	0	0.000368371	0.000368371	0.000368371	0.000368371	0.000368371	0.000368371	0	0	0	0	0	0	0	0	0	0	0	0	0	0
379.01	380.017	19	8	0	9	0	0	0	0	0	0	0	0	0	0	0	0	0	0.000368371	0	0	0	0	0.000368371	0.000368371	0
379.031	380.038	16	12	0	11	0	0.00067608	0.000629023	0.000523933	0.000633039	0.000584129	0.000527754	0.00126105	0.00122348	0.00118111	0.00112735	0.00102426	0.00099706	0.00136216	0.00146628	0.00100647	0.00103231	0.00124427	0.00157473	0.00134127	0.00149311
379.046	380.053	20	12	0	8	0	0.000368371	0.000368371	0	0.000368371	0.000368371	0	0.000368371	0.000368371	0.000368371	0.000368371	0	0	0.000860483	0.000597376	0.000368371	0.000368371	0.000368371	0.000778588	0.00069515	0.000368371
379.067	380.074	17	16	0	10	0	0.00128625	0.00141624	0.00123854	0.00139096	0.00147899	0.00106668	0.00183589	0.00178607	0.00185785	0.00171844	0.0013934	0.0013593	0.00203291	0.00236675	0.00162642	0.00163404	0.00195623	0.00208394	0.00194025	0.00218432
379.078	380.086	16	16	2	9	0	0.000368371	0.000368371	0.000368371	0.000368371	0.000368371	0	0	0	0	0	0	0	0	0	0	0	0	0	0	0
379.082	380.09	21	16	0	7	0	0	0.000368371	0	0.000368371	0	0	0.000368371	0.000368371	0.000368371	0.000368371	0	0	0.0005558	0.000368371	0.000368371	0.000368371	0.000368371	0.000512056	0.000368371	0.000368371
379.103	380.111	18	20	0	9	0	0.00166209	0.00198297	0.00209176	0.00166181	0.00178622	0.00133908	0.00167398	0.00162579	0.00164074	0.00153587	0.00156154	0.00149349	0.00127802	0.00148995	0.0013371	0.00128936	0.00149969	0.00149803	0.00116719	0.00177399
379.115	380.122	17	20	2	8	0	0	0	0	0	0.000368371	0.000368371	0	0	0	0	0	0	0	0	0	0	0	0	0	0
379.14	380.147	19	24	0	8	0	0.00189848	0.0022078	0.00251195	0.00181591	0.00200075	0.00183208	0.00154344	0.00151597	0.00147044	0.0014171	0.00134203	0.00126967	0.00126214	0.00122525	0.00119962	0.001177	0.00109349	0.00127264	0.000842418	0.00144557
379.176	380.184	20	28	0	7	0	0.000795953	0.000935708	0.000980147	0.000972674	0.0011369	0.00122338	0.00065639	0.000639045	0.000618939	0.000583407	0.000505091	0.000368371	0.000823971	0.000498624	0.000368371	0.000368371	0.000368371	0.000368371	0.000368371	0.000493457
380.062	381.07	16	15	1	10	0	0.000368371	0.000368371	0.000368371	0.000368371	0.000368371	0.000368371	0.000368371	0.000368371	0.000368371	0.000368371	0.000368371	0.000368371	0.000368371	0.000368371	0.000368371	0.000368371	0	0	0	0.000368371
380.099	381.106	17	19	1	9	0	0.000368371	0.000368371	0.000368371	0.000368371	0.000368371	0.000368371	0.000368371	0	0.000368371	0.000368371	0.000368371	0.000368371	0	0.000368371	0	0	0	0	0	0.000368371
380.135	381.142	18	23	1	8	0	0	0.000368371	0.000368371	0	0.000368371	0.000368371	0	0	0	0	0	0	0	0	0	0	0	0	0	0
381.01	382.017	15	10	0	12	0	0	0	0	0	0	0	0.000368371	0.000368371	0.000368371	0.000368371	0.000368371	0.000368371	0.000368371	0.000368371	0.000368371	0.000368371	0.000368371	0.000368371	0.000368371	0.000368371
381.025	382.032	19	10	0	9	0	0.000368371	0.000368371	0	0.000368371	0	0	0.000368371	0.000368371	0.000368371	0.000368371	0	0	0.000778491	0.000621356	0.000368371	0.000368371	0.000368371	0.000671813	0.000583218	0.000368371
381.046	382.054	16	14	0	11	0	0.00106386	0.00114929	0.000951781	0.00112764	0.00117496	0.000963706	0.00182506	0.00172815	0.00167909	0.00162352	0.0014765	0.00144603	0.00169479	0.00234281	0.00171219	0.00171117	0.0020212	0.00219275	0.00180456	0.00232179
381.062	382.069	20	14	0	8	0	0.000368371	0.000368371	0.000368371	0.000368371	0.000368371	0	0.000368371	0.000368371	0.000525662	0.000368371	0.000368371	0.000368371	0.00103912	0.000809513	0.000368371	0.000368371	0.000541264	0.000870235	0.000773052	0.000652896
381.083	382.09	17	18	0	10	0	0.00164644	0.0019357	0.00192915	0.00169145	0.00191252	0.00138391	0.0018208	0.00179674	0.00180837	0.00165702	0.00153292	0.00148289	0.00158895	0.00222361	0.00165751	0.00166638	0.0019748	0.00179279	0.00159185	0.00220632
381.094	382.101	16	18	2	9	0	0.000368371	0.000368371	0.000368371	0.000368371	0.000368371	0.000368371	0	0	0	0	0	0	0	0	0	0	0	0	0	0
381.098	382.105	21	18	0	7	0	0	0.000368371	0	0	0.000368371	0	0.000368371	0.000368371	0.000368371	0.000368371	0	0	0.000368371	0.000368371	0.000368371	0.000368371	0.000368371	0.000368371	0.000368371	0.000368371
381.119	382.126	18	22	0	9	0	0.00218596	0.00256869	0.00286285	0.0019095	0.00216189	0.00174913	0.00182428	0.00173597	0.00167864	0.00156939	0.00163341	0.00159003	0.00107775	0.0015823	0.00148442	0.00143932	0.00158043	0.00157029	0.000995415	0.00185392
381.155	382.163	19	26	0	8	0	0.00153794	0.00171667	0.00180554	0.00155109	0.00167978	0.00170368	0.00123783	0.00117801	0.00117777	0.00107281	0.00101361	0.00100927	0.00119735	0.00105669	0.00100176	0.00101928	0.00090977	0.000972791	0.000676611	0.00124042
381.192	382.199	20	30	0	7	0	0.000368371	0.000368371	0.000368371	0.000368371	0.000546578	0.000714348	0.000368371	0.000368371	0.000368371	0.000368371	0	0	0.000574621	0.000368371	0	0	0	0	0	0.000368371
382.057	383.064	19	13	1	8	0	0	0	0	0	0	0	0	0	0	0	0	0	0.000368371	0	0	0	0	0	0	0
382.078	383.085	16	17	1	10	0	0.000368371	0.000368371	0.000368371	0.000368371	0.000368371	0.000368371	0.000368371	0.000368371	0.000368371	0.000368371	0.000368371	0.000368371	0.000368371	0.000368371	0.000368371	0.000368371	0.000368371	0	0	0.000368371
382.114	383.122	17	21	1	9	0	0.000368371	0.000368371	0.000368371	0.000368371	0.000368371	0.000368371	0	0	0	0	0	0	0	0	0	0	0	0	0	0
383.004	384.012	18	8	0	10	0	0	0	0	0	0	0	0	0	0	0	0	0	0.000368371	0.000368371	0	0	0	0.000368371	0.000368371	0
383.026	384.033	15	12	0	12	0	0.000368371	0.000368371	0.000368371	0.000368371	0.000368371	0.000368371	0.000906261	0.000853725	0.000828044	0.000769539	0.000756484	0.000757747	0.000645165	0.00103684	0.000829278	0.000855712	0.000975203	0.00103256	0.000811183	0.00113197
383.041	384.048	19	12	0	9	0	0.000368371	0.000368371	0.000368371	0.000368371	0.000368371	0.000368371	0.000569939	0.000560349	0.000584854	0.000558942	0.000368371	0.000368371	0.0011815	0.000964092	0.000553329	0.000536446	0.000655414	0.00106377	0.000941043	0.000781769
383.062	384.069	16	16	0	11	0	0.00138024	0.00147705	0.001396	0.001485	0.0016411	0.0014103	0.00187194	0.00184153	0.00180883	0.00171717	0.00158289	0.00153647	0.00162074	0.00255495	0.00197418	0.00195187	0.00233996	0.0020648	0.00184625	0.0026754
383.077	384.085	20	16	0	8	0	0.000368371	0.000368371	0.000368371	0.000368371	0.00050207	0.000368371	0.000566065	0.000532896	0.000579839	0.000532201	0.000368371	0.000368371	0.000923522	0.00087016	0.000515763	0.000368371	0.000615629	0.000797348	0.000729735	0.000666501
383.098	384.106	17	20	0	10	0	0.00201409	0.00219753	0.002381	0.00175885	0.00198703	0.00157114	0.00176852	0.00167237	0.00163095	0.00151742	0.00153068	0.00150756	0.00128549	0.00190634	0.00168309	0.00167496	0.0017999	0.00157476	0.00120254	0.00211045
383.114	384.121	21	20	0	7	0	0.000368371	0.000368371	0.000368371	0.000368371	0.000368371	0	0.000368371	0.000368371	0.000368371	0.000368371	0	0	0.000368371	0.000368371	0.000368371	0	0.000368371	0.000368371	0.000368371	0.000368371
383.135	384.142	18	24	0	9	0	0.00190186	0.00214092	0.00227023	0.00169962	0.00180799	0.00171958	0.00139278	0.00138272	0.00130907	0.00120534	0.0012525	0.00122196	0.00110186	0.00129249	0.00127772	0.00126563	0.00129905	0.00116187	0.000775479	0.00156428
383.171	384.178	19	28	0	8	0	0.00069419	0.000778612	0.000756839	0.000753792	0.000781574	0.00110389	0.000594343	0.000591269	0.000517203	0.000505031	0.000368371	0.000368371	0.00080419	0.000600344	0.000506224	0.000512884	0.000368371	0.000368371	0.000368371	0.000608668
383.208	384.215	20	32	0	7	0	0	0	0	0	0	0.000368371	0	0	0	0	0	0	0	0	0	0	0	0	0	0
384.049	385.056	26	11	1	1	1	0	0	0	0	0	0	0	0	0	0	0	0	0.000368371	0	0	0	0	0.000368371	0	0
384.072	385.08	19	15	1	8	0	0	0.000368371	0	0	0.000368371	0	0	0	0	0	0	0	0	0	0	0	0	0	0	0
384.094	385.101	16	19	1	10	0	0.000368371	0.000368371	0.000368371	0.000368371	0.000368371	0.000368371	0	0	0	0	0	0	0	0	0	0	0	0	0	0
384.13	385.137	17	23	1	9	0	0	0	0	0	0	0.000368371	0	0	0	0	0	0	0	0	0	0	0	0	0	0
385.02	386.027	18	10	0	10	0	0.000368371	0.000368371	0	0.000368371	0.000368371	0	0.000368371	0.000368371	0.000368371	0.000368371	0.000368371	0.000368371	0.000945513	0.000627973	0.000368371	0.000368371	0.000368371	0.000675969	0.000612593	0.000500211
385.041	386.049	15	14	0	12	0	0.000759451	0.000706254	0.000670217	0.000765394	0.000810679	0.000812269	0.0012975	0.0012779	0.00121569	0.00113877	0.0010751	0.00107054	0.00100293	0.00176758	0.00139967	0.00140039	0.00171083	0.00154936	0.00119493	0.00184437
385.057	386.064	19	14	0	9	0	0.000555594	0.000608476	0.000368371	0.000608723	0.000661376	0.000368371	0.000795684	0.000796873	0.000776117	0.00074807	0.000532626	0.000523596	0.00146677	0.00131705	0.000752581	0.000744919	0.000886367	0.00122921	0.00113724	0.000997942
385.078	386.085	16	18	0	11	0	0.00150292	0.00145423	0.00156955	0.00141848	0.00153593	0.00158863	0.00153689	0.00147478	0.00144394	0.00137482	0.00129798	0.00128985	0.00119212	0.00197881	0.00163786	0.00165705	0.00199432	0.00147311	0.00134715	0.00209609
385.093	386.1	20	18	0	8	0	0.000368371	0.000493087	0.000368371	0.000502487	0.000567383	0.000368371	0.000630283	0.000631795	0.000633234	0.000576672	0.000368371	0.000368371	0.000897093	0.000795825	0.000501906	0.000368371	0.000595809	0.000696369	0.000623648	0.00065054
385.114	386.121	17	22	0	10	0	0.00168376	0.00166973	0.00187569	0.00145496	0.0014851	0.00160198	0.00131377	0.00127861	0.0011584	0.00112223	0.00114078	0.00111748	0.000857668	0.00147482	0.00132906	0.0013116	0.00145101	0.00111841	0.000833812	0.00175128
385.129	386.137	21	22	0	7	0	0.000368371	0.000368371	0.000368371	0.000368371	0.000368371	0.000368371	0.000368371	0.000368371	0.000368371	0.000368371	0.000368371	0.000368371	0.000368371	0.000368371	0	0.000368371	0.000368371	0.000368371	0.000368371	0.000368371
385.15	386.158	18	26	0	9	0	0.00090356	0.000881067	0.00094471	0.000858968	0.000843929	0.00107466	0.000685482	0.000705894	0.000601136	0.000592781	0.000579505	0.00056112	0.000672583	0.000742651	0.00065178	0.000641711	0.000646033	0.000560261	0.000368371	0.000854307
385.166	386.173	22	26	0	6	0	0	0.000368371	0.000368371	0.000368371	0.000368371	0	0	0.000368371	0	0	0	0	0	0	0	0	0	0	0	0
385.187	386.194	19	30	0	8	0	0	0	0	0	0	0.000368371	0	0	0	0	0	0	0.000368371	0	0	0	0	0	0	0
386.052	387.059	18	13	1	9	0	0.000368371	0.000368371	0	0.000368371	0.000368371	0	0	0	0	0	0	0	0.000368371	0	0	0	0	0	0	0
386.088	387.095	19	17	1	8	0	0	0.000368371	0	0	0.000368371	0	0	0	0	0	0	0	0.000368371	0	0	0	0	0	0	0
386.999	388.007	17	8	0	11	0	0	0	0	0	0	0	0	0	0	0	0	0	0.000368371	0	0	0	0	0	0	0
387.021	388.028	14	12	0	13	0	0	0	0	0	0	0	0.000368371	0.000368371	0.000368371	0.000368371	0.000368371	0.000368371	0	0.000368371	0.000368371	0.000368371	0.000368371	0.000368371	0.000368371	0.000499331
387.036	388.043	18	12	0	10	0	0.000516456	0.000506286	0.000368371	0.000623008	0.000512565	0.000368371	0.000865421	0.000890352	0.000762306	0.00074808	0.000591724	0.000603823	0.00147235	0.00121394	0.000732332	0.000722145	0.000936953	0.00120069	0.00106	0.00103831
387.051	388.058	22	12	0	7	0	0	0	0	0	0	0	0	0	0	0	0	0	0.000368371	0	0	0	0	0.000368371	0	0
387.072	388.079	19	16	0	9	0	0.000682283	0.000682947	0.000605016	0.000817559	0.000775523	0.000368371	0.00103779	0.00101723	0.000929708	0.000907022	0.000681551	0.00068908	0.00164355	0.0013644	0.000851523	0.000836454	0.00105898	0.00116791	0.00112861	0.00118235
387.083	388.091	18	16	2	8	0	0	0	0	0.000368371	0	0	0	0	0	0	0	0	0	0	0	0	0	0	0	0
387.093	388.101	16	20	0	11	0	0.0010954	0.000952482	0.00108278	0.00101372	0.000958395	0.00103843	0.000957806	0.00091363	0.000856595	0.000813805	0.000785975	0.000798337	0.000749344	0.00115959	0.00100553	0.00101931	0.00124781	0.000845089	0.000805868	0.00138572
387.109	388.116	20	20	0	8	0	0.000542649	0.000585973	0.000617158	0.000614531	0.000596008	0.000368371	0.000778459	0.00075637	0.000710815	0.000698572	0.000586531	0.000587514	0.000825019	0.000720173	0.000493262	0.000506478	0.000600578	0.000643435	0.000548818	0.000647362
387.13	388.137	17	24	0	10	0	0.000778852	0.000657216	0.000750857	0.000651982	0.000587216	0.000756337	0.000605601	0.000567302	0.000499612	0.000496566	0.000523652	0.000502389	0.000527348	0.000729231	0.000629171	0.000630231	0.000720629	0.000368371	0.000368371	0.000922648
387.145	388.152	21	24	0	7	0	0.000510398	0.000564101	0.000576912	0.000493057	0.000532307	0.000368371	0.000508084	0.000514349	0.000368371	0.000368371	0.000368371	0.000368371	0.000368371	0.000368371	0.000368371	0.000368371	0.000368371	0.000368371	0.000368371	0.000368371
387.166	388.173	18	28	0	9	0	0	0	0	0	0	0.000368371	0	0	0	0	0	0	0.000368371	0	0	0	0	0	0	0
387.181	388.189	22	28	0	6	0	0.000368371	0.000368371	0.000368371	0.000368371	0.000368371	0.000368371	0	0	0	0	0	0	0	0	0	0	0	0	0	0
388.031	389.038	17	11	1	10	0	0	0	0	0	0	0	0	0	0	0	0	0	0.000368371	0	0	0	0	0	0	0
388.044	389.051	25	11	1	2	1	0	0	0	0	0	0	0	0	0	0	0	0	0.000368371	0	0	0	0	0	0	0
388.067	389.075	18	15	1	9	0	0.000368371	0.000368371	0.000368371	0.000368371	0.000368371	0	0.000368371	0.000368371	0.000368371	0	0	0	0.000368371	0	0	0	0	0	0	0
388.104	389.111	19	19	1	8	0	0.000368371	0	0	0.000368371	0.000368371	0	0	0	0	0	0	0	0	0	0	0	0	0	0	0
389.015	390.022	17	10	0	11	0	0.000368371	0	0	0.000368371	0	0	0.000368371	0.000493124	0.000368371	0.000368371	0.000368371	0.000368371	0.000817504	0.000535688	0.000368371	0.000368371	0.000368371	0.000603541	0.0004994	0.000368371
389.03	390.038	21	10	0	8	0	0	0	0	0	0	0	0	0	0	0	0	0	0.000368371	0	0	0	0	0.000368371	0	0
389.036	390.043	14	14	0	13	0	0	0	0	0	0	0.000368371	0.000368371	0.000368371	0.000368371	0.000368371	0.000368371	0.000368371	0	0.000368371	0.000368371	0.000368371	0.000496893	0.000368371	0.000368371	0.000562277
389.051	390.059	18	14	0	10	0	0.000793777	0.000761439	0.000625081	0.000881957	0.000750597	0.00054974	0.00128475	0.00127223	0.00107951	0.00109175	0.000893916	0.000920464	0.00198438	0.00156631	0.00109798	0.00110111	0.00138214	0.00152932	0.00138122	0.00144727
389.067	390.074	22	14	0	7	0	0	0	0	0	0	0	0	0	0	0	0	0	0.000368371	0	0	0	0	0.000368371	0.000368371	0
389.073	390.08	15	18	0	12	0	0.000592623	0.000368371	0.000368371	0.000578594	0.000533517	0.000810382	0.000526108	0.000575842	0.000368371	0.000368371	0.000368371	0.000368371	0.000368371	0.000766648	0.000643931	0.000593533	0.00084626	0.000493072	0.00058377	0.000888904
389.088	390.095	19	18	0	9	0	0.000861823	0.000879642	0.000826448	0.000972097	0.000944819	0.000632383	0.00118229	0.00118765	0.00102913	0.0010286	0.000870758	0.000893945	0.00141814	0.0012011	0.000865693	0.000868595	0.00108891	0.00109391	0.000999524	0.00121233
389.099	390.106	18	18	2	8	0	0.000368371	0.000368371	0.000368371	0.000368371	0.000368371	0.000368371	0	0	0	0	0	0	0	0	0	0	0	0	0	0
389.109	390.116	16	22	0	11	0	0.000368371	0.000368371	0.000368371	0.000368371	0.000368371	0.000582797	0.000368371	0.000368371	0.000368371	0.000368371	0.000368371	0.000368371	0.000368371	0.000368371	0.000368371	0.000368371	0.000507217	0	0.000368371	0.000575363
389.124	390.131	20	22	0	8	0	0.000858468	0.000968736	0.000994117	0.000887109	0.000836758	0.000698974	0.00092373	0.000893917	0.000790847	0.000795128	0.000768299	0.000777396	0.000779536	0.000635903	0.000598399	0.000601712	0.000640491	0.000640105	0.000507659	0.000765845
389.145	390.153	17	26	0	10	0	0	0	0	0	0	0.000368371	0	0	0	0	0	0	0	0	0	0	0	0	0	0.000368371
389.161	390.168	21	26	0	7	0	0.000721072	0.00077929	0.000773924	0.000646307	0.000653567	0.000539092	0.000581597	0.000578152	0.000503299	0.000496361	0.000368371	0.000368371	0.000531477	0.000368371	0.000368371	0.000368371	0.000368371	0.000368371	0.000368371	0.000368371
389.197	390.204	22	30	0	6	0	0.000368371	0.000368371	0.000368371	0.000368371	0	0	0	0	0	0	0	0	0	0	0	0	0	0	0	0
390.047	391.054	17	13	1	10	0	0.000368371	0	0	0.000368371	0.000368371	0	0.000368371	0.000368371	0	0	0	0.000368371	0.000368371	0	0	0	0	0	0	0
390.083	391.09	18	17	1	9	0	0.000368371	0.000368371	0.000368371	0.000368371	0.000368371	0.000368371	0.000368371	0.000368371	0	0	0.000368371	0.000368371	0.000368371	0.000368371	0	0	0	0	0	0.000368371
390.119	391.127	19	21	1	8	0	0	0.000368371	0	0.000368371	0	0	0	0	0	0	0	0	0	0	0	0	0	0	0	0.000368371
391.031	392.038	17	12	0	11	0	0.000590397	0.000522631	0.000368371	0.000604038	0.000368371	0.000368371	0.00110619	0.00109135	0.000857282	0.000850336	0.000812799	0.00085444	0.00139303	0.00118125	0.000827742	0.000808042	0.00106387	0.00122301	0.00104019	0.00120496
391.046	392.053	21	12	0	8	0	0	0	0	0	0	0	0	0.000368371	0	0	0	0	0.000617364	0.000368371	0.000368371	0.000368371	0.000368371	0.000368371	0.000368371	0.000368371
391.052	392.059	14	16	0	13	0	0	0	0	0	0	0.000368371	0	0	0	0	0	0	0	0	0	0	0	0	0	0.000368371
391.067	392.074	18	16	0	10	0	0.000987486	0.00104256	0.000884985	0.00110045	0.00106408	0.000757469	0.00148154	0.00145704	0.00128058	0.00127153	0.00108916	0.00112891	0.00187327	0.00174835	0.00126084	0.0012497	0.00155916	0.00158374	0.00143206	0.00166383
391.078	392.086	17	16	2	9	0	0.000368371	0.000368371	0.000368371	0.000368371	0.000368371	0	0	0	0	0	0	0	0	0	0	0	0	0	0	0
391.082	392.09	22	16	0	7	0	0	0	0	0	0	0	0	0	0	0	0	0	0.000368371	0.000368371	0	0	0	0.000368371	0.000368371	0.000368371
391.088	392.095	15	20	0	12	0	0	0	0	0	0	0.000368371	0	0	0	0	0	0	0	0	0	0	0.000368371	0	0	0.000368371
391.103	392.111	19	20	0	9	0	0.00115136	0.00124681	0.00132128	0.00121463	0.00123225	0.000886836	0.00127236	0.001306	0.00113324	0.00106426	0.00103526	0.00106632	0.00111706	0.00112399	0.000933362	0.000947861	0.00107246	0.00100029	0.000843245	0.0012551
391.115	392.122	18	20	2	8	0	0	0	0	0.000368371	0.000368371	0.000368371	0	0	0	0	0	0	0	0	0	0	0	0	0	0
391.14	392.147	20	24	0	8	0	0.00124009	0.0014652	0.00152728	0.0011805	0.00129043	0.00103114	0.00111548	0.00107589	0.000927943	0.000909403	0.000956944	0.00095309	0.000893207	0.000711739	0.000735104	0.000716518	0.000791988	0.000734759	0.000525585	0.000848368
391.176	392.184	21	28	0	7	0	0.0007181	0.000764666	0.000689485	0.000661664	0.000693701	0.000582489	0.000546844	0.000513747	0.000368371	0.000368371	0.000368371	0.000368371	0.000368371	0.000368371	0.000368371	0.000368371	0.000368371	0.000368371	0	0.000368371
392.062	393.07	17	15	1	10	0	0.000368371	0.000368371	0.000368371	0.000368371	0.000368371	0.000368371	0.000368371	0.000368371	0.000368371	0.000368371	0.000368371	0.000368371	0	0	0	0	0	0	0	0
392.099	393.106	18	19	1	9	0	0.000368371	0.000368371	0.000368371	0.000368371	0.000368371	0.000368371	0	0	0	0	0.000368371	0.000368371	0	0	0	0	0	0	0	0
393.01	394.017	16	10	0	12	0	0	0	0	0	0	0	0.000368371	0.000368371	0.000368371	0.000368371	0.000368371	0.000368371	0.000368371	0.000368371	0.000368371	0	0.000368371	0.000368371	0.000368371	0.000368371
393.025	394.032	20	10	0	9	0	0	0	0	0	0	0	0	0	0	0	0	0	0.000544757	0.000368371	0	0	0.000368371	0.000368371	0.000368371	0.000368371
393.046	394.054	17	14	0	11	0	0.000879182	0.000915526	0.000726875	0.000935421	0.000915747	0.000703919	0.00152842	0.00154803	0.00136351	0.00130956	0.00125085	0.00125355	0.00178387	0.00182989	0.00134464	0.00135486	0.00167516	0.00180268	0.00152127	0.00189758
393.062	394.069	21	14	0	8	0	0.000368371	0.000368371	0	0.000368371	0.000368371	0	0.000368371	0.000368371	0.000368371	0.000368371	0	0	0.000637234	0.000368371	0.000368371	0.000368371	0.000368371	0.000527878	0.000368371	0.000368371
393.083	394.09	18	18	0	10	0	0.00118175	0.00133527	0.00125526	0.00128031	0.00139658	0.00098395	0.00148077	0.00143928	0.00136418	0.00131385	0.00120959	0.00124666	0.0014465	0.00167533	0.00124787	0.00124893	0.00152205	0.00142189	0.00127781	0.00164987
393.094	394.101	17	18	2	9	0	0.000368371	0.000368371	0.000368371	0.000368371	0.000368371	0.000368371	0	0	0	0	0	0	0	0	0	0	0	0	0	0
393.098	394.105	22	18	0	7	0	0	0	0	0	0	0	0	0	0	0	0	0	0.000368371	0.000368371	0	0	0	0.000368371	0	0
393.119	394.126	19	22	0	9	0	0.00157344	0.0018441	0.0020389	0.0014357	0.00164787	0.00129561	0.00149433	0.00143111	0.00128215	0.00122107	0.00130672	0.00132754	0.000993515	0.00111846	0.00111314	0.00110814	0.00119519	0.00119516	0.000784043	0.00148685
393.156	394.163	20	26	0	8	0	0.00138962	0.00162796	0.0017112	0.00134491	0.00152287	0.00136617	0.00111646	0.00103485	0.000970304	0.00094657	0.000929161	0.000940634	0.000989811	0.000765079	0.000756354	0.000750216	0.000717533	0.000753277	0.000537539	0.000920701
393.192	394.199	21	30	0	7	0	0.000368371	0.000368371	0.000368371	0.000368371	0.000368371	0.000368371	0.000368371	0.000368371	0.000368371	0.000368371	0	0	0.000368371	0	0	0	0	0	0	0
394.078	395.085	17	17	1	10	0	0.000368371	0.000368371	0.000368371	0.000368371	0.000368371	0.000368371	0.000368371	0.000368371	0.000368371	0.000368371	0.000368371	0.000368371	0.000368371	0.000368371	0.000368371	0	0	0	0	0
395.026	396.033	16	12	0	12	0	0.000368371	0.000368371	0.000368371	0.000368371	0.000368371	0.000368371	0.000867983	0.000923442	0.00080603	0.000749404	0.000813375	0.000841859	0.000758046	0.00103141	0.000796879	0.000785276	0.000891995	0.00112516	0.000802095	0.00102899
395.041	396.048	20	12	0	9	0	0.000368371	0.000368371	0	0.000368371	0.000368371	0	0.000368371	0.000368371	0.000368371	0.000368371	0.000368371	0	0.000762412	0.000617988	0.000368371	0.000368371	0.000368371	0.000713605	0.000618869	0.000368371
395.062	396.069	17	16	0	11	0	0.00116666	0.00130922	0.00117832	0.0012726	0.00133681	0.00102703	0.00171281	0.00169126	0.00167692	0.00156774	0.00149339	0.00152246	0.00172832	0.00222083	0.0017095	0.00170734	0.00201897	0.00204214	0.00174415	0.00208219
395.077	396.085	21	16	0	8	0	0.000368371	0.000368371	0	0.000368371	0.000368371	0	0.000368371	0.000368371	0.000368371	0.000368371	0	0.000368371	0.000529567	0.000527708	0.000368371	0.000368371	0.000368371	0.000543609	0.000503749	0.000368371
395.098	396.106	18	20	0	10	0	0.00163534	0.00178911	0.00203127	0.00151426	0.00161527	0.00128227	0.00153889	0.00148585	0.00145313	0.00134135	0.00141059	0.00146067	0.0011695	0.00153335	0.00136963	0.001365	0.00147474	0.00138088	0.00109434	0.00160034
395.114	396.121	22	20	0	7	0	0	0	0	0	0	0	0	0	0	0	0	0	0.000368371	0	0	0	0	0	0	0
395.135	396.142	19	24	0	9	0	0.0019806	0.00220081	0.00241708	0.00171342	0.00181861	0.00161093	0.00151061	0.00143503	0.00137377	0.00132439	0.00144876	0.00146094	0.00106233	0.00123826	0.00129705	0.00128847	0.0012569	0.00129928	0.000786721	0.00142454
395.171	396.178	20	28	0	8	0	0.000952086	0.0010606	0.00111311	0.00101227	0.00111174	0.00111952	0.00076669	0.000745925	0.000718429	0.000636428	0.000671618	0.000661798	0.000900401	0.000611708	0.000602654	0.000590933	0.000510616	0.000553977	0.000368371	0.000643234
396.057	397.065	16	15	1	11	0	0.000368371	0.000368371	0	0	0	0	0	0	0.000368371	0	0.000368371	0.000368371	0	0	0	0	0	0	0	0
396.094	397.101	17	19	1	10	0	0.000368371	0.000368371	0.000368371	0.000368371	0.000368371	0.000368371	0	0	0	0	0.000368371	0.000368371	0	0	0	0	0	0	0	0.000368371
396.13	397.137	18	23	1	9	0	0	0	0.000368371	0	0	0.000368371	0	0	0	0	0	0	0	0	0	0	0	0	0	0
397.02	398.027	19	10	0	10	0	0	0	0	0	0	0	0.000368371	0.000368371	0.000368371	0.000368371	0	0	0.000711501	0.000368371	0.000368371	0.000368371	0.000368371	0.000547968	0.000368371	0.000368371
397.041	398.049	16	14	0	12	0	0.00086783	0.000881933	0.000815844	0.000898527	0.000865892	0.000796114	0.00148157	0.00145778	0.00143218	0.00131623	0.00126687	0.00132278	0.00123699	0.00180772	0.00154508	0.00152313	0.0017355	0.001858	0.00132713	0.00197273
397.057	398.064	20	14	0	9	0	0.000368371	0.000368371	0.000368371	0.000368371	0.000368371	0.000368371	0.000519082	0.000513241	0.000533425	0.000515618	0.000368371	0.000368371	0.0010613	0.000821062	0.000368371	0.000491334	0.000604231	0.000944366	0.000832346	0.000664823
397.078	398.085	17	18	0	11	0	0.00152387	0.00165403	0.00171831	0.00156835	0.00163063	0.00136428	0.00170817	0.00163974	0.00169655	0.00158407	0.00144709	0.00148614	0.00139628	0.00200581	0.00171698	0.00169372	0.00192804	0.00176302	0.00151595	0.00209539
397.093	398.1	21	18	0	8	0	0.000368371	0.000368371	0.000368371	0.000368371	0.000368371	0	0.000368371	0.000368371	0.000368371	0.000368371	0.000368371	0.000368371	0.000620216	0.000516185	0.000368371	0.000368371	0.000368371	0.000554323	0.000368371	0.000368371
397.114	398.121	18	22	0	10	0	0.00201752	0.00221433	0.00248967	0.00168768	0.0017697	0.00151654	0.00154083	0.00148337	0.00144154	0.00135704	0.00142463	0.00144981	0.0010187	0.0013794	0.00139992	0.00139694	0.00148078	0.00134991	0.000886475	0.00166668
397.129	398.137	22	22	0	7	0	0	0	0	0	0	0	0.000368371	0.000368371	0	0	0	0	0	0	0	0	0	0	0	0
397.15	398.158	19	26	0	9	0	0.00144855	0.00156655	0.00172459	0.00132154	0.00137103	0.00148984	0.00112617	0.00112833	0.0010577	0.00101403	0.000997108	0.00101358	0.001006	0.00100367	0.0010219	0.00100728	0.000981319	0.000975356	0.000608713	0.00117944
397.187	398.194	20	30	0	8	0	0.000368371	0.000368371	0.000368371	0.000368371	0.00052125	0.00064561	0.000368371	0.000368371	0.000368371	0.000368371	0.000368371	0.000368371	0.000561741	0.000368371	0.000368371	0.000368371	0.000368371	0.000368371	0	0.000368371
398.052	399.059	19	13	1	9	0	0	0	0	0	0	0	0	0	0	0	0	0	0.000368371	0	0	0	0	0	0	0
398.073	399.08	16	17	1	11	0	0.000368371	0.000368371	0.000368371	0	0.000368371	0.000368371	0	0	0	0	0	0	0	0	0	0	0	0	0	0
398.109	399.117	17	21	1	10	0	0.000368371	0.000368371	0.000368371	0	0	0.000368371	0	0	0	0	0	0	0	0	0	0	0	0	0	0
398.999	400.007	18	8	0	11	0	0	0	0	0	0	0	0	0	0	0	0	0	0.000368371	0	0	0	0	0	0	0
399.021	400.028	15	12	0	13	0	0.000368371	0.000368371	0.000368371	0	0.000368371	0.000368371	0.000368371	0.000368371	0.000368371	0.000368371	0.000368371	0.000368371	0.000368371	0.000541765	0.000368371	0.000368371	0.000500312	0.000619769	0.000368371	0.000712582
399.036	400.043	19	12	0	10	0	0.000368371	0.000368371	0.000368371	0.000368371	0.000368371	0.000368371	0.000607118	0.000580507	0.000566757	0.000522499	0.000368371	0.000368371	0.001196	0.000916326	0.000368371	0.000494264	0.00064565	0.00100368	0.000802113	0.000718575
399.051	400.058	23	12	0	7	0	0	0	0	0	0	0	0	0	0	0	0	0	0.000368371	0	0	0	0	0.000368371	0	0
399.057	400.064	16	16	0	12	0	0.00116221	0.0011481	0.00111749	0.00121939	0.00124283	0.00125813	0.00159236	0.00156547	0.00158109	0.00148442	0.00136176	0.00141508	0.00130793	0.00210458	0.00173823	0.00174514	0.00212895	0.00198598	0.00149995	0.00238387
399.072	400.079	20	16	0	9	0	0.000368371	0.000528942	0.000368371	0.000532506	0.000550352	0.000368371	0.00067936	0.000659049	0.000690581	0.00066254	0.000368371	0.000368371	0.00116504	0.000991413	0.000581722	0.000575858	0.00075793	0.000982056	0.000846586	0.00074035
399.093	400.101	17	20	0	11	0	0.00162865	0.00166884	0.0018441	0.00143659	0.00147686	0.00139671	0.00135104	0.00130853	0.00129889	0.00124171	0.00114814	0.0011841	0.000984323	0.00162454	0.00139049	0.00139578	0.00159168	0.00135148	0.00109538	0.00188604
399.109	400.116	21	20	0	8	0	0.000368371	0.000368371	0.000368371	0.000368371	0.000368371	0.000368371	0.000368371	0.0005001	0.000511365	0.000368371	0.000368371	0.000368371	0.000612829	0.000368371	0.000368371	0.000368371	0.000368371	0.000368371	0.000368371	0.000368371
399.13	400.137	18	24	0	10	0	0.00147466	0.00158457	0.0017306	0.00132241	0.00133299	0.00126003	0.00109073	0.0010594	0.000974117	0.000956259	0.000940412	0.000964258	0.000747245	0.00108023	0.00101266	0.000998722	0.00111565	0.000954634	0.00066768	0.00129871
399.145	400.152	22	24	0	7	0	0.000368371	0.000368371	0.000368371	0.000368371	0.000368371	0	0.000368371	0.000368371	0.000368371	0.000368371	0	0.000368371	0.000368371	0	0	0	0	0.000368371	0	0
399.166	400.173	19	28	0	9	0	0.000610198	0.000642321	0.000631949	0.000603008	0.000593353	0.00194215	0.000499821	0.000368371	0.000368371	0.000368371	0.000368371	0.000368371	0.000520883	0.000571714	0.000368371	0.000368371	0.000368371	0.000368371	0.000368371	0.000630277
399.202	400.21	20	32	0	8	0	0	0	0	0	0	0.000368371	0	0	0	0	0	0	0.000368371	0	0	0	0	0	0	0
400.044	401.051	26	11	1	2	1	0	0	0	0	0	0	0	0	0	0	0	0	0.000368371	0	0	0	0	0	0	0
400.067	401.075	19	15	1	9	0	0.000368371	0.000368371	0	0	0.000368371	0	0	0	0	0	0	0	0.000368371	0	0	0	0	0	0	0
401.015	402.022	18	10	0	11	0	0	0	0	0.000368371	0	0	0.000368371	0.000368371	0.000368371	0.000368371	0.000368371	0.000368371	0.000667225	0.000492258	0.000368371	0.000368371	0.000368371	0.000556352	0.000368371	0.000368371
401.036	402.043	15	14	0	13	0	0.000368371	0.000368371	0.000368371	0.000368371	0.000368371	0.000550903	0.00069835	0.000701348	0.000671084	0.000645472	0.000644972	0.000668715	0.000368371	0.000942929	0.000790216	0.00080127	0.000966028	0.00100236	0.000667688	0.00112972
401.051	402.059	19	14	0	10	0	0.00057087	0.00061306	0.000368371	0.000598403	0.000640358	0.000368371	0.000882345	0.000857009	0.000835477	0.000779928	0.000638515	0.000657047	0.00148602	0.00126431	0.000790609	0.000790949	0.000939118	0.00131693	0.0011391	0.00101205
401.067	402.074	23	14	0	7	0	0	0	0	0	0	0	0	0	0	0	0	0	0.000368371	0	0	0	0	0.000368371	0	0
401.073	402.08	16	18	0	12	0	0.0010265	0.0010016	0.00101655	0.00105887	0.00107979	0.00120759	0.00112076	0.00104181	0.00106641	0.00099815	0.000964279	0.000982829	0.000957091	0.00166254	0.00127878	0.00126668	0.00155828	0.00128483	0.00112537	0.00177098
401.088	402.095	20	18	0	9	0	0.000523704	0.00060518	0.000502487	0.000618577	0.000690712	0.000368371	0.000829664	0.000810453	0.000775961	0.000727305	0.000584338	0.000621645	0.00101398	0.000973607	0.000595301	0.000597579	0.000705511	0.000930567	0.000804663	0.000861025
401.109	402.116	17	22	0	11	0	0.00101028	0.000947406	0.0010673	0.000877729	0.000910669	0.000907697	0.000806423	0.00077829	0.00072447	0.00068306	0.000708131	0.00071446	0.000639708	0.000962797	0.000824242	0.000846838	0.000951877	0.000697589	0.000640115	0.00113831
401.124	402.131	21	22	0	8	0	0.000368371	0.000560793	0.000553784	0.000503757	0.00052958	0.000368371	0.000598025	0.000565234	0.00057713	0.000537113	0.000368371	0.000501515	0.000368371	0.000368371	0.000368371	0.000368371	0.000368371	0.000368371	0.000368371	0.000368371
401.145	402.153	18	26	0	10	0	0.000590818	0.000573659	0.000590483	0.000575439	0.000517911	0.000683291	0.000368371	0.000368371	0.000368371	0.000368371	0.000368371	0.000368371	0.000368371	0.000575381	0.000368371	0.000368371	0.000548807	0.000368371	0.000368371	0.000669645
401.161	402.168	22	26	0	7	0	0.000368371	0.000368371	0.000368371	0.000368371	0.000368371	0.000368371	0.000368371	0.000368371	0.000368371	0.000368371	0.000368371	0.000368371	0.000368371	0	0	0	0	0.000368371	0	0.000368371
401.182	402.189	19	30	0	9	0	0	0	0	0	0	0.000368371	0	0	0	0	0	0	0	0	0	0	0	0	0	0
402.047	403.054	18	13	1	10	0	0	0	0	0.000368371	0	0	0	0	0	0	0	0	0	0	0	0	0	0	0	0
402.083	403.09	19	17	1	9	0	0.000368371	0.000368371	0.000368371	0.000368371	0.000368371	0	0	0	0	0	0	0	0.000368371	0	0	0	0	0	0	0
403.031	404.038	18	12	0	11	0	0.000368371	0.000368371	0.000368371	0.000368371	0.000368371	0.000368371	0.000779317	0.000771368	0.00070397	0.000662984	0.000621539	0.000652281	0.00115185	0.00102183	0.000628352	0.000650165	0.000818496	0.00110448	0.000867695	0.000877419
403.046	404.053	22	12	0	8	0	0	0	0	0	0	0	0	0	0	0	0	0	0.000368371	0.000368371	0	0	0	0.000368371	0.000368371	0
403.067	404.074	19	16	0	10	0	0.000744815	0.00077212	0.000651201	0.00084576	0.000815405	0.000528502	0.00111729	0.0011017	0.00106151	0.00099107	0.000822247	0.000871988	0.00152838	0.00146067	0.000945801	0.000970307	0.00120336	0.0014224	0.0012405	0.00122682
403.078	404.086	18	16	2	9	0	0	0.000368371	0	0	0.000368371	0	0	0	0	0	0	0	0	0	0	0	0	0	0	0
403.082	404.09	23	16	0	7	0	0	0	0	0	0	0	0	0	0	0	0	0	0.000368371	0	0	0	0	0	0	0
403.088	404.095	16	20	0	12	0	0.000576565	0.000494463	0.000368371	0.000533598	0.000507688	0.000701575	0.000368371	0.000368371	0.000368371	0.000368371	0.000368371	0.000368371	0.000368371	0.000704096	0.000556857	0.000578503	0.000761196	0.00052125	0.000527163	0.000838863
403.103	404.111	20	20	0	9	0	0.000675091	0.000804766	0.000775623	0.000742958	0.000819562	0.000536448	0.000921477	0.000899131	0.000834593	0.000811294	0.000735367	0.000757427	0.0009161	0.000805625	0.000620288	0.00060411	0.000751917	0.00083003	0.000681546	0.000848852
403.125	404.132	17	24	0	11	0	0.000368371	0.000368371	0.000368371	0.000368371	0.000368371	0.000368371	0.000368371	0.000368371	0.000368371	0.000368371	0.000368371	0.000368371	0.000368371	0.000368371	0.000368371	0.000368371	0.000368371	0.000368371	0.000368371	0.000368371
403.14	404.147	21	24	0	8	0	0.000719088	0.000828889	0.000866756	0.000689089	0.000742832	0.000532475	0.000752396	0.000706154	0.000673655	0.000645587	0.000623645	0.000652546	0.000626895	0.000497533	0.000368371	0.000368371	0.000368371	0.000555138	0.000368371	0.000544999
403.176	404.184	22	28	0	7	0	0.000509638	0.000577688	0.000568527	0.000368371	0.000517759	0.000368371	0.000368371	0.000368371	0.000368371	0.000368371	0.000368371	0.000368371	0.000368371	0.000368371	0	0	0	0.000368371	0	0
404.062	405.07	18	15	1	10	0	0.000368371	0.000368371	0.000368371	0.000368371	0.000368371	0	0.000368371	0.000368371	0	0	0	0.000368371	0.000368371	0	0	0	0	0	0	0
404.099	405.106	19	19	1	9	0	0.000368371	0.000368371	0	0.000368371	0.000368371	0	0	0	0	0	0	0	0	0	0	0	0	0	0	0
405.01	406.017	17	10	0	12	0	0	0	0	0	0	0	0.000368371	0.000368371	0.000368371	0.000368371	0.000368371	0.000368371	0.000368371	0.000368371	0	0	0.000368371	0.000368371	0.000368371	0.000368371
405.025	406.032	21	10	0	9	0	0	0	0	0	0	0	0	0	0	0	0	0	0.000368371	0	0	0	0	0.000368371	0	0
405.046	406.054	18	14	0	11	0	0.000756381	0.000690753	0.000603459	0.000839545	0.000744279	0.000526761	0.00126662	0.00125026	0.00111279	0.00109246	0.000994048	0.00103588	0.00165382	0.00158427	0.00108683	0.00109378	0.00131657	0.00158382	0.00132386	0.00140223
405.062	406.069	22	14	0	8	0	0	0	0	0	0	0	0	0	0	0	0	0	0.000368371	0.000368371	0	0	0.000368371	0.000368371	0.000368371	0.000368371
405.067	406.075	15	18	0	13	0	0	0	0	0	0.000368371	0.000368371	0	0	0	0	0	0	0	0.000368371	0.000368371	0.000368371	0.000368371	0.000368371	0.000368371	0.000368371
405.083	406.09	19	18	0	10	0	0.000956045	0.000949191	0.000901416	0.00102691	0.0010424	0.000671862	0.0012887	0.00123143	0.00112126	0.00113455	0.000994609	0.00105683	0.00151093	0.00146448	0.00102252	0.00103828	0.00127296	0.00126612	0.00113784	0.00133111
405.094	406.101	18	18	2	9	0	0.000368371	0.000368371	0.000368371	0.000368371	0.000368371	0	0	0	0	0	0	0	0	0	0	0	0	0	0	0
405.098	406.105	23	18	0	7	0	0	0	0	0	0	0	0	0	0	0	0	0	0.000368371	0	0	0	0	0	0	0
405.104	406.111	16	22	0	12	0	0	0	0	0	0	0.000368371	0	0	0	0	0	0	0	0	0	0	0.000368371	0	0	0.000368371
405.119	406.126	20	22	0	9	0	0.00103173	0.00113623	0.00126759	0.00105094	0.00102642	0.00079821	0.00110606	0.00104645	0.000950511	0.000927286	0.000937906	0.000967197	0.000818219	0.000795121	0.000721981	0.00076234	0.000797626	0.000831155	0.000601122	0.000920581
405.156	406.163	21	26	0	8	0	0.00102465	0.00110696	0.00122939	0.000883971	0.000960401	0.000768808	0.000841497	0.000834813	0.00073719	0.000715722	0.000722462	0.000734363	0.000579685	0.000368371	0.000368371	0.000368371	0.000503704	0.000568971	0.000368371	0.000553202
405.192	406.199	22	30	0	7	0	0.000495384	0.000504845	0.000368371	0.000368371	0.000368371	0.000368371	0.000368371	0.000368371	0.000368371	0.000368371	0.000368371	0.000368371	0.000368371	0	0	0	0	0	0	0
406.078	407.085	18	17	1	10	0	0.000368371	0.000368371	0.000368371	0.000368371	0.000368371	0.000368371	0.000368371	0.000368371	0.000368371	0.000368371	0.000368371	0.000368371	0.000368371	0.000368371	0	0	0.000368371	0	0	0
406.114	407.122	19	21	1	9	0	0.000368371	0.000368371	0.000368371	0.000368371	0.000368371	0.000368371	0	0	0	0	0	0	0	0	0	0	0	0	0	0
407.026	408.033	17	12	0	12	0	0.000368371	0.000368371	0.000368371	0.000368371	0.000368371	0.000368371	0.000929435	0.000862895	0.000704653	0.000679	0.000752504	0.0007707	0.000955298	0.000913755	0.000681668	0.000703537	0.000854238	0.000970284	0.000727686	0.000999502
407.041	408.048	21	12	0	9	0	0	0	0	0	0	0	0.000368371	0	0	0	0	0	0.000542924	0.000368371	0.000368371	0.000368371	0.000368371	0.000368371	0.000368371	0.000368371
407.062	408.069	18	16	0	11	0	0.0010323	0.000979594	0.000878231	0.0011162	0.00105073	0.000731149	0.0015893	0.00155058	0.00130182	0.00129694	0.00123996	0.0013024	0.00181206	0.00176981	0.00142317	0.00145151	0.00169982	0.00163912	0.00148778	0.0018765
407.073	408.08	17	16	2	10	0	0.000368371	0	0	0	0.000368371	0	0	0	0	0	0	0	0	0	0	0	0	0	0	0
407.077	408.085	22	16	0	8	0	0	0	0	0	0	0	0	0.000368371	0	0	0	0	0.000368371	0.000368371	0	0.000368371	0.000368371	0.000368371	0.000368371	0.000368371
407.098	408.106	19	20	0	10	0	0.00122152	0.00127647	0.00142967	0.00124668	0.00122848	0.000926154	0.00136579	0.00133876	0.00114244	0.00108301	0.00119336	0.0012491	0.00116195	0.00124361	0.00106127	0.00107743	0.00126972	0.00109045	0.000957164	0.00133672
407.11	408.117	18	20	2	9	0	0	0.000368371	0.000368371	0.000368371	0.000368371	0.000368371	0	0	0	0	0	0	0	0	0	0	0	0	0	0
407.135	408.142	20	24	0	9	0	0.00161675	0.0016544	0.00188779	0.00135507	0.00135445	0.00116407	0.00125656	0.00128226	0.00106219	0.00105724	0.00116922	0.00120879	0.000939688	0.000810474	0.000919263	0.00091015	0.00096675	0.000931714	0.000590838	0.00109919
407.171	408.178	21	28	0	8	0	0.00101813	0.000963351	0.00105504	0.000868098	0.000887995	0.000803938	0.000747765	0.000747572	0.000607578	0.00061478	0.000615518	0.000620738	0.000545439	0.000368371	0.000368371	0.000368371	0.000368371	0.000368371	0.000368371	0.000512659
407.208	408.215	22	32	0	7	0	0.000368371	0.000368371	0	0.000368371	0	0	0	0	0	0	0	0	0.000368371	0	0	0	0	0	0	0
408.057	409.065	17	15	1	11	0	0.000368371	0.000368371	0	0.000368371	0.000368371	0	0.000368371	0.000368371	0	0	0.000368371	0.000368371	0	0	0	0	0	0	0	0
408.094	409.101	18	19	1	10	0	0.000368371	0.000368371	0.000368371	0.000368371	0.000368371	0.000368371	0.000368371	0	0	0	0.000368371	0.000368371	0.000368371	0	0	0	0	0	0	0.000368371
408.13	409.137	19	23	1	9	0	0	0	0.000368371	0	0	0	0	0	0	0	0	0	0	0	0	0	0	0	0	0
409.02	410.027	20	10	0	10	0	0	0	0	0	0	0	0	0	0	0	0	0	0.000368371	0.000368371	0	0	0	0.000368371	0.000368371	0
409.041	410.049	17	14	0	12	0	0.000827239	0.000767479	0.000661728	0.000913175	0.000755644	0.000671716	0.00145218	0.00143117	0.00119349	0.00115347	0.00122565	0.00127058	0.0014263	0.00144961	0.00133781	0.00137168	0.00153326	0.00146702	0.00118131	0.00169392
409.057	410.064	21	14	0	9	0	0.000368371	0.000368371	0	0.000368371	0.000368371	0	0.000368371	0.000368371	0.000368371	0.000368371	0	0	0.000786504	0.000368371	0.000368371	0.000368371	0.000368371	0.000534323	0.000520579	0.000368371
409.078	410.085	18	18	0	11	0	0.0012316	0.00128805	0.00122913	0.00131816	0.00127804	0.000958422	0.00151919	0.0014756	0.00131654	0.00125334	0.00130649	0.00133529	0.0014652	0.00157232	0.00141216	0.00149124	0.00170725	0.00130761	0.00131448	0.00176504
409.089	410.096	17	18	2	10	0	0	0	0	0	0.000368371	0	0	0	0	0	0	0	0	0	0	0	0	0	0	0
409.093	410.1	22	18	0	8	0	0	0	0	0	0	0	0.000368371	0.000368371	0	0.000368371	0	0	0.000368371	0.000368371	0	0	0.000368371	0.000368371	0.000368371	0.000368371
409.114	410.121	19	22	0	10	0	0.0017603	0.00178145	0.0020908	0.00149458	0.00156258	0.00122796	0.00146187	0.00146565	0.00117588	0.00117602	0.00136095	0.00139734	0.00098654	0.00114283	0.00123377	0.00124549	0.00135463	0.00110941	0.000788938	0.00143182
409.15	410.158	20	26	0	9	0	0.00156903	0.00165312	0.00190417	0.00143105	0.00139058	0.00127183	0.00120544	0.00117565	0.000940271	0.000969827	0.00107968	0.00111306	0.000864561	0.000832255	0.000909829	0.000962152	0.000893916	0.000803085	0.0005465	0.00106044
409.187	410.194	21	30	0	8	0	0.000591037	0.000586074	0.000547676	0.000555299	0.000542241	0.000533449	0.000368371	0.000368371	0.000368371	0.000368371	0.000368371	0.000368371	0.000368371	0.000368371	0.000368371	0.000368371	0.000368371	0.000368371	0	0.000368371
410.073	411.08	17	17	1	11	0	0.000368371	0.000368371	0.000368371	0.000368371	0.000368371	0.000368371	0	0	0	0	0.000368371	0.000368371	0.000368371	0	0	0	0	0	0	0.000368371
410.109	411.117	18	21	1	10	0	0.000368371	0.000368371	0.000368371	0.000368371	0.000368371	0.000368371	0	0	0	0	0	0	0	0	0	0	0	0	0	0
410.999	412.007	19	8	0	11	0	0	0	0	0	0	0	0	0	0	0	0	0	0.000368371	0	0	0	0	0	0	0
411.021	412.028	16	12	0	13	0	0.000368371	0.000368371	0.000368371	0.000368371	0.000368371	0.000368371	0.00054955	0.000594056	0.000368371	0.000368371	0.000564863	0.000571161	0.000368371	0.000531479	0.000545477	0.000524202	0.000558823	0.000626075	0.000368371	0.000692673
411.036	412.043	20	12	0	10	0	0.000368371	0.000368371	0	0.000368371	0.000368371	0	0.000368371	0.000368371	0.000368371	0.000368371	0.000368371	0.000368371	0.000861138	0.000541413	0.000368371	0.000368371	0.000368371	0.000584941	0.000541806	0.000368371
411.057	412.064	17	16	0	12	0	0.00112572	0.00113786	0.00101194	0.00116794	0.00114345	0.000941582	0.00162882	0.00158897	0.00141172	0.00137191	0.00142103	0.00144164	0.00133186	0.00176575	0.00170169	0.00176855	0.00193506	0.00165475	0.00145527	0.00200477
411.072	412.079	21	16	0	9	0	0.000368371	0.000368371	0.000368371	0.000368371	0.000368371	0	0.000368371	0.000368371	0.000368371	0.000368371	0.000368371	0.000368371	0.000716801	0.000562888	0.000368371	0.000368371	0.000368371	0.000554844	0.000575986	0.000368371
411.093	412.101	18	20	0	11	0	0.00151199	0.00158687	0.00173719	0.0014654	0.0014443	0.00118029	0.00138944	0.00136437	0.00118302	0.00118398	0.00127085	0.00127192	0.00115484	0.00139878	0.00134294	0.00138921	0.0015792	0.00114487	0.00104943	0.0015433
411.109	412.116	22	20	0	8	0	0	0	0	0	0	0	0.000368371	0.000368371	0.000368371	0.000368371	0	0	0.000368371	0.000368371	0	0	0.000368371	0.000368371	0.000368371	0
411.13	412.137	19	24	0	10	0	0.00176553	0.00182874	0.00206134	0.00145724	0.00147979	0.00129091	0.00128872	0.00127303	0.00105753	0.00104802	0.00128376	0.00127245	0.000916969	0.00100435	0.0012088	0.00118571	0.00122357	0.000990815	0.000689963	0.00137469
411.166	412.173	20	28	0	9	0	0.000967439	0.000999229	0.00105642	0.000943659	0.000946037	0.000933954	0.00076986	0.000726795	0.000632334	0.000629506	0.000668866	0.000680418	0.000821185	0.000600724	0.000635461	0.000668695	0.000589446	0.000548713	0.000368371	0.000795556
411.202	412.21	21	32	0	8	0	0	0	0	0	0	0.000368371	0	0	0	0	0	0	0	0	0	0	0	0	0	0
412.089	413.096	17	19	1	11	0	0.000368371	0.000368371	0.000368371	0.000368371	0.000368371	0.000368371	0	0	0	0	0	0	0	0	0	0	0	0	0	0
413.015	414.022	19	10	0	11	0	0	0	0	0	0	0	0.000368371	0.000368371	0	0	0	0	0.000493497	0.000368371	0	0	0	0.000368371	0.000368371	0
413.036	414.043	16	14	0	13	0	0.000565883	0.000560518	0.000368371	0.000564435	0.000588931	0.000552532	0.000933526	0.000900231	0.000852459	0.000830659	0.000927546	0.000930628	0.000667206	0.0011075	0.00105067	0.00110023	0.00118948	0.00115402	0.000852739	0.00134274
413.051	414.059	20	14	0	10	0	0.000368371	0.000368371	0.000368371	0.000368371	0.000368371	0	0.000533289	0.000583756	0.000500045	0.000533288	0.000368371	0.000368371	0.00105114	0.000833886	0.000532109	0.000570945	0.000636893	0.000873331	0.00079556	0.000645537
413.073	414.08	17	18	0	12	0	0.00120812	0.00125365	0.00124661	0.00125379	0.00127806	0.00117076	0.00139138	0.00131	0.00130652	0.00123617	0.00126019	0.00126848	0.00113925	0.00177686	0.00159037	0.0016229	0.00182882	0.00137429	0.00132135	0.0018114
413.088	414.095	21	18	0	9	0	0.000368371	0.000368371	0.000368371	0.000368371	0.000368371	0	0.000368371	0.000368371	0.000368371	0.000368371	0.000368371	0.000368371	0.000765901	0.000598983	0.000368371	0.000368371	0.000368371	0.000588184	0.000562778	0.000503799
413.109	414.116	18	22	0	11	0	0.0014337	0.00149456	0.00160923	0.00117503	0.00126751	0.0010913	0.00102397	0.00102888	0.000960568	0.000942348	0.00103899	0.00104704	0.000662708	0.00113555	0.00110161	0.00113684	0.00112684	0.000841673	0.000765827	0.00126922
413.124	414.131	22	22	0	8	0	0.000368371	0.000368371	0.000368371	0.000368371	0.000368371	0	0.000368371	0.000368371	0.000368371	0.000368371	0.000368371	0.000368371	0.000368371	0.000368371	0	0	0.000368371	0.000368371	0	0.000368371
413.145	414.153	19	26	0	10	0	0.00105917	0.00112661	0.00118358	0.000910615	0.000965066	0.000996895	0.000788654	0.000781176	0.000722505	0.000685464	0.000772174	0.000774964	0.000564807	0.000715412	0.000800682	0.000820205	0.00076518	0.000666438	0.000368371	0.000907838
413.182	414.189	20	30	0	9	0	0.000368371	0.000368371	0.000368371	0.000368371	0.000368371	0.000368371	0.000368371	0.000368371	0.000368371	0.000368371	0.000368371	0.000368371	0.000368371	0.000368371	0.000368371	0.000368371	0.000368371	0	0	0.000368371
415.015	416.023	15	12	0	14	0	0	0	0	0	0	0	0	0	0	0	0	0	0	0	0	0	0	0.000368371	0	0
415.031	416.038	19	12	0	11	0	0.000368371	0.000368371	0.000368371	0.000368371	0.000368371	0	0.000530391	0.000526189	0.000368371	0.000368371	0.000368371	0.000368371	0.000901126	0.000747708	0.000368371	0.000368371	0.000564869	0.000871334	0.000660879	0.000567635
415.052	416.059	16	16	0	13	0	0.000708879	0.000715716	0.000663386	0.000729913	0.000720337	0.000803167	0.000965684	0.000949459	0.00100404	0.000925816	0.00103899	0.0010436	0.000701091	0.0013021	0.00130204	0.00128076	0.00146694	0.00131745	0.00103216	0.00151775
415.067	416.074	20	16	0	10	0	0.000368371	0.000566957	0.000368371	0.000567984	0.000568157	0.000368371	0.000730171	0.000696421	0.000743019	0.000722199	0.000596736	0.000599814	0.00119668	0.00102863	0.000695265	0.000708629	0.000752428	0.00104211	0.000945757	0.000853508
415.088	416.095	17	20	0	12	0	0.00100157	0.000987664	0.0010507	0.000958053	0.000992247	0.000993086	0.000876592	0.000836445	0.00089504	0.000852789	0.0008512	0.000857973	0.000680717	0.00120451	0.00108332	0.00111231	0.00116768	0.000867098	0.000873076	0.00126004
415.103	416.111	21	20	0	9	0	0.000368371	0.000507454	0.000368371	0.000368371	0.000368371	0.000368371	0.000594015	0.000597445	0.000589437	0.0005813	0.000519822	0.00051522	0.000582287	0.0006044	0.000368371	0.000368371	0.000368371	0.000593767	0.000368371	0.000368371
415.125	416.132	18	24	0	11	0	0.000831734	0.000852092	0.000933649	0.000696862	0.000708349	0.000729425	0.000599051	0.000593535	0.000584979	0.000547471	0.000617368	0.00061798	0.00052831	0.000748147	0.00070215	0.000703956	0.000719486	0.000511946	0.000368371	0.000824142
415.14	416.147	22	24	0	8	0	0.000368371	0.000503755	0.000368371	0.000368371	0.000368371	0.000368371	0.000368371	0.000368371	0.000368371	0.000368371	0.000368371	0.000368371	0.000368371	0.000368371	0.000368371	0.000368371	0.000368371	0.000368371	0	0.000368371
415.143	416.15	19	28	0	8	1	0	0	0	0	0	0.000368371	0	0	0	0	0	0	0	0	0	0	0	0	0	0
415.161	416.168	19	28	0	10	0	0.000368371	0.000368371	0.000368371	0.000368371	0.000368371	0.000571291	0.000368371	0.000368371	0.000368371	0.000368371	0.000368371	0.000368371	0.000368371	0.000368371	0.000368371	0.000368371	0.000368371	0.000368371	0	0.000368371
415.176	416.184	23	28	0	7	0	0.000368371	0.000368371	0.000368371	0.000368371	0.000368371	0	0.000368371	0	0	0	0	0	0	0	0	0	0	0	0	0
415.18	416.187	20	32	0	7	1	0	0	0	0	0	0.000368371	0	0	0	0	0	0	0	0	0	0	0	0	0	0
415.197	416.205	20	32	0	9	0	0	0	0	0	0	0.000368371	0	0	0	0	0	0	0	0	0	0	0	0	0	0
416.062	417.07	19	15	1	10	0	0	0.000368371	0	0.000368371	0.000368371	0	0	0	0	0	0	0	0	0	0	0	0	0	0	0
417.01	418.017	18	10	0	12	0	0	0	0	0	0	0	0.000368371	0.000368371	0	0	0.000368371	0.000368371	0.000368371	0.000368371	0	0	0	0.000368371	0.000368371	0.000368371
417.031	418.038	15	14	0	14	0	0	0	0	0	0	0	0	0.000368371	0.000368371	0.000368371	0.000368371	0.000368371	0	0.000368371	0.000368371	0.000368371	0.000368371	0.000368371	0.000368371	0.000368371
417.046	418.054	19	14	0	11	0	0.000605978	0.000598806	0.000368371	0.000574429	0.000579194	0.000368371	0.000856844	0.000863994	0.000883455	0.000862675	0.000747203	0.000757209	0.00140652	0.00111804	0.000848096	0.000853907	0.000928742	0.00137609	0.00106647	0.00107147
417.062	418.069	23	14	0	8	0	0	0	0	0	0	0	0	0	0	0	0	0	0.000368371	0	0	0	0	0.000368371	0	0
417.067	418.075	16	18	0	13	0	0.000599826	0.000546218	0.000525601	0.000567561	0.000578554	0.00079475	0.000611647	0.000578259	0.000634804	0.000596341	0.000618076	0.000612284	0.000540761	0.000921999	0.000811906	0.000839497	0.000995785	0.000776591	0.000733566	0.00105369
417.083	418.09	20	18	0	10	0	0.000618468	0.000740328	0.000585084	0.000697298	0.000730415	0.000368371	0.000917659	0.000908062	0.000905523	0.000861601	0.000752115	0.00074859	0.00112737	0.00103273	0.000732642	0.000765109	0.000904384	0.00105483	0.000897987	0.000936622
417.094	418.101	19	18	2	9	0	0	0.000368371	0	0	0.000368371	0	0	0	0	0	0	0	0	0	0	0	0	0	0	0
417.104	418.111	17	22	0	12	0	0.000564405	0.000511481	0.000541427	0.000494484	0.000368371	0.000575747	0.000368371	0.000368371	0.000368371	0.000368371	0.000368371	0.000368371	0.000368371	0.000569059	0.000502521	0.000528507	0.000591207	0.000368371	0.000368371	0.000649551
417.119	418.126	21	22	0	9	0	0.000616418	0.000793399	0.00078072	0.000579366	0.000685656	0.000368371	0.000764653	0.000715085	0.000716276	0.000716836	0.000674499	0.000678846	0.000584288	0.000584398	0.000368371	0.000514	0.000535531	0.000637696	0.000368371	0.000566646
417.122	418.13	18	26	0	9	1	0	0	0	0	0	0.000368371	0	0	0	0	0	0	0	0	0	0	0	0	0	0
417.14	418.148	18	26	0	11	0	0.000368371	0.000368371	0.000368371	0.000368371	0.000368371	0.000368371	0.000368371	0	0	0	0	0	0.000368371	0.000368371	0.000368371	0.000368371	0.000368371	0	0	0.000368371
417.156	418.163	22	26	0	8	0	0.00062257	0.000763165	0.000751252	0.000538803	0.000588465	0.000368371	0.000540567	0.000536857	0.000546757	0.000519018	0.000518565	0.000497326	0.000368371	0.000368371	0.000368371	0.000368371	0.000368371	0.000368371	0.000368371	0.000368371
417.177	418.184	19	30	0	10	0	0	0	0	0	0	0.000368371	0	0	0	0	0	0	0	0	0	0	0	0	0	0
417.192	418.199	23	30	0	7	0	0.000368371	0.000368371	0.000368371	0.000368371	0.000368371	0.000368371	0.000368371	0.000368371	0.000368371	0.000368371	0	0	0.000368371	0	0	0	0	0	0	0
418.078	419.085	19	17	1	10	0	0.000368371	0.000368371	0.000368371	0.000368371	0.000368371	0	0	0	0	0	0	0	0.000368371	0	0	0	0	0	0	0
418.114	419.122	20	21	1	9	0	0	0.000368371	0	0	0	0	0	0	0	0	0	0	0	0	0	0	0	0	0	0
419.026	420.033	18	12	0	12	0	0.000368371	0.000368371	0.000368371	0.000368371	0.000368371	0.000368371	0.000761561	0.000724331	0.000667466	0.000628565	0.000634504	0.000634831	0.000846651	0.000850282	0.000558188	0.000581773	0.000660808	0.00100066	0.000714513	0.000818166
419.041	420.048	22	12	0	9	0	0	0	0	0	0	0	0	0	0	0	0	0	0.000368371	0.000368371	0	0	0	0.000368371	0.000368371	0
419.047	420.054	15	16	0	14	0	0	0	0	0	0	0.000368371	0	0	0	0	0	0	0	0.000368371	0	0.000368371	0.000368371	0.000368371	0	0.000368371
419.062	420.069	19	16	0	11	0	0.000782157	0.000881856	0.000718652	0.00082951	0.000866136	0.000582109	0.00122833	0.00121015	0.00120155	0.00114921	0.000991847	0.0009988	0.00161372	0.0015677	0.00108314	0.00113336	0.00126837	0.00166326	0.00130765	0.00139191
419.077	420.085	23	16	0	8	0	0	0	0	0	0	0	0	0	0	0	0	0	0.000368371	0.000368371	0	0	0	0.000368371	0.000368371	0
419.083	420.09	16	20	0	13	0	0.000368371	0	0	0.000368371	0.000368371	0.000500579	0	0	0	0	0	0	0	0.000368371	0.000368371	0.000368371	0.000368371	0.000368371	0.000368371	0.000368371
419.098	420.106	20	20	0	10	0	0.000822239	0.00096291	0.000942939	0.000928664	0.000943345	0.000654739	0.00104239	0.00103174	0.00101743	0.000978451	0.000906091	0.000876549	0.00105833	0.0010418	0.000774935	0.000764921	0.000895807	0.00104191	0.00083929	0.00104431
419.11	420.117	19	20	2	9	0	0	0	0	0	0.000368371	0.000368371	0	0	0	0	0	0	0	0	0	0	0	0	0	0
419.12	420.127	17	24	0	12	0	0	0	0	0	0	0	0	0	0	0	0	0	0	0.000368371	0	0	0	0	0	0.000368371
419.135	420.142	21	24	0	9	0	0.000906131	0.00119063	0.00120488	0.000829939	0.000991301	0.0007377	0.000883578	0.000884079	0.000872985	0.000826383	0.000855282	0.000841279	0.000616055	0.000572431	0.000599099	0.000584987	0.000616383	0.000739814	0.000368371	0.000705096
419.171	420.178	22	28	0	8	0	0.000858406	0.000996683	0.000977591	0.000696661	0.000757596	0.000639959	0.000644967	0.000640637	0.000604607	0.000571325	0.000535133	0.000545862	0.000368371	0.000368371	0.000368371	0.000368371	0.000368371	0.000368371	0.000368371	0.000368371
419.208	420.215	23	32	0	7	0	0.000368371	0.000368371	0.000368371	0.000368371	0.000368371	0.000368371	0	0	0	0	0	0	0	0	0	0	0	0	0	0
420.057	421.065	18	15	1	11	0	0.000368371	0.000368371	0	0.000368371	0.000368371	0	0.000368371	0	0.000368371	0	0.000368371	0.000368371	0	0	0	0	0	0	0	0
420.094	421.101	19	19	1	10	0	0.000368371	0.000368371	0.000368371	0.000368371	0.000368371	0.000368371	0	0	0	0	0	0	0.000368371	0	0	0	0	0	0	0
421.005	422.012	17	10	0	13	0	0	0	0	0	0	0	0	0	0	0	0	0	0	0	0	0	0	0.000368371	0	0
421.02	422.027	21	10	0	10	0	0	0	0	0	0	0	0	0	0	0	0	0	0.000368371	0	0	0	0	0.000368371	0	0
421.041	422.049	18	14	0	12	0	0.000704237	0.000658322	0.00058305	0.00070654	0.000646024	0.000512345	0.00122485	0.00118492	0.00113624	0.00108005	0.00105277	0.00102771	0.00135602	0.00149876	0.00108177	0.00112382	0.00127696	0.00165479	0.00115442	0.00146503
421.089	422.096	18	18	2	10	0	0	0.000368371	0.000368371	0	0.000368371	0	0	0	0	0	0	0	0	0	0	0	0	0	0	0
421.093	422.1	23	18	0	8	0	0	0	0	0	0	0	0	0	0	0	0	0	0.000368371	0.000368371	0	0	0	0.000368371	0	0
421.114	422.121	20	22	0	10	0	0.00112277	0.00128424	0.00149084	0.00104714	0.00116427	0.000919042	0.00115202	0.00108364	0.00103816	0.00102013	0.00105754	0.00105635	0.000860955	0.000974027	0.000843977	0.00086171	0.00096796	0.0010087	0.000674113	0.00108527
421.15	422.158	21	26	0	9	0	0.00127564	0.00141836	0.00160516	0.00102074	0.00108338	0.00094002	0.000985267	0.000931174	0.000911777	0.000886314	0.000909325	0.000900157	0.000635254	0.000641393	0.00061307	0.000647503	0.000688885	0.000836358	0.000368371	0.000819373
421.187	422.194	22	30	0	8	0	0.000698085	0.000729888	0.000743761	0.000574121	0.000638192	0.000594829	0.000517436	0.000514834	0.000368371	0.000368371	0.000368371	0.000368371	0.000368371	0.000368371	0.000368371	0.000368371	0.000368371	0.000368371	0	0.000368371
422.073	423.08	18	17	1	11	0	0.000368371	0.000368371	0.000368371	0.000368371	0.000368371	0.000368371	0.000368371	0.000368371	0.000368371	0	0.000368371	0.000368371	0.000368371	0	0	0	0	0	0	0.000368371
422.109	423.117	19	21	1	10	0	0.000368371	0.000368371	0.000368371	0.000368371	0.000368371	0.000368371	0	0	0	0	0	0	0	0	0	0	0	0	0	0
423.021	424.028	17	12	0	13	0	0.000368371	0.000368371	0	0.000368371	0	0.000368371	0.000616315	0.000618969	0.000520694	0.000368371	0.000575988	0.000564437	0.000516729	0.000571575	0.000508242	0.00051285	0.000571275	0.00073225	0.000368371	0.000673947
423.036	424.043	21	12	0	10	0	0	0	0	0	0	0	0.000368371	0.000368371	0	0	0	0	0.000555889	0.000368371	0.000368371	0.000368371	0.000368371	0.000518111	0.000368371	0.000368371
423.057	424.064	18	16	0	12	0	0.000977172	0.000933331	0.000864914	0.00100315	0.00100186	0.000791268	0.00151537	0.00146142	0.00137208	0.00133329	0.00129082	0.00128787	0.00153252	0.00185989	0.00147396	0.00150804	0.00176251	0.00182736	0.00144159	0.00188736
423.072	424.079	22	16	0	9	0	0	0	0	0	0	0	0.000368371	0.000368371	0.000368371	0.000368371	0	0	0.000493312	0.000368371	0.000368371	0.000368371	0.000368371	0.000368371	0.000368371	0.000368371
423.093	424.101	19	20	0	11	0	0.00118504	0.00118775	0.00138989	0.00120017	0.00118186	0.000918411	0.00127172	0.00123006	0.00117949	0.0011548	0.00115607	0.00114599	0.00107	0.00132464	0.00116163	0.00116453	0.00128949	0.00123276	0.000974245	0.00145825
423.109	424.116	23	20	0	8	0	0	0	0	0	0	0	0	0	0	0	0	0	0.000368371	0.000368371	0	0	0	0	0	0
423.13	424.137	20	24	0	10	0	0.00160785	0.00165702	0.00199481	0.00122721	0.00133532	0.00107607	0.00124151	0.00118955	0.00110393	0.00107404	0.00117572	0.00117967	0.000863352	0.00095417	0.000994841	0.00100387	0.00102086	0.00102275	0.000612112	0.00114001
423.166	424.173	21	28	0	9	0	0.00107076	0.0011514	0.00130066	0.000890045	0.000944316	0.000867236	0.000828394	0.000772498	0.000733012	0.000726519	0.000718308	0.000717052	0.000591478	0.000502039	0.000547186	0.000530766	0.000562344	0.000627021	0.000368371	0.000669952
423.202	424.21	22	32	0	8	0	0.000368371	0.000368371	0.000368371	0.000368371	0.000368371	0.000368371	0.000368371	0.000368371	0	0	0	0	0.000368371	0	0	0	0	0	0	0
424.089	425.096	18	19	1	11	0	0.000368371	0.000368371	0.000368371	0.000368371	0.000368371	0.000368371	0	0	0	0	0	0	0	0	0	0	0	0	0	0.000368371
424.125	425.132	19	23	1	10	0	0	0	0.000368371	0	0	0.000368371	0	0	0	0	0	0	0	0	0	0	0	0	0	0
425.015	426.022	20	10	0	11	0	0	0	0	0	0	0	0	0	0	0	0	0	0.000368371	0.000368371	0	0	0	0.000368371	0	0
425.036	426.043	17	14	0	13	0	0.000639186	0.000552353	0.000534493	0.000570699	0.0005757	0.000368371	0.00105849	0.00103034	0.000912457	0.000876445	0.000955935	0.000954267	0.000832672	0.00111341	0.0010749	0.0011028	0.00117606	0.00123857	0.00086091	0.00132841
425.051	426.059	21	14	0	10	0	0.000368371	0.000368371	0	0.000368371	0.000368371	0	0.000368371	0.000368371	0.000368371	0.000368371	0.000368371	0.000368371	0.000794041	0.000555662	0.000368371	0.000368371	0.000368371	0.000623461	0.000562563	0.000368371
425.073	426.08	18	18	0	12	0	0.00109444	0.00108033	0.0011828	0.00119975	0.00119465	0.00097404	0.00140498	0.00138395	0.00128761	0.0012622	0.00126247	0.00125552	0.00139335	0.001677	0.00151881	0.00153414	0.00167065	0.00147199	0.00129344	0.00191693
425.088	426.095	22	18	0	9	0	0	0	0	0.000368371	0.000368371	0	0.000368371	0.000368371	0.000368371	0.000368371	0.000368371	0	0.000612263	0.000368371	0.000368371	0.000368371	0.000368371	0.000368371	0.000368371	0.000368371
425.109	426.116	19	22	0	11	0	0.00150831	0.00144056	0.00177052	0.00127787	0.00127969	0.00104111	0.00117838	0.00113944	0.00103907	0.00108565	0.00114457	0.00113963	0.000862572	0.00112568	0.00115337	0.00115519	0.00126653	0.00101094	0.000781622	0.00130923
425.145	426.153	20	26	0	10	0	0.00139384	0.00137945	0.00160572	0.00115875	0.00119241	0.00107766	0.00102072	0.000984494	0.000908445	0.000885251	0.000976427	0.00097893	0.000727363	0.000804882	0.000900438	0.000915664	0.000872163	0.000803602	0.000516312	0.000990793
425.182	426.189	21	30	0	9	0	0.000569463	0.000590951	0.000609529	0.000505992	0.000515276	0.000534128	0.000368371	0.000368371	0.000368371	0.000368371	0.000368371	0.000368371	0.000368371	0.000368371	0.000368371	0.000368371	0.000368371	0.000368371	0	0.000368371
427.015	428.023	16	12	0	14	0	0	0	0	0	0	0	0.000368371	0.000368371	0	0	0.000368371	0.000368371	0	0	0.000368371	0.000368371	0.000368371	0.000368371	0	0.000368371
427.031	428.038	20	12	0	11	0	0.000368371	0	0	0.000368371	0	0	0.000368371	0.000368371	0.000368371	0.000368371	0.000368371	0.000368371	0.000760981	0.000513745	0.000368371	0.000368371	0.000368371	0.000589247	0.000368371	0.000368371
427.052	428.059	17	16	0	13	0	0.000894783	0.000791017	0.00078648	0.000906797	0.000837225	0.000814163	0.00123184	0.00121444	0.00107429	0.00104742	0.00118444	0.00117942	0.000963133	0.00143831	0.00149522	0.00145742	0.00168921	0.00137703	0.00109751	0.0016932
427.067	428.074	21	16	0	10	0	0.000368371	0.000368371	0.000368371	0.000368371	0.000368371	0	0.000493924	0.000511296	0.000368371	0.000368371	0.000368371	0.000368371	0.000832158	0.000699565	0.000368371	0.000368371	0.000534634	0.000684111	0.000623814	0.000613432
427.088	428.095	18	20	0	12	0	0.00125813	0.00110285	0.00126357	0.00120812	0.0011662	0.00103221	0.00112222	0.00112026	0.000965514	0.000986206	0.00102022	0.0010203	0.000923708	0.00127937	0.0012533	0.0012584	0.00139738	0.00100203	0.000950878	0.00143789
427.103	428.111	22	20	0	9	0	0.000368371	0.000368371	0.000368371	0.000368371	0.000368371	0	0.000368371	0.000368371	0.000368371	0.000368371	0.000368371	0.000368371	0.000368371	0.000368371	0.000368371	0.000368371	0.000368371	0.000368371	0.000368371	0.000368371
427.125	428.132	19	24	0	11	0	0.00134873	0.00121671	0.00146493	0.00111605	0.0010639	0.000924777	0.00093861	0.000899205	0.000782954	0.000794402	0.000906255	0.000886651	0.000636092	0.000869753	0.000958465	0.00097039	0.00100626	0.000771952	0.000556344	0.00111766
427.14	428.147	23	24	0	8	0	0	0	0	0	0	0	0.000368371	0.000368371	0.000368371	0.000368371	0	0	0.000368371	0	0	0	0	0	0	0
427.161	428.168	20	28	0	10	0	0.000745082	0.000697419	0.000797804	0.000680375	0.000668421	0.000694491	0.000605289	0.000583085	0.000507555	0.000497461	0.000562105	0.000546947	0.000594815	0.000546323	0.000555557	0.000555704	0.000563516	0.000368371	0.000368371	0.000639802
427.197	428.205	21	32	0	9	0	0	0	0	0	0	0.000368371	0	0	0	0	0	0	0	0	0	0	0	0	0	0
428.062	429.07	20	15	1	10	0	0	0	0	0	0	0	0	0	0	0	0	0	0.000368371	0	0	0	0	0	0	0
429.01	430.017	19	10	0	12	0	0	0	0	0	0	0	0	0	0	0	0	0	0.000368371	0	0	0	0	0.000368371	0	0
429.031	430.038	16	14	0	14	0	0.000368371	0	0.000368371	0.000368371	0.000368371	0.000368371	0.000368371	0.000368371	0.000368371	0.000368371	0.00051032	0.000368371	0.000368371	0.000519452	0.000593719	0.000595922	0.000632304	0.000565288	0.000368371	0.00069175
429.046	430.054	20	14	0	11	0	0.000368371	0.000368371	0.000368371	0.000368371	0.000368371	0	0.000617497	0.000594107	0.000518371	0.000542035	0.000502881	0.000495639	0.00115392	0.000732735	0.00059126	0.000581804	0.000639844	0.000821899	0.000742625	0.000677366
429.067	430.075	17	18	0	13	0	0.000935243	0.000795203	0.000813362	0.000908305	0.000910763	0.000913021	0.00103913	0.00103106	0.000897533	0.000905237	0.000985702	0.0009625	0.000899909	0.00130042	0.00128438	0.00130008	0.00156441	0.00108899	0.000987732	0.00156335
429.083	430.09	21	18	0	10	0	0.000368371	0.000368371	0.000368371	0.000368371	0.00050122	0.000368371	0.00056501	0.000591264	0.000535646	0.000523456	0.00050625	0.00050386	0.000865511	0.00069227	0.000368371	0.000368371	0.000600291	0.000624369	0.00060349	0.000592264
429.104	430.111	18	22	0	12	0	0.000899263	0.000822865	0.000902313	0.000788763	0.000802703	0.000772052	0.000694	0.000690952	0.000629155	0.000623761	0.00069208	0.000669602	0.000585303	0.000805486	0.000827872	0.000846156	0.00090442	0.000582901	0.000586464	0.000972229
429.119	430.126	22	22	0	9	0	0.000368371	0.000368371	0.000368371	0.000368371	0.000368371	0	0.000368371	0.000368371	0.000368371	0.000368371	0.000368371	0.000368371	0.000368371	0.000368371	0.000368371	0.000368371	0.000368371	0.000368371	0.000368371	0.000368371
429.14	430.148	19	26	0	11	0	0.000696617	0.000650304	0.000698082	0.000567599	0.000537666	0.000574663	0.000496061	0.000506948	0.000368371	0.000368371	0.000501197	0.000368371	0.000368371	0.000526027	0.00054681	0.000535945	0.000543687	0.000368371	0.000368371	0.000668976
429.156	430.163	23	26	0	8	0	0.000368371	0.000368371	0.000368371	0.000368371	0.000368371	0	0.000368371	0.000368371	0.000368371	0.000368371	0.000368371	0.000368371	0	0	0	0	0	0	0	0
429.159	430.166	20	30	0	8	1	0	0	0	0.000368371	0	0.000368371	0	0	0	0	0	0	0	0	0	0	0	0	0	0
429.177	430.184	20	30	0	10	0	0	0.000368371	0	0	0	0.000368371	0	0	0	0	0	0	0	0	0	0	0	0	0	0.000368371
430.078	431.085	20	17	1	10	0	0	0	0	0.000368371	0	0	0	0	0	0	0	0	0	0	0	0	0	0	0	0
431.026	432.033	19	12	0	12	0	0.000368371	0.000368371	0	0.000368371	0.000368371	0	0.000495098	0.000553065	0.000368371	0.000368371	0.000368371	0.000368371	0.000761009	0.000526912	0.000368371	0.000368371	0.000368371	0.00060721	0.000495619	0.000502374
431.047	432.054	16	16	0	14	0	0.000368371	0.000368371	0.000368371	0.000368371	0.000368371	0.000368371	0.000368371	0.000368371	0.000368371	0.000368371	0.000529554	0.000517788	0.000368371	0.000593672	0.00067112	0.000664864	0.00074343	0.000603197	0.000368371	0.000753886
431.062	432.069	20	16	0	11	0	0.000509077	0.000531624	0.000368371	0.000566209	0.000539909	0.000368371	0.000814474	0.000772697	0.000710075	0.00073277	0.00072563	0.000688568	0.00120262	0.000930251	0.000789131	0.000793194	0.000810937	0.000989116	0.000897777	0.000947665
431.083	432.09	17	20	0	13	0	0.000591664	0.000509431	0.000505588	0.000541635	0.000564047	0.000649046	0.000368371	0.000501267	0.000368371	0.000368371	0.000536291	0.000529987	0.000368371	0.000745454	0.000685871	0.000707511	0.000879604	0.000368371	0.000596254	0.000848978
431.098	432.106	21	20	0	10	0	0.000497985	0.000529694	0.000497812	0.000511267	0.000555415	0.000368371	0.000684322	0.000663769	0.000618461	0.000623122	0.00064647	0.000619487	0.000787469	0.00065941	0.00052282	0.000538969	0.000595889	0.000604869	0.000593458	0.000649006
431.12	432.127	18	24	0	12	0	0.000368371	0.000368371	0.000368371	0.000368371	0.000368371	0.000368371	0.000368371	0.000368371	0.000368371	0.000368371	0.000368371	0.000368371	0.000368371	0.000368371	0.000368371	0.000368371	0.000368371	0.000368371	0.000368371	0.000368371
431.135	432.142	22	24	0	9	0	0.000540024	0.00060721	0.000600269	0.000368371	0.000504742	0.000368371	0.00057625	0.000543825	0.000368371	0.00049221	0.000572082	0.000551069	0.000368371	0.000368371	0.000368371	0.000368371	0.000368371	0.000368371	0.000368371	0.000368371
431.156	432.163	19	28	0	11	0	0	0	0	0	0	0.000368371	0	0	0	0	0	0	0	0	0	0	0	0	0	0.000368371
431.171	432.178	23	28	0	8	0	0.000368371	0.000368371	0.00052196	0.000368371	0.000368371	0.000368371	0.000368371	0.000368371	0.000368371	0.000368371	0.000368371	0.000368371	0.000368371	0	0	0	0	0	0	0
433.005	434.012	18	10	0	13	0	0	0	0	0	0	0	0	0	0	0	0	0	0.000368371	0	0	0	0	0	0	0
433.041	434.049	19	14	0	12	0	0.000497337	0.000544013	0.000368371	0.000541212	0.000368371	0.000368371	0.000866774	0.000856041	0.000771825	0.000775732	0.000824305	0.000785765	0.00118253	0.00103749	0.000846371	0.000834678	0.000871722	0.00111821	0.000941239	0.000944476
433.057	434.064	23	14	0	9	0	0	0	0	0	0	0	0	0	0	0	0	0	0.000368371	0	0	0	0	0.000368371	0.000368371	0
433.062	434.07	16	18	0	14	0	0.000368371	0	0	0	0.000368371	0.000368371	0	0	0	0	0.000368371	0.000368371	0	0.000368371	0.000368371	0.000368371	0.000368371	0.000368371	0.000368371	0.000368371
433.078	434.085	20	18	0	11	0	0.000654122	0.000714	0.00060273	0.000676958	0.000702964	0.000368371	0.000909383	0.000932628	0.000855638	0.000844464	0.000877359	0.000818516	0.0011013	0.00106495	0.000874104	0.000850062	0.000925774	0.000985557	0.000971226	0.000978437
433.099	434.106	17	22	0	13	0	0.000368371	0	0	0	0.000368371	0.000368371	0	0	0	0	0	0	0	0.000368371	0	0	0.000368371	0	0	0.000368371
433.114	434.121	21	22	0	10	0	0.000666054	0.000786048	0.000789362	0.000602915	0.000704243	0.000368371	0.000747662	0.000769148	0.000690688	0.000717955	0.000757637	0.000739888	0.000677014	0.000660442	0.000572685	0.000572469	0.000606566	0.000607776	0.000529805	0.00062624
433.15	434.158	22	26	0	9	0	0.0007492	0.000934967	0.000962625	0.000665584	0.000713355	0.000576738	0.000645981	0.000635166	0.000609105	0.000615073	0.000696302	0.000667359	0.000368371	0.000368371	0.000368371	0.000368371	0.000368371	0.000368371	0.000368371	0.000368371
433.187	434.194	23	30	0	8	0	0.000515142	0.000612523	0.00058172	0.000368371	0.000368371	0.000368371	0.000368371	0.000368371	0.000368371	0.000368371	0.000368371	0.000368371	0.000368371	0	0	0	0	0	0	0
434.073	435.08	19	17	1	11	0	0.000368371	0.000368371	0	0.000368371	0.000368371	0	0	0	0	0	0	0	0.000368371	0	0	0	0	0	0	0
435.021	436.028	18	12	0	13	0	0.000368371	0	0	0	0	0	0.000528617	0.000498701	0.000368371	0.000368371	0.000530689	0.000516872	0.000497631	0.000530435	0.000368371	0.000368371	0.000368371	0.000662293	0.000368371	0.000558624
435.036	436.043	22	12	0	10	0	0	0	0	0	0	0	0	0	0	0	0	0	0.000368371	0	0	0	0	0.000368371	0.000368371	0
435.057	436.064	19	16	0	12	0	0.0007479	0.000799883	0.000650621	0.000728472	0.000721512	0.000513965	0.00114819	0.00114622	0.00109237	0.00108675	0.00107162	0.0010609	0.00119445	0.00141322	0.00117759	0.00118949	0.00123617	0.00145643	0.00125916	0.00130407
435.072	436.079	23	16	0	9	0	0	0	0	0	0	0	0	0	0	0	0	0	0.000368371	0.000368371	0	0	0	0.000368371	0.000368371	0.000368371
435.093	436.101	20	20	0	11	0	0.000787796	0.000905864	0.000847486	0.000789424	0.000913655	0.00059788	0.000954904	0.00090509	0.000917834	0.000908475	0.000951753	0.000921679	0.000904185	0.000986949	0.000872339	0.000870904	0.000893302	0.000879889	0.000852554	0.000962263
435.105	436.112	19	20	2	10	0	0	0.000368371	0	0	0	0	0	0	0	0	0	0	0	0	0	0	0	0	0	0
435.13	436.137	21	24	0	10	0	0.000967325	0.00119775	0.00132362	0.000790926	0.000954258	0.00066606	0.000845476	0.000857646	0.000842046	0.000836737	0.000937999	0.000919823	0.000514037	0.000641022	0.000662477	0.000695644	0.000686141	0.000718253	0.000522441	0.000721139
435.166	436.173	22	28	0	9	0	0.000886975	0.00108904	0.00111134	0.000732765	0.000816465	0.000630778	0.00065509	0.000705005	0.000657146	0.00067393	0.000704168	0.000685398	0.000368371	0.000368371	0.000368371	0.000368371	0.000368371	0.000520277	0.000368371	0.000368371
435.202	436.21	23	32	0	8	0	0.000368371	0.000368371	0.000368371	0.000368371	0.000368371	0.000368371	0.000368371	0.000368371	0.000368371	0.000368371	0.000368371	0.000368371	0	0	0	0	0	0	0	0
436.089	437.096	19	19	1	11	0	0.000368371	0.000368371	0.000368371	0.000368371	0.000368371	0	0	0	0	0	0.000368371	0	0	0	0	0	0	0	0	0
436.125	437.132	20	23	1	10	0	0	0	0.000368371	0	0	0	0	0	0	0	0	0	0	0	0	0	0	0	0	0
437.036	438.043	18	14	0	13	0	0.000543395	0.000552386	0.000368371	0.000519332	0.000502198	0.000368371	0.000946969	0.000951296	0.000903574	0.000860583	0.000970005	0.000965971	0.000943888	0.00103663	0.000961049	0.000966719	0.001026	0.00129547	0.000870857	0.00104298
437.051	438.059	22	14	0	10	0	0	0	0	0	0	0	0.000368371	0	0	0	0	0	0.000547389	0.000368371	0.000368371	0.000368371	0.000368371	0.000368371	0.000368371	0.000368371
437.073	438.08	19	18	0	12	0	0.000864236	0.00101249	0.000918433	0.000935799	0.000990389	0.000735039	0.00120321	0.00117892	0.00120517	0.00119221	0.00118924	0.00117123	0.00127278	0.00145939	0.00131351	0.00133048	0.00141689	0.00138866	0.00125789	0.00141995
437.088	438.095	23	18	0	9	0	0	0	0	0	0	0	0	0	0	0	0	0	0.000368371	0.000368371	0	0	0	0.000368371	0.000368371	0.000368371
437.109	438.116	20	22	0	11	0	0.00110156	0.00131612	0.0014123	0.00094932	0.0011058	0.000831985	0.00102754	0.000981327	0.000993182	0.000963036	0.00107162	0.00105428	0.000745176	0.000927063	0.00093666	0.000905767	0.000940632	0.000926715	0.0007227	0.000993035
437.145	438.153	21	26	0	10	0	0.00126971	0.00145025	0.00162867	0.000974431	0.000985274	0.000837388	0.000933606	0.000906517	0.000916948	0.000844904	0.000980392	0.000955364	0.000592107	0.000565797	0.000734075	0.000734207	0.000698906	0.000791833	0.000368371	0.000764697
437.182	438.189	22	30	0	9	0	0.000759651	0.000890591	0.000867683	0.000609579	0.000648784	0.000578812	0.000511193	0.00052696	0.000529204	0.000545063	0.000517923	0.000508392	0.000368371	0.000368371	0.000368371	0.000368371	0.000368371	0.000368371	0.000368371	0.000368371
438.068	439.075	18	17	1	12	0	0.000368371	0.000368371	0.000368371	0.000368371	0	0	0	0	0	0	0	0	0	0	0	0	0	0	0	0
438.104	439.111	19	21	1	11	0	0.000368371	0.000368371	0.000368371	0	0.000368371	0	0	0	0	0	0	0	0	0	0	0	0	0	0	0
439.015	440.023	17	12	0	14	0	0	0	0	0	0	0	0.000368371	0.000368371	0.000368371	0.000368371	0.000368371	0.000368371	0.000368371	0.000368371	0.000368371	0.000368371	0.000368371	0.000368371	0.000368371	0.000368371
439.031	440.038	21	12	0	11	0	0	0	0	0	0	0	0	0	0	0	0	0	0.000518033	0.000368371	0	0	0.000368371	0.000368371	0.000368371	0.000368371
439.052	440.059	18	16	0	13	0	0.000884189	0.000933053	0.000824304	0.000909407	0.000856917	0.000744737	0.00127991	0.00122868	0.00123125	0.0012094	0.00121619	0.00119563	0.00116802	0.00146174	0.00145434	0.00147732	0.0016113	0.00160938	0.00123096	0.00170043
439.067	440.074	22	16	0	10	0	0	0.000368371	0	0.000368371	0.000368371	0	0.000368371	0.000368371	0.000368371	0.000368371	0.000368371	0.000368371	0.000688831	0.000368371	0.000368371	0.000368371	0.000368371	0.000564325	0.000499581	0.000368371
439.088	440.095	19	20	0	12	0	0.00117539	0.00124697	0.00127997	0.00109291	0.00116783	0.000901282	0.0011792	0.0011274	0.00115479	0.00111253	0.00112244	0.00108292	0.000999468	0.00134195	0.0012966	0.00123916	0.00131575	0.0011655	0.00108992	0.00138679
439.103	440.111	23	20	0	9	0	0	0	0	0	0	0	0.000368371	0	0.000368371	0.000368371	0	0	0.000368371	0.000368371	0	0	0	0.000368371	0.000368371	0.000368371
439.125	440.132	20	24	0	11	0	0.00140208	0.00150911	0.00174492	0.00107209	0.00114833	0.000961039	0.00104246	0.000950235	0.000968891	0.000958316	0.00102475	0.0010039	0.000703648	0.000887336	0.00094768	0.000926999	0.000947829	0.000895065	0.000638463	0.000987449
439.161	440.168	21	28	0	10	0	0.00100499	0.00117846	0.00126169	0.000822272	0.000876259	0.000850425	0.000764337	0.000749262	0.000715001	0.000700573	0.000722706	0.000708481	0.000368371	0.000524463	0.000588337	0.000593712	0.000586516	0.000613039	0.000368371	0.000604088
439.197	440.205	22	32	0	9	0	0.000368371	0.000368371	0.000368371	0.000368371	0.000368371	0.000368371	0.000368371	0.000368371	0.000368371	0.000368371	0.000368371	0.000368371	0	0	0	0	0	0	0	0
440.083	441.091	18	19	1	12	0	0.000368371	0.000368371	0.000368371	0	0	0	0	0	0	0	0	0	0	0	0	0	0	0	0	0
441.01	442.017	20	10	0	12	0	0	0	0	0	0	0	0	0	0	0	0	0	0.000368371	0	0	0	0	0	0	0
441.031	442.038	17	14	0	14	0	0.000368371	0.000368371	0.000368371	0.000368371	0.000368371	0.000368371	0.000618116	0.000594494	0.000609906	0.00058105	0.000640463	0.000625085	0.000368371	0.000706346	0.000738412	0.000747265	0.000737194	0.000865644	0.000576969	0.000788284
441.046	442.054	21	14	0	11	0	0.000368371	0.000368371	0	0.000368371	0.000368371	0	0.000368371	0.000368371	0.000368371	0.000368371	0.000368371	0.000368371	0.000887292	0.000604233	0.000368371	0.000368371	0.000368371	0.00070111	0.000579511	0.000368371
441.067	442.075	18	18	0	13	0	0.00102644	0.00104563	0.00105842	0.00109355	0.0010764	0.00098965	0.00120787	0.00120666	0.00121186	0.00114476	0.00118757	0.00113385	0.00105346	0.00161163	0.00150706	0.00147499	0.00167394	0.00150193	0.00122792	0.00171922
441.083	442.09	22	18	0	10	0	0.000368371	0.000368371	0.000368371	0.000368371	0.000368371	0	0.000368371	0.000368371	0.000368371	0.000368371	0.000368371	0.000368371	0.000761741	0.00058086	0.000368371	0.000368371	0.000368371	0.000559093	0.000513564	0.000517594
441.104	442.111	19	22	0	12	0	0.00121976	0.00123154	0.00135992	0.00104076	0.00112531	0.000908596	0.000976227	0.000897288	0.000914507	0.000896678	0.000924542	0.000890935	0.000702604	0.00102788	0.001036	0.00101035	0.00110466	0.000920266	0.000766422	0.00118623
441.119	442.126	23	22	0	9	0	0	0.000368371	0	0.000368371	0.000368371	0	0.000368371	0.000368371	0.000368371	0.000368371	0.000368371	0.000368371	0.000368371	0.000368371	0	0	0	0.000368371	0	0.000368371
441.14	442.148	20	26	0	11	0	0.00105533	0.0011209	0.0012928	0.00086842	0.000914309	0.000803545	0.000790102	0.000739316	0.000712332	0.000691987	0.00077745	0.000766165	0.000501378	0.000725483	0.000758475	0.00073636	0.000773847	0.000666776	0.000492853	0.000838028
441.177	442.184	21	30	0	10	0	0.000368371	0.000515408	0.000541087	0.000368371	0.000368371	0.000368371	0.000368371	0.000368371	0.000368371	0.000368371	0.000368371	0.000368371	0.000368371	0.000368371	0.000368371	0.000368371	0.000368371	0.000368371	0	0.000368371
443.026	444.033	20	12	0	12	0	0	0	0	0.000368371	0	0	0.000368371	0.000368371	0.000368371	0.000368371	0.000368371	0.000368371	0.000608818	0.000368371	0.000368371	0.000368371	0.000368371	0.000611382	0.000368371	0.000368371
443.047	444.054	17	16	0	14	0	0.000600272	0.000530529	0.00055528	0.00058749	0.000584216	0.000546085	0.000763768	0.000721197	0.000768509	0.000736023	0.000817176	0.00078765	0.000563969	0.00102818	0.00102577	0.00100997	0.00107984	0.00107656	0.000773797	0.00110753
443.062	444.069	21	16	0	11	0	0.000368371	0.000368371	0.000368371	0.000368371	0.000368371	0	0.000555951	0.000560382	0.000583721	0.000557214	0.000506571	0.000368371	0.00101114	0.000795027	0.000566122	0.000542897	0.000584555	0.000848931	0.00074991	0.000698196
443.083	444.09	18	20	0	13	0	0.000937518	0.000846702	0.000887617	0.000892678	0.000880904	0.00087904	0.000808314	0.000781613	0.000850985	0.000798096	0.00081872	0.000811915	0.000682376	0.00112226	0.00105803	0.00105612	0.0012116	0.000938778	0.000906707	0.00119383
443.098	444.106	22	20	0	10	0	0.000368371	0.000368371	0.000368371	0.000368371	0.000368371	0.000368371	0.000518281	0.000368371	0.000519747	0.000368371	0.000368371	0.000368371	0.00069521	0.000553404	0.000368371	0.000368371	0.000368371	0.000514512	0.000368371	0.000368371
443.12	444.127	19	24	0	12	0	0.000843372	0.000782696	0.000957468	0.000697804	0.000681727	0.000653203	0.000592944	0.000565891	0.000577702	0.000572357	0.000606644	0.000578816	0.000368371	0.000703725	0.000675676	0.000702287	0.000711914	0.000570694	0.000368371	0.000813864
443.135	444.142	23	24	0	9	0	0.000368371	0.000368371	0.000368371	0.000368371	0.000368371	0	0.000368371	0.000368371	0.000368371	0.000368371	0.000368371	0.000368371	0.000368371	0.000368371	0	0	0.000368371	0.000368371	0	0
443.138	444.145	20	28	0	9	1	0	0	0	0	0	0.000368371	0	0	0	0	0	0	0	0	0	0	0	0	0	0
443.156	444.163	20	28	0	11	0	0.000368371	0.000495953	0.000535499	0.000368371	0.000368371	0.000368371	0.000368371	0.000368371	0.000368371	0.000368371	0.000368371	0.000368371	0.000368371	0.000368371	0.000368371	0.000368371	0.000368371	0.000368371	0.000368371	0.000368371
443.171	444.178	24	28	0	8	0	0	0.000368371	0.000368371	0	0	0	0.000368371	0.000368371	0	0	0	0	0	0	0	0	0	0	0	0
443.192	444.2	21	32	0	10	0	0	0	0	0	0	0.000368371	0	0	0	0	0	0	0	0	0	0	0	0	0	0
445.005	446.012	19	10	0	13	0	0	0	0	0	0	0	0	0	0	0	0	0	0.000368371	0	0	0	0	0	0	0
445.026	446.033	16	14	0	15	0	0	0	0	0	0	0	0	0	0	0	0	0	0	0	0.000368371	0.000368371	0	0.000368371	0	0.000368371
445.041	446.049	20	14	0	12	0	0.000368371	0.000368371	0.000368371	0.000368371	0.000368371	0	0.000620259	0.000623825	0.000602339	0.000572576	0.00058714	0.000594733	0.000934949	0.000756907	0.000601334	0.000629851	0.00061147	0.000944359	0.000732381	0.000700801
445.062	446.07	17	18	0	14	0	0.000530927	0.000368371	0.00050358	0.000532554	0.000491986	0.000657339	0.000573776	0.000596638	0.000592643	0.000562267	0.000630089	0.000614224	0.000524162	0.000839737	0.000829095	0.000846395	0.00101582	0.000772245	0.000695278	0.00100286
445.078	446.085	21	18	0	11	0	0.000504268	0.000368371	0.000368371	0.000504117	0.000520439	0.000368371	0.000726976	0.000694192	0.000661743	0.000667297	0.000628545	0.000600434	0.000990779	0.000904014	0.000659946	0.000636667	0.000729086	0.000835785	0.000778632	0.000800487
445.099	446.106	18	22	0	13	0	0.000575669	0.000368371	0.000548465	0.000564103	0.000501737	0.000589159	0.000368371	0.000368371	0.000368371	0.000368371	0.000368371	0.000368371	0.000368371	0.000558086	0.000550491	0.000555073	0.00067225	0.000368371	0.000368371	0.000651258
445.114	446.121	22	22	0	10	0	0.000368371	0.000368371	0.000368371	0.000368371	0.000368371	0.000368371	0.000571646	0.000561809	0.000568346	0.00054444	0.000553034	0.000531619	0.000526411	0.000368371	0.000368371	0.000368371	0.000368371	0.000368371	0.000368371	0.000368371
445.117	446.125	19	26	0	10	1	0	0	0	0	0	0.000368371	0	0	0	0	0	0	0	0	0	0	0	0	0	0
445.135	446.142	19	26	0	12	0	0.000368371	0.000368371	0.000368371	0.000368371	0.000368371	0.000368371	0.000368371	0.000368371	0.000368371	0	0.000368371	0.000368371	0	0.000368371	0.000368371	0.000368371	0.000368371	0	0	0.000368371
445.15	446.158	23	26	0	9	0	0.000368371	0.000492099	0.000550375	0.000368371	0.000368371	0.000368371	0.000368371	0.000368371	0.000368371	0.000368371	0.000368371	0.000368371	0.000368371	0.000368371	0.000368371	0.000368371	0.000368371	0.000368371	0	0.000368371
445.154	446.161	20	30	0	9	1	0	0	0	0	0	0.000368371	0	0	0	0	0	0	0	0	0	0	0	0	0	0
445.187	446.194	24	30	0	8	0	0.000368371	0.000368371	0.000368371	0.000368371	0.000368371	0.000368371	0.000368371	0.000368371	0.000368371	0.000368371	0.000368371	0	0	0	0	0	0	0	0	0
446.073	447.08	20	17	1	11	0	0	0	0	0.000368371	0	0	0	0	0	0	0	0	0	0	0	0	0	0	0	0
447.021	448.028	19	12	0	13	0	0	0	0	0	0	0	0.000368371	0.000368371	0.000368371	0.000368371	0.000368371	0.000368371	0.000594294	0.000368371	0.000368371	0.000368371	0.000368371	0.000527682	0.000368371	0.000368371
447.042	448.049	16	16	0	15	0	0	0	0	0	0	0	0	0	0	0	0	0	0	0.000368371	0	0	0.000368371	0	0	0.000368371
447.057	448.064	20	16	0	12	0	0.000589097	0.000565759	0.000368371	0.000587502	0.000541544	0.000368371	0.000894514	0.000888241	0.000833386	0.000847508	0.000807503	0.000802379	0.00120221	0.00104017	0.000900693	0.000915726	0.000972674	0.00115126	0.000982957	0.00106479
447.078	448.085	17	20	0	14	0	0.000368371	0.000368371	0	0.000368371	0.000368371	0.000368371	0.000368371	0.000368371	0.000368371	0.000368371	0.000368371	0.000368371	0.000368371	0.000368371	0.000368371	0.000368371	0.000368371	0.000368371	0.000368371	0.000368371
447.093	448.101	21	20	0	11	0	0.000529627	0.000565116	0.000599221	0.000648668	0.000613159	0.000368371	0.000819755	0.000769541	0.000742218	0.000733027	0.000723711	0.000710625	0.000869079	0.00076904	0.000670179	0.000652251	0.000742779	0.000743048	0.000702781	0.000780718
447.114	448.122	18	24	0	13	0	0	0	0	0	0	0	0	0	0	0	0	0	0	0	0	0	0	0	0	0.000368371
447.13	448.137	22	24	0	10	0	0.000649313	0.000676082	0.000778486	0.000571942	0.000558969	0.000368371	0.000656096	0.000659014	0.000615496	0.00063487	0.000683009	0.000653875	0.000529998	0.000368371	0.000368371	0.000368371	0.000368371	0.000521551	0.000368371	0.000556474
447.166	448.173	23	28	0	9	0	0.000620231	0.00069924	0.000757204	0.00051378	0.000511812	0.000368371	0.000510353	0.000555951	0.000521876	0.000368371	0.00051346	0.000368371	0.000368371	0.000368371	0.000368371	0.000368371	0.000368371	0.000368371	0	0.000368371
447.202	448.21	24	32	0	8	0	0.000368371	0.000368371	0.000368371	0.000368371	0.000368371	0.000368371	0.000368371	0.000368371	0	0	0.000368371	0	0	0	0	0	0	0	0	0
448.089	449.096	20	19	1	11	0	0	0	0	0	0.000368371	0	0	0	0	0	0	0	0	0	0	0	0	0	0	0
449.036	450.043	19	14	0	13	0	0.000368371	0.000368371	0.000368371	0.000368371	0.000368371	0.000368371	0.000823054	0.000799932	0.000744675	0.000719286	0.000790666	0.000782496	0.000895024	0.000875689	0.000763216	0.000790322	0.000867127	0.00107636	0.000755264	0.00093535
449.051	450.059	23	14	0	10	0	0	0	0	0	0	0	0	0	0	0	0	0	0.000368371	0.000368371	0	0	0	0.000368371	0.000368371	0
449.073	450.08	20	18	0	12	0	0.000672063	0.000733983	0.000649977	0.000739887	0.00072474	0.000503346	0.000986325	0.000999129	0.000937489	0.00094524	0.000935513	0.000925167	0.00125752	0.00119415	0.000983306	0.00100239	0.00111651	0.0011263	0.000993637	0.00117068
449.088	450.095	24	18	0	9	0	0	0	0	0	0	0	0	0	0	0	0	0	0.000368371	0	0	0	0	0	0	0
449.109	450.116	21	22	0	11	0	0.000744956	0.000752959	0.000856801	0.000690095	0.000719945	0.000504618	0.000814919	0.00081326	0.000721048	0.00074012	0.000799369	0.000764994	0.000648685	0.000672778	0.000654843	0.000659072	0.000752064	0.000694677	0.00054167	0.000792913
449.145	450.153	22	26	0	10	0	0.000908266	0.000931792	0.0011362	0.000713918	0.000760867	0.000581698	0.000738997	0.000736318	0.000660194	0.000671174	0.000767228	0.000747492	0.000549594	0.000368371	0.000544699	0.000531521	0.000565434	0.000584207	0.000368371	0.000368371
449.182	450.189	23	30	0	9	0	0.000724822	0.000730123	0.000749024	0.000555422	0.000591903	0.000368371	0.000525951	0.000368371	0.000368371	0.000368371	0.000368371	0.000368371	0.000368371	0.000368371	0.000368371	0.000368371	0.000368371	0.000368371	0	0.000368371
449.218	450.225	24	34	0	8	0	0.000368371	0	0	0	0	0	0	0	0	0	0	0	0	0	0	0	0	0	0	0
451.015	452.023	18	12	0	14	0	0	0	0	0	0	0	0.000368371	0.000368371	0.000368371	0.000368371	0.000368371	0.000368371	0	0.000368371	0.000368371	0.000368371	0.000368371	0.000368371	0.000368371	0.000368371
451.031	452.038	22	12	0	11	0	0	0	0	0	0	0	0	0	0	0	0	0	0.000368371	0	0	0	0	0.000368371	0	0
451.052	452.059	19	16	0	13	0	0.000698541	0.000683008	0.000642206	0.000715426	0.000666238	0.000524329	0.00111029	0.00108016	0.000950869	0.0009562	0.00109159	0.00107076	0.0011263	0.00128736	0.00117036	0.00118369	0.00127148	0.00131916	0.00103024	0.00134529
451.067	452.074	23	16	0	10	0	0	0	0	0	0	0	0	0	0	0	0	0	0.000368371	0.000368371	0	0	0	0.000368371	0.000368371	0.000368371
451.088	452.095	20	20	0	12	0	0.000780569	0.000807161	0.000830612	0.00077509	0.000855504	0.000583609	0.000962896	0.000941562	0.000842537	0.000838068	0.000942256	0.000924112	0.000976801	0.00109395	0.000975444	0.000967536	0.000981965	0.000969131	0.000865308	0.00104264
451.125	452.132	21	24	0	11	0	0.00103075	0.00103376	0.00124835	0.000777666	0.000861899	0.000634784	0.00082248	0.000811844	0.000730861	0.000738407	0.000874885	0.000848268	0.000613377	0.000674101	0.000718967	0.00069374	0.000782692	0.000692902	0.000368371	0.000757163
451.161	452.168	22	28	0	10	0	0.000983961	0.00105917	0.0011624	0.00074719	0.000804671	0.000632082	0.000706854	0.000677329	0.000649055	0.000640035	0.000734531	0.000713686	0.000368371	0.000368371	0.000511858	0.000520914	0.000520667	0.000514545	0.000368371	0.000589355
451.197	452.205	23	32	0	9	0	0.000368371	0.000368371	0.000368371	0.000368371	0.000368371	0.000368371	0.000368371	0.000368371	0.000368371	0.000368371	0.000368371	0.000368371	0.000368371	0	0	0	0	0.000368371	0	0
452.083	453.091	19	19	1	12	0	0.000368371	0	0	0	0	0	0	0	0	0	0	0	0	0	0	0	0	0	0	0
453.031	454.038	18	14	0	14	0	0.000368371	0.000368371	0.000368371	0.000368371	0.000368371	0.000368371	0.000616606	0.000637886	0.000535378	0.000537695	0.000688219	0.000656677	0.000368371	0.00067104	0.000688486	0.000702313	0.000690136	0.000749538	0.000561377	0.000735397
453.046	454.054	22	14	0	11	0	0	0	0	0	0	0	0.000368371	0.000368371	0	0	0	0	0.00052925	0.000368371	0.000368371	0.000368371	0.000368371	0.000368371	0.000368371	0.000368371
453.067	454.075	19	18	0	13	0	0.000857382	0.000798482	0.000791873	0.000806001	0.000862702	0.000704717	0.00110061	0.0010823	0.000997462	0.000995511	0.00111967	0.00109145	0.00104482	0.00139606	0.00129821	0.00131183	0.00133157	0.0011961	0.00111766	0.00135369
453.083	454.09	23	18	0	10	0	0	0	0	0	0	0	0.000368371	0	0	0	0	0	0.000368371	0.000368371	0.000368371	0	0	0.000368371	0.000368371	0
453.104	454.111	20	22	0	12	0	0.000938665	0.000964288	0.0011223	0.000843989	0.000900268	0.000668481	0.000904219	0.000813449	0.000745356	0.000771704	0.000897348	0.000871611	0.000673588	0.000904337	0.000894415	0.000907174	0.00089521	0.000725906	0.000691618	0.0009076
453.14	454.148	21	26	0	11	0	0.00108259	0.00109327	0.00127128	0.000793124	0.000824178	0.000642258	0.000786269	0.000753921	0.000651958	0.000690086	0.000804574	0.000781978	0.000368371	0.00053825	0.000678455	0.000679335	0.000706608	0.000591693	0.000368371	0.000665477
453.177	454.184	22	30	0	10	0	0.000679345	0.000699899	0.000749308	0.000537836	0.000546353	0.000512573	0.000496526	0.000368371	0.000368371	0.000368371	0.000368371	0.000495046	0.000368371	0.000368371	0.000368371	0.000368371	0.000368371	0.000368371	0	0.000368371
455.026	456.033	21	12	0	12	0	0	0	0	0	0	0	0	0	0	0	0	0	0.000368371	0.000368371	0	0	0	0.000368371	0.000368371	0
455.047	456.054	18	16	0	14	0	0.000604967	0.000610327	0.000565136	0.000594823	0.00056474	0.000368371	0.000804288	0.000795863	0.000753386	0.000731974	0.000885845	0.000864456	0.000681807	0.000993163	0.00110173	0.00109958	0.00109565	0.00102132	0.000819577	0.00110678
455.062	456.069	22	16	0	11	0	0	0.000368371	0	0.000368371	0.000368371	0	0.000368371	0.000368371	0.000368371	0.000368371	0.000368371	0.000368371	0.000687893	0.000495016	0.000368371	0.000368371	0.000368371	0.000536856	0.00052644	0.000368371
455.083	456.09	19	20	0	13	0	0.000858507	0.00091669	0.000917664	0.000842278	0.000933202	0.000722521	0.000931922	0.000888265	0.000886907	0.000854617	0.000927671	0.000920411	0.000816222	0.0010925	0.00111825	0.00117357	0.0011664	0.000942395	0.000964939	0.00114993
455.098	456.106	23	20	0	10	0	0	0	0	0.000368371	0	0	0.000368371	0.000368371	0.000368371	0.000368371	0.000368371	0.000368371	0.000368371	0.000368371	0	0.000368371	0	0.000368371	0.000368371	0.000368371
455.12	456.127	20	24	0	12	0	0.000947619	0.000977159	0.00109802	0.000771025	0.000778304	0.000616834	0.000676654	0.000675208	0.000588771	0.000624796	0.000741981	0.000727753	0.000368371	0.000682589	0.000732352	0.000760739	0.000737932	0.000549007	0.000529998	0.000738004
455.156	456.163	21	28	0	11	0	0.000739381	0.000776294	0.000820528	0.000540525	0.000586481	0.000368371	0.000506992	0.00052168	0.000368371	0.000368371	0.000546608	0.000538277	0.000368371	0.000368371	0.000368371	0.000368371	0.000368371	0.000368371	0.000368371	0.000503473
455.192	456.2	22	32	0	10	0	0.000368371	0.000368371	0.000368371	0	0.000368371	0.000368371	0	0.000368371	0	0	0	0	0	0	0	0	0	0	0	0
457.026	458.033	17	14	0	15	0	0	0	0	0	0	0	0	0.000368371	0.000368371	0.000368371	0.000368371	0.000368371	0	0.000368371	0.000368371	0.000368371	0.000368371	0.000368371	0.000368371	0.000368371
457.041	458.049	21	14	0	12	0	0.000368371	0.000368371	0	0.000368371	0.000368371	0	0.000368371	0.000368371	0.000368371	0.000368371	0.000368371	0.000368371	0.000745327	0.000548929	0.000368371	0.000368371	0.000368371	0.000601074	0.000563422	0.000500186
457.062	458.07	18	18	0	14	0	0.000653817	0.000725319	0.000639495	0.00070128	0.00067856	0.000641949	0.000800034	0.000758376	0.000810456	0.000779018	0.000863675	0.000837678	0.000669123	0.00108199	0.00112238	0.00116345	0.00119842	0.000987216	0.000931146	0.00117032
457.078	458.085	22	18	0	11	0	0.000368371	0.000368371	0.000368371	0.000368371	0.000368371	0	0.000368371	0.000368371	0.000368371	0.000368371	0.000368371	0.000368371	0.000624539	0.000606924	0.000368371	0.000368371	0.000368371	0.000625152	0.000561263	0.000368371
457.099	458.106	19	22	0	13	0	0.000748335	0.00079399	0.000810438	0.000703856	0.000708772	0.000652597	0.000581565	0.000594363	0.000605717	0.000610733	0.000624651	0.000616778	0.000491314	0.000759582	0.000775235	0.000794433	0.000814724	0.000564845	0.000658975	0.000822318
457.114	458.121	23	22	0	10	0	0	0.000368371	0.000368371	0	0.000368371	0	0.000368371	0.000368371	0.000368371	0.000368371	0.000368371	0.000368371	0.000368371	0.000368371	0	0	0.000368371	0.000368371	0.000368371	0
457.135	458.142	20	26	0	12	0	0.000626039	0.000661313	0.000706208	0.000368371	0.000506079	0.000368371	0.000368371	0.000368371	0.000368371	0.000368371	0.000368371	0.000368371	0.000368371	0.000492687	0.000519741	0.000503306	0.000493776	0.000368371	0.000368371	0.000560817
457.15	458.158	24	26	0	9	0	0	0.000368371	0.000368371	0	0	0	0.000368371	0.000368371	0.000368371	0	0.000368371	0.000368371	0	0	0	0	0	0	0	0
457.172	458.179	21	30	0	11	0	0.000368371	0.000368371	0.000368371	0	0.000368371	0.000368371	0	0.000368371	0	0	0.000368371	0	0	0	0	0	0	0	0	0.000368371
459.021	460.028	20	12	0	13	0	0	0	0	0	0	0	0.000368371	0.000368371	0.000368371	0.000368371	0.000368371	0.000368371	0.000368371	0.000368371	0.000368371	0.000368371	0.000368371	0.000368371	0.000368371	0.000368371
459.042	460.049	17	16	0	15	0	0.000368371	0.000368371	0.000368371	0	0.000368371	0	0.000368371	0.000368371	0.000368371	0.000368371	0.000368371	0.000368371	0.000368371	0.000368371	0.000495554	0.000513827	0.000368371	0.000368371	0.000368371	0.000508288
459.057	460.064	21	16	0	12	0	0.000368371	0.000368371	0.000368371	0.000368371	0.000368371	0.000368371	0.000622051	0.000612139	0.000605946	0.000600214	0.00061413	0.000578862	0.000900927	0.000749948	0.00063284	0.000627941	0.000647007	0.000860815	0.000772577	0.00065492
459.078	460.085	18	20	0	14	0	0.000557813	0.000538291	0.000519036	0.000542684	0.00054253	0.000598089	0.000368371	0.000368371	0.000530939	0.000515051	0.000567111	0.000550222	0.000368371	0.000754623	0.000735903	0.000765423	0.000855328	0.00058949	0.000647673	0.000754806
459.093	460.101	22	20	0	11	0	0.000368371	0.000368371	0.000368371	0.000368371	0.000368371	0.000368371	0.000541288	0.000511564	0.000546876	0.000524287	0.000534549	0.00052251	0.000638315	0.000520888	0.000368371	0.000368371	0.000491927	0.000589936	0.000560761	0.000513183
459.114	460.122	19	24	0	13	0	0.000368371	0.000368371	0.000368371	0.000368371	0.000368371	0.000368371	0.000368371	0.000368371	0.000368371	0.000368371	0.000368371	0.000368371	0.000368371	0.000368371	0.000368371	0.000368371	0.000368371	0.000368371	0.000368371	0.000540651
459.13	460.137	23	24	0	10	0	0.000368371	0.000495834	0.000368371	0.000368371	0.000368371	0.000368371	0.000368371	0.000368371	0.000368371	0.000368371	0.000368371	0.000368371	0.000368371	0.000368371	0.000368371	0.000368371	0.000368371	0.000368371	0.000368371	0.000368371
459.151	460.158	20	28	0	12	0	0.000368371	0.000368371	0.000368371	0	0	0.000368371	0	0	0	0	0	0	0.000368371	0	0	0	0	0	0	0.000368371
459.166	460.173	24	28	0	9	0	0.000368371	0.000368371	0.000368371	0	0.000368371	0.000368371	0.000368371	0.000368371	0.000368371	0.000368371	0.000368371	0.000368371	0.000368371	0	0	0	0	0	0	0
459.202	460.21	25	32	0	8	0	0	0.000368371	0.000368371	0	0	0	0	0	0	0	0	0	0	0	0	0	0	0	0	0
461.036	462.043	20	14	0	13	0	0.000368371	0.000368371	0.000368371	0.000368371	0.000368371	0.000368371	0.000637941	0.000575363	0.000569396	0.000573264	0.000633365	0.000635618	0.000803309	0.00068115	0.000620061	0.000591336	0.00057336	0.000892483	0.000653778	0.00062177
461.057	462.065	17	18	0	15	0	0.000368371	0	0	0.000368371	0.000368371	0.000368371	0	0	0	0.000368371	0.000368371	0.000368371	0	0.000368371	0.000368371	0.000368371	0.000368371	0.000368371	0.000368371	0.000368371
461.073	462.08	21	18	0	12	0	0.000544024	0.00061549	0.000498168	0.000548486	0.00059049	0.000368371	0.000808378	0.000783267	0.000810914	0.000788479	0.000752245	0.000734798	0.00101843	0.000931831	0.000775246	0.00080496	0.000839097	0.00102313	0.000868898	0.000870086
461.094	462.101	18	22	0	14	0	0.000368371	0.000368371	0.000368371	0.000368371	0.000368371	0.000368371	0	0	0	0	0.000368371	0	0	0.000368371	0.000368371	0.000368371	0.000368371	0.000368371	0.000368371	0.000368371
461.109	462.116	22	22	0	11	0	0.000368371	0.000588472	0.00058821	0.000368371	0.00052559	0.000368371	0.000624965	0.000617122	0.000626349	0.000626531	0.000657646	0.000644236	0.000534876	0.000536819	0.000499986	0.000496014	0.000498778	0.000585932	0.000368371	0.000368371
461.145	462.153	23	26	0	10	0	0.000555397	0.000676763	0.000698989	0.000368371	0.000368371	0.000368371	0.000556984	0.000501975	0.000538858	0.000528052	0.000562907	0.000558979	0.000368371	0.000368371	0.000368371	0.000368371	0.000368371	0.000368371	0.000368371	0.000368371
461.182	462.189	24	30	0	9	0	0.000368371	0.000598122	0.000548374	0.000368371	0.000368371	0.000368371	0.000368371	0.000368371	0.000368371	0.000368371	0.000368371	0.000368371	0.000368371	0	0	0	0	0	0	0
461.218	462.225	25	34	0	8	0	0.000368371	0.000368371	0.000368371	0	0	0	0	0	0	0	0	0	0	0	0	0	0	0	0	0
463.015	464.023	19	12	0	14	0	0	0	0	0	0	0	0.000368371	0.000368371	0.000368371	0.000368371	0.000368371	0.000368371	0.000368371	0.000368371	0.000368371	0.000368371	0.000368371	0.000368371	0.000368371	0.000368371
463.031	464.038	23	12	0	11	0	0	0	0	0	0	0	0	0	0	0	0	0	0.000368371	0	0	0	0	0	0	0
463.052	464.059	20	16	0	13	0	0.000615432	0.000607937	0.00052355	0.000569633	0.000589216	0.000368371	0.000954807	0.000925964	0.000914572	0.000870318	0.000932187	0.000921495	0.00109253	0.00110217	0.000979803	0.000984899	0.000983397	0.00127953	0.00101477	0.00102152
463.067	464.074	24	16	0	10	0	0	0	0	0	0	0	0	0	0	0	0	0	0.000368371	0	0	0	0	0.000368371	0	0
463.088	464.095	21	20	0	12	0	0.000600705	0.000704108	0.000678395	0.00062318	0.000688325	0.000368371	0.000838019	0.000791448	0.000831205	0.000797936	0.000825798	0.000797653	0.000889851	0.000931254	0.000792559	0.000792891	0.000793403	0.000877778	0.0008501	0.000879088
463.125	464.132	22	24	0	11	0	0.000685716	0.000793685	0.000913868	0.000590558	0.000655075	0.000506398	0.000709223	0.000688207	0.00066358	0.000652955	0.000745515	0.000747665	0.000368371	0.000503666	0.000548769	0.000545385	0.000552721	0.000595529	0.000368371	0.000574437
463.161	464.168	23	28	0	10	0	0.000746118	0.000897736	0.00101128	0.000598714	0.000661469	0.000535164	0.000577522	0.000584966	0.000605179	0.000597541	0.000630424	0.000624486	0.000368371	0.000368371	0.000368371	0.000368371	0.000368371	0.000494423	0.000368371	0.000368371
463.197	464.205	24	32	0	9	0	0.000368371	0.000527367	0.000535965	0.000368371	0.000368371	0.000368371	0.000368371	0.000368371	0.000368371	0.000368371	0.000368371	0.000368371	0.000368371	0	0	0	0	0.000368371	0	0
464.083	465.091	20	19	1	12	0	0	0	0.000368371	0	0	0	0	0	0	0	0	0	0	0	0	0	0	0	0	0
465.031	466.038	19	14	0	14	0	0.000368371	0.000368371	0.000368371	0.000368371	0.000368371	0.000368371	0.000656744	0.000643257	0.000605185	0.000587773	0.000671694	0.000674082	0.00061588	0.000701618	0.000657639	0.000664957	0.000644478	0.000915243	0.000608685	0.000693912
465.046	466.054	23	14	0	11	0	0	0	0	0	0	0	0	0	0	0	0	0	0.000368371	0.000368371	0	0	0	0.000368371	0.000368371	0
465.067	466.075	20	18	0	13	0	0.000738668	0.0007485	0.000737065	0.000757753	0.000734367	0.000368371	0.00102415	0.00100522	0.00103428	0.00100134	0.00101332	0.000982494	0.0011849	0.00128888	0.00111277	0.00113641	0.00117873	0.0012724	0.00111338	0.00128144
465.083	466.09	24	18	0	10	0	0	0	0	0	0	0	0	0	0	0	0	0	0.000368371	0	0	0	0	0.000368371	0.000368371	0
465.104	466.111	21	22	0	12	0	0.000731584	0.00080141	0.000886862	0.000686929	0.000759943	0.000526428	0.000757845	0.00075183	0.00076969	0.000768516	0.000797873	0.000776179	0.000672901	0.000795696	0.000731396	0.000733308	0.00073124	0.000712808	0.000669549	0.000785009
465.14	466.148	22	26	0	11	0	0.000917078	0.00105856	0.00124212	0.000726419	0.000748434	0.00059127	0.000711943	0.000722865	0.000695685	0.000713316	0.000765873	0.000753903	0.000368371	0.000368371	0.000578966	0.000558632	0.000579059	0.000616273	0.000368371	0.000585437
465.177	466.184	23	30	0	10	0	0.000746498	0.000835344	0.0009488	0.000573397	0.000616555	0.000368371	0.000540344	0.000526867	0.00056027	0.000534829	0.000533586	0.000518418	0.000368371	0.000368371	0.000368371	0.000368371	0.000368371	0.000368371	0	0.000368371
465.213	466.22	24	34	0	9	0	0.000368371	0.000368371	0.000368371	0.000368371	0.000368371	0	0	0.000368371	0	0	0	0	0.000368371	0	0	0	0	0	0	0
467.026	468.033	22	12	0	12	0	0	0	0	0	0	0	0	0	0	0	0	0	0.000368371	0	0	0	0	0	0	0
467.047	468.054	19	16	0	14	0	0.000574992	0.000551984	0.000556305	0.000558059	0.000511696	0.000368371	0.000859147	0.000850813	0.000844816	0.000777113	0.000915076	0.000911164	0.000774261	0.000988827	0.00102033	0.00103749	0.00103839	0.00120419	0.000883405	0.00103613
467.062	468.069	23	16	0	11	0	0	0	0	0	0	0	0.000368371	0	0.000368371	0	0	0	0.000368371	0.000368371	0	0.000368371	0	0.000368371	0.000368371	0.000368371
467.083	468.09	20	20	0	13	0	0.000777265	0.000821519	0.000857673	0.000728788	0.00079096	0.00059795	0.000925191	0.000925623	0.000915254	0.000892238	0.000901883	0.00088332	0.000892537	0.00119218	0.0010341	0.00101996	0.00106229	0.00102071	0.000965234	0.00109207
467.098	468.106	24	20	0	10	0	0	0	0	0	0	0	0	0	0	0	0	0	0.000368371	0	0	0	0	0.000368371	0	0
467.12	468.127	21	24	0	12	0	0.000839159	0.000936345	0.00108632	0.000697024	0.000709914	0.000563781	0.000711951	0.000681115	0.000690119	0.000663921	0.000789599	0.000732694	0.000551471	0.00064962	0.000682821	0.000669441	0.000664668	0.000627653	0.000500306	0.000689931
467.156	468.163	22	28	0	11	0	0.000822567	0.000922193	0.00105222	0.000634785	0.000676185	0.000568867	0.000599424	0.000604883	0.00058658	0.000589176	0.00064349	0.000660298	0.000368371	0.000368371	0.000513377	0.000514336	0.000511096	0.000508935	0.000368371	0.000491558
467.192	468.2	23	32	0	10	0	0.000368371	0.000524001	0.000502962	0.000368371	0.000368371	0.000368371	0.000368371	0.000368371	0.000368371	0.000368371	0.000368371	0.000368371	0	0	0	0	0	0	0	0.000368371
469.026	470.033	18	14	0	15	0	0.000368371	0	0	0	0	0	0.000368371	0.000368371	0.000368371	0.000368371	0.000368371	0.000368371	0	0.000368371	0.000368371	0.000368371	0.000368371	0.000368371	0.000368371	0.000368371
469.041	470.049	22	14	0	12	0	0	0	0	0	0	0	0.000368371	0.000368371	0.000368371	0.000368371	0.000368371	0.000368371	0.000493809	0.000368371	0.000368371	0.000368371	0.000368371	0.000368371	0.000368371	0.000368371
469.062	470.07	19	18	0	14	0	0.000679771	0.00065781	0.00065413	0.000682223	0.000652212	0.000608604	0.000861286	0.000844957	0.000854853	0.000827593	0.000977961	0.000930264	0.000814236	0.00111067	0.00114858	0.00113058	0.00120752	0.00109652	0.000957872	0.0012499
469.078	470.085	23	18	0	11	0	0	0	0	0	0	0	0.000368371	0.000368371	0.000368371	0.000368371	0.000368371	0.000368371	0.00057385	0.000368371	0.000368371	0.000368371	0.000368371	0.000368371	0.000368371	0.000368371
469.099	470.106	20	22	0	13	0	0.000717803	0.000753498	0.000847857	0.000687804	0.000751321	0.000566965	0.000682908	0.000670994	0.000703946	0.000682828	0.000736411	0.000707242	0.000529663	0.000770001	0.000823653	0.000845291	0.000843999	0.000666902	0.000711876	0.00084257
469.114	470.121	24	22	0	10	0	0	0	0	0	0	0	0	0	0	0	0	0	0.000368371	0	0	0	0	0	0	0
469.135	470.142	21	26	0	12	0	0.000796661	0.000825224	0.000941991	0.000589401	0.000597382	0.000368371	0.000562441	0.000565265	0.000533869	0.000515832	0.00059353	0.000595466	0.000368371	0.000368371	0.000563242	0.000582887	0.000601809	0.000495345	0.000368371	0.000534323
469.172	470.179	22	30	0	11	0	0.000492413	0.000509855	0.000546489	0.000368371	0.000368371	0.000368371	0.000368371	0.000368371	0.000368371	0.000368371	0.000368371	0.000368371	0	0.000368371	0.000368371	0.000368371	0.000368371	0.000368371	0	0.000368371
471.021	472.028	21	12	0	13	0	0	0	0	0	0	0	0	0	0	0	0	0	0.000368371	0	0	0	0	0.000368371	0	0
471.042	472.049	18	16	0	15	0	0.000368371	0.000368371	0.000368371	0.000368371	0.000368371	0.000368371	0.000368371	0.000368371	0.000368371	0.000368371	0.000527289	0.000513794	0.000368371	0.000536274	0.000691683	0.000694573	0.000617128	0.000626114	0.000368371	0.000644011
471.057	472.064	22	16	0	12	0	0.000368371	0.000368371	0	0.000368371	0.000368371	0	0.000368371	0.000368371	0.000368371	0.000368371	0.000368371	0.000368371	0.00062851	0.000531307	0.000368371	0.000368371	0.000368371	0.000602258	0.000543523	0.000368371
471.078	472.085	19	20	0	14	0	0.000654052	0.000615842	0.000655637	0.000648322	0.000651258	0.000594465	0.000669747	0.000667626	0.000688795	0.000694862	0.000715645	0.000714806	0.000574136	0.00090762	0.000960354	0.000970316	0.00102031	0.000787081	0.000776432	0.000948863
471.093	472.101	23	20	0	11	0	0	0.000368371	0	0.000368371	0.000368371	0	0.000368371	0.000368371	0.000368371	0.000368371	0.000368371	0.000368371	0.000368371	0.000368371	0.000368371	0.000368371	0.000368371	0.000368371	0.000368371	0.000368371
471.114	472.122	20	24	0	13	0	0.000652747	0.000598152	0.000670235	0.000535755	0.000538721	0.000368371	0.000368371	0.000368371	0.000368371	0.000368371	0.000368371	0.000368371	0.000368371	0.000541533	0.000565412	0.000590001	0.000585115	0.000368371	0.000368371	0.000587876
471.13	472.137	24	24	0	10	0	0	0	0	0	0	0	0.000368371	0.000368371	0.000368371	0.000368371	0.000368371	0.000368371	0	0	0	0	0	0	0	0
471.151	472.158	21	28	0	12	0	0.000368371	0.000368371	0.00050393	0.000368371	0.000368371	0.000368371	0.000368371	0.000368371	0.000368371	0.000368371	0.000368371	0.000368371	0.000368371	0.000368371	0.000368371	0.000368371	0.000368371	0.000368371	0	0.000368371
473.036	474.043	21	14	0	13	0	0.000368371	0.000368371	0	0.000368371	0	0	0.000368371	0.000368371	0.000368371	0.000368371	0.000368371	0.000368371	0.000568336	0.000368371	0.000368371	0.000368371	0.000368371	0.000547202	0.000368371	0.000368371
473.057	474.065	18	18	0	15	0	0.000368371	0.000368371	0.000368371	0.000368371	0.000368371	0.000368371	0.000368371	0.000368371	0.000368371	0.000368371	0.000495575	0.000368371	0.000368371	0.000597053	0.000670054	0.000688541	0.000725937	0.000610072	0.000522438	0.00068498
473.073	474.08	22	18	0	12	0	0.000368371	0.000368371	0.000368371	0.000368371	0.000368371	0	0.000497286	0.000514283	0.000501673	0.000504783	0.000507084	0.000368371	0.00069918	0.000702088	0.000518705	0.000520389	0.000516341	0.000647973	0.000672628	0.000570511
473.094	474.101	19	22	0	14	0	0.000368371	0.000368371	0.000368371	0.000368371	0.000368371	0.000368371	0.000368371	0.000368371	0.000368371	0.000368371	0.000368371	0.000368371	0.000368371	0.000576894	0.000569056	0.000550767	0.000628504	0.000368371	0.000368371	0.000532554
473.109	474.116	23	22	0	11	0	0.000368371	0.000368371	0.000368371	0.000368371	0.000368371	0	0.000368371	0.000368371	0.000368371	0.000368371	0.000368371	0.000368371	0.000368371	0.000368371	0.000368371	0.000368371	0.000368371	0.000368371	0.000368371	0.000368371
473.13	474.137	20	26	0	13	0	0.000368371	0.000368371	0.000368371	0.000368371	0.000368371	0.000368371	0	0	0	0	0.000368371	0.000368371	0	0.000368371	0.000368371	0.000368371	0.000368371	0	0	0.000368371
473.145	474.153	24	26	0	10	0	0.000368371	0.000368371	0.000368371	0	0.000368371	0	0.000368371	0.000368371	0.000368371	0.000368371	0.000368371	0.000368371	0	0	0	0	0	0	0	0
473.182	474.189	25	30	0	9	0	0.000368371	0.000368371	0.000368371	0	0	0	0	0.000368371	0	0	0	0	0	0	0	0	0	0	0	0
475.015	476.023	20	12	0	14	0	0	0	0	0	0	0	0	0	0	0	0.000368371	0.000368371	0.000368371	0	0	0	0	0.000368371	0	0
475.052	476.059	21	16	0	13	0	0.000368371	0.000368371	0.000368371	0.000368371	0.000368371	0.000368371	0.000650592	0.000618065	0.000599982	0.000585011	0.000623164	0.000620146	0.000788636	0.000766811	0.000673207	0.000666931	0.000627585	0.000867363	0.000731975	0.000686593
475.073	476.08	18	20	0	15	0	0.000368371	0	0	0.000368371	0.000368371	0.000368371	0	0	0	0.000368371	0.000368371	0.000368371	0	0.000368371	0.000368371	0.000368371	0.000368371	0.000368371	0.000368371	0.000368371
475.088	476.095	22	20	0	12	0	0.000368371	0.000368371	0.000368371	0.000368371	0.000368371	0.000368371	0.000609145	0.000601362	0.00056454	0.000557948	0.000576567	0.000564192	0.000714417	0.000689241	0.000535331	0.000529839	0.000533748	0.000621008	0.000629434	0.000652832
475.109	476.117	19	24	0	14	0	0	0	0	0	0	0.000368371	0	0	0	0	0	0	0	0.000368371	0	0	0	0	0	0.000368371
475.125	476.132	23	24	0	11	0	0.000368371	0.000368371	0.000368371	0.000368371	0.000368371	0.000368371	0.000368371	0.000368371	0.000368371	0.000368371	0.000491512	0.000368371	0.000368371	0.000368371	0.000368371	0.000368371	0.000368371	0.000368371	0.000368371	0.000368371
475.161	476.168	24	28	0	10	0	0.000368371	0.000368371	0.00052509	0.000368371	0.000368371	0.000368371	0.000368371	0.000368371	0.000368371	0.000368371	0.000368371	0.000368371	0.000368371	0	0.000368371	0.000368371	0.000368371	0.000368371	0	0
475.197	476.205	25	32	0	9	0	0.000368371	0.000368371	0.000368371	0	0.000368371	0	0	0.000368371	0.000368371	0.000368371	0.000368371	0	0	0	0	0	0	0	0	0
477.031	478.038	20	14	0	14	0	0.000368371	0.000368371	0	0.000368371	0	0	0.000368371	0.000497064	0.000368371	0.000368371	0.000531519	0.000518984	0.00052975	0.000564347	0.000508489	0.000510468	0.000501744	0.000703063	0.000368371	0.000522197
477.046	478.054	24	14	0	11	0	0	0	0	0	0	0	0	0	0	0	0	0	0.000368371	0	0	0	0	0	0	0
477.067	478.075	21	18	0	13	0	0.000501952	0.000538507	0.000368371	0.00050627	0.000517316	0.000368371	0.000769908	0.000741217	0.000742537	0.000714855	0.000768158	0.000766005	0.000913549	0.000951762	0.000815612	0.000805393	0.000850994	0.000942953	0.000888017	0.000884583
477.104	478.111	22	22	0	12	0	0.000368371	0.000506825	0.00054406	0.000368371	0.000517635	0.000368371	0.000628523	0.000601371	0.000582268	0.000544638	0.000628505	0.000624396	0.000578702	0.00062395	0.000526879	0.000539679	0.000555912	0.000545107	0.000570484	0.000553962
477.14	478.148	23	26	0	11	0	0.000551728	0.000603318	0.000699315	0.000368371	0.000368371	0.000368371	0.000543692	0.000555881	0.000514171	0.000368371	0.000549625	0.00055863	0.000368371	0.000368371	0.000368371	0.000368371	0.000368371	0.000368371	0.000368371	0.000368371
477.177	478.184	24	30	0	10	0	0.000498038	0.0005607	0.000608181	0.000368371	0.000368371	0.000368371	0.000368371	0.000368371	0.000368371	0.000368371	0.000368371	0.000368371	0	0	0.000368371	0.000368371	0	0.000368371	0	0
477.213	478.22	25	34	0	9	0	0.000368371	0.000368371	0.000368371	0	0	0	0	0	0	0	0	0	0	0	0	0	0	0	0	0
479.047	480.054	20	16	0	14	0	0.000504011	0.000499917	0.000368371	0.000368371	0.000368371	0.000368371	0.000764494	0.000771257	0.000741653	0.000669112	0.000805078	0.00078179	0.000741319	0.000934825	0.000856922	0.000857003	0.000847756	0.00101854	0.000831355	0.000843647
479.062	480.069	24	16	0	11	0	0	0	0	0	0	0	0	0	0	0	0	0	0.000368371	0	0	0	0	0	0.000368371	0
479.083	480.09	21	20	0	13	0	0.000585666	0.000606702	0.000584177	0.000598565	0.000594849	0.000368371	0.000777471	0.000731631	0.000741876	0.000725601	0.000749778	0.000733393	0.000746876	0.000961997	0.000796343	0.000813967	0.000882089	0.000877642	0.000865662	0.000870217
479.12	480.127	22	24	0	12	0	0.000614563	0.00068872	0.000738749	0.000529995	0.000599325	0.000368371	0.000588054	0.000571172	0.00055731	0.00055345	0.000632301	0.000607828	0.000368371	0.000564794	0.000368371	0.000522937	0.000493866	0.000503093	0.000368371	0.000511927
479.156	480.163	23	28	0	11	0	0.000672914	0.000777493	0.000844617	0.000368371	0.000519079	0.000368371	0.00053518	0.000515909	0.00051507	0.000504802	0.000556088	0.000556779	0.000368371	0.000368371	0.000368371	0.000368371	0.000368371	0.000368371	0.000368371	0.000368371
479.192	480.2	24	32	0	10	0	0.000368371	0.000509727	0.000554572	0.000368371	0.000368371	0.000368371	0.000368371	0.000368371	0.000368371	0.000368371	0.000368371	0.000368371	0	0	0	0	0	0	0	0.000368371
481.026	482.033	19	14	0	15	0	0	0	0	0	0	0	0.000368371	0.000368371	0.000368371	0.000368371	0.000368371	0.000368371	0.000368371	0.000368371	0.000368371	0.000368371	0.000368371	0.000499092	0.000368371	0.000368371
481.041	482.049	23	14	0	12	0	0	0	0	0	0	0	0	0	0	0	0	0	0.000368371	0.000368371	0	0	0	0.000368371	0.000368371	0
481.062	482.07	20	18	0	14	0	0.000588285	0.000628902	0.000554579	0.000603511	0.000560646	0.000368371	0.000833648	0.000825463	0.000804966	0.000801212	0.000905859	0.000895031	0.000846124	0.00104761	0.00101369	0.00101903	0.00102616	0.00107808	0.00092539	0.00104703
481.078	482.085	24	18	0	11	0	0	0	0	0	0	0	0	0	0	0	0	0	0.000368371	0	0	0	0	0.000368371	0.000368371	0
481.099	482.106	21	22	0	13	0	0.00062035	0.000684224	0.000705331	0.000535048	0.000624427	0.000368371	0.000667085	0.00061827	0.000643805	0.000612201	0.000695187	0.000678639	0.000563403	0.000787581	0.000702138	0.000700637	0.000699065	0.00064579	0.000637336	0.000642694
481.135	482.142	22	26	0	12	0	0.000739104	0.000804196	0.000904106	0.000549105	0.000583665	0.000368371	0.00057838	0.000550569	0.000542829	0.000521991	0.000603675	0.000600011	0.000368371	0.000368371	0.000499061	0.000503372	0.000514638	0.000368371	0.000368371	0.000511844
481.172	482.179	23	30	0	11	0	0.00060264	0.000663317	0.000720475	0.000368371	0.000368371	0.000368371	0.000368371	0.000368371	0.000368371	0.000368371	0.000368371	0.000368371	0.000368371	0.000368371	0.000368371	0.000368371	0.000368371	0.000368371	0	0.000368371
481.208	482.215	24	34	0	10	0	0.000368371	0.000368371	0.000368371	0	0	0	0	0	0	0	0	0	0	0	0	0	0	0	0	0
483.042	484.049	19	16	0	15	0	0.000368371	0.000368371	0.000368371	0.000368371	0.000368371	0.000368371	0.00050944	0.000529432	0.000514193	0.000492893	0.000619682	0.000599354	0.000368371	0.000575183	0.000734007	0.000706095	0.000630871	0.000770875	0.000551068	0.000669481
483.057	484.064	23	16	0	12	0	0	0	0	0	0	0	0.000368371	0.000368371	0.000368371	0	0.000368371	0.000368371	0.000368371	0.000368371	0.000368371	0.000368371	0.000368371	0.000368371	0.000368371	0.000368371
483.078	484.085	20	20	0	14	0	0.000630426	0.000666862	0.000682828	0.000579698	0.000652087	0.00050121	0.000749021	0.000714946	0.000759723	0.000748381	0.000769582	0.00079294	0.000680776	0.000975454	0.000945639	0.000937829	0.000951472	0.000857824	0.000866695	0.000966541
483.093	484.101	24	20	0	11	0	0	0	0	0	0	0	0.000368371	0	0.000368371	0	0	0	0.000368371	0.000368371	0	0	0	0.000368371	0.000368371	0.000368371
483.114	484.122	21	24	0	13	0	0.000624647	0.000682301	0.000714479	0.000528941	0.000596938	0.000368371	0.000521642	0.000501356	0.000550415	0.000501915	0.000542768	0.000549897	0.000368371	0.000604108	0.000580888	0.000567056	0.000553621	0.000498881	0.000368371	0.000607752
483.151	484.158	22	28	0	12	0	0.000602649	0.000687447	0.000727031	0.000368371	0.000368371	0.000368371	0.000368371	0.000368371	0.000368371	0.000368371	0.000368371	0.000368371	0.000368371	0.000368371	0.000368371	0.000368371	0.000368371	0.000368371	0.000368371	0.000368371
483.187	484.194	23	32	0	11	0	0.000368371	0.000368371	0.000368371	0.000368371	0.000368371	0.000368371	0.000368371	0	0.000368371	0.000368371	0.000368371	0.000368371	0	0	0	0	0	0	0	0
485.036	486.043	22	14	0	13	0	0	0	0	0	0	0	0.000368371	0.000368371	0.000368371	0.000368371	0.000368371	0.000368371	0.000368371	0.000368371	0.000368371	0.000368371	0	0.000368371	0.000368371	0.000368371
485.057	486.065	19	18	0	15	0	0.000503665	0.000368371	0.000368371	0.000368371	0.000368371	0.000368371	0.000575302	0.000544013	0.000604588	0.000554329	0.000665024	0.000652132	0.000514898	0.000775619	0.000874249	0.000835405	0.000793965	0.000806113	0.000668229	0.000816131
485.073	486.08	23	18	0	12	0	0	0.000368371	0	0	0.000368371	0	0.000368371	0.000368371	0.000368371	0.000368371	0.000368371	0.000368371	0.000680139	0.000368371	0.000368371	0.000368371	0.000368371	0.000368371	0.000368371	0.000368371
485.094	486.101	20	22	0	14	0	0.000594268	0.000601415	0.000625127	0.000549661	0.000585434	0.000503918	0.000521072	0.000518069	0.000572267	0.000531884	0.000581092	0.000561439	0.000368371	0.000644289	0.000723589	0.000695586	0.000685862	0.000594314	0.000606984	0.000733826
485.109	486.116	24	22	0	11	0	0	0	0	0	0	0	0.000368371	0.000368371	0.000368371	0.000368371	0.000368371	0.000368371	0.000368371	0.000368371	0	0	0	0.000368371	0.000368371	0
485.13	486.137	21	26	0	13	0	0.000368371	0.000525991	0.000569328	0.000368371	0.000368371	0.000368371	0.000368371	0.000368371	0.000368371	0.000368371	0.000368371	0.000368371	0.000368371	0.000368371	0.000368371	0.000368371	0.000368371	0.000368371	0.000368371	0.000368371
485.166	486.174	22	30	0	12	0	0.000368371	0.000368371	0.000368371	0.000368371	0	0	0.000368371	0	0.000368371	0.000368371	0.000368371	0.000368371	0	0	0.000368371	0	0	0	0	0.000368371
487.015	488.023	21	12	0	14	0	0	0	0	0	0	0	0	0	0	0	0	0	0.000368371	0	0	0	0	0.000368371	0	0
487.037	488.044	18	16	0	16	0	0	0	0	0	0	0	0	0	0	0	0.000368371	0.000368371	0	0	0.000368371	0.000368371	0.000368371	0.000368371	0.000368371	0.000368371
487.052	488.059	22	16	0	13	0	0.000368371	0.000368371	0.000368371	0.000368371	0.000368371	0	0.000368371	0.000368371	0.000368371	0.000368371	0.000368371	0.000368371	0.000616132	0.000559861	0.000368371	0.000368371	0.000368371	0.000651623	0.000569382	0.000494917
487.073	488.08	19	20	0	15	0	0.000368371	0.000368371	0.000368371	0.000368371	0.000368371	0.000368371	0.000368371	0.000368371	0.000368371	0.000368371	0.000508676	0.000519015	0.000368371	0.000589224	0.000695469	0.000680013	0.000717189	0.000565009	0.000566713	0.000703079
487.088	488.095	23	20	0	12	0	0.000368371	0.000368371	0.000368371	0.000368371	0.000368371	0	0.000368371	0.000368371	0.000368371	0.000368371	0.000368371	0.000368371	0.000529345	0.000498798	0.000368371	0.000368371	0.000368371	0.00049768	0.000368371	0.000368371
487.109	488.117	20	24	0	14	0	0.000368371	0.000368371	0.000368371	0.000368371	0.000368371	0.000368371	0.000368371	0.000368371	0.000368371	0.000368371	0.000368371	0.000368371	0	0.000368371	0.000368371	0.000368371	0.000368371	0.000368371	0.000368371	0.000368371
487.125	488.132	24	24	0	11	0	0.000368371	0.000368371	0.000368371	0.000368371	0	0	0.000368371	0.000368371	0.000368371	0.000368371	0.000368371	0.000368371	0.000368371	0	0	0	0	0.000368371	0.000368371	0
487.146	488.153	21	28	0	13	0	0.000368371	0.000368371	0.000368371	0	0	0	0	0	0	0	0	0	0	0	0	0	0	0	0	0
487.161	488.168	25	28	0	10	0	0	0.000368371	0.000368371	0	0	0	0.000368371	0.000368371	0.000368371	0.000368371	0.000368371	0.000368371	0	0	0	0	0	0	0	0
487.197	488.205	26	32	0	9	0	0	0.000368371	0.000368371	0	0	0	0	0	0	0	0	0	0	0	0	0	0	0	0	0
489.031	490.038	21	14	0	14	0	0	0	0	0.000368371	0	0	0.000368371	0.000368371	0.000368371	0.000368371	0.000368371	0.000368371	0.000542335	0.000368371	0.000368371	0.000368371	0.000368371	0.000575611	0.000368371	0.000368371
489.052	490.059	18	18	0	16	0	0	0	0	0	0	0	0	0	0	0	0.000368371	0	0	0.000368371	0.000368371	0.000368371	0.000368371	0.000368371	0.000368371	0.000368371
489.068	490.075	22	18	0	13	0	0.000368371	0.000368371	0.000368371	0.000368371	0.000368371	0.000368371	0.00062045	0.000600362	0.000626226	0.000601273	0.000625037	0.000624565	0.000831673	0.000757815	0.000628209	0.000626856	0.000610024	0.000791423	0.00073864	0.000697105
489.089	490.096	19	22	0	15	0	0.000368371	0.000368371	0.000368371	0.000368371	0.000368371	0.000368371	0	0	0	0.000368371	0.000368371	0.000368371	0	0.000368371	0.000368371	0.000368371	0.000368371	0.000368371	0.000368371	0.000368371
489.104	490.111	23	22	0	12	0	0.000368371	0.000368371	0.000368371	0.000368371	0.000368371	0.000368371	0.000368371	0.000368371	0.000510984	0.000368371	0.000368371	0.000498469	0.000509394	0.000368371	0.000368371	0.000368371	0.000368371	0.000493122	0.000368371	0.000368371
489.14	490.148	24	26	0	11	0	0.000368371	0.000368371	0.000368371	0.000368371	0.000368371	0	0.000368371	0.000368371	0.000368371	0.000368371	0.000368371	0.000368371	0	0	0.000368371	0.000368371	0	0.000368371	0	0.000368371
489.177	490.184	25	30	0	10	0	0.000368371	0.000368371	0.000368371	0.000368371	0.000368371	0	0.000368371	0.000368371	0.000368371	0.000368371	0.000368371	0.000368371	0	0	0	0	0	0	0	0
489.213	490.22	26	34	0	9	0	0.000368371	0.000368371	0.000368371	0	0	0	0	0	0	0	0	0	0	0	0	0	0	0	0	0
491.047	492.054	21	16	0	14	0	0.000368371	0.000368371	0.000368371	0.000368371	0.000368371	0.000368371	0.000661327	0.00063289	0.00064362	0.000647888	0.000684414	0.000675487	0.000775869	0.000707424	0.000725968	0.000720918	0.000636945	0.000933453	0.000730262	0.000715503
491.083	492.09	22	20	0	13	0	0.000368371	0.000498029	0.000368371	0.000368371	0.000368371	0.000368371	0.000622205	0.000600194	0.000655434	0.000665715	0.000662799	0.000670051	0.00069014	0.000731528	0.000681124	0.000661914	0.000651792	0.000770033	0.000751609	0.000759853
491.12	492.127	23	24	0	12	0	0.000368371	0.000368371	0.000548477	0.000368371	0.000368371	0.000368371	0.000500575	0.000368371	0.000501407	0.000368371	0.000530304	0.000520088	0.000368371	0.000368371	0.000368371	0.000368371	0.000368371	0.000368371	0.000368371	0.000532214
491.156	492.163	24	28	0	11	0	0.000368371	0.000559624	0.000673445	0.000368371	0.000368371	0.000368371	0.000368371	0.000368371	0.000368371	0.000368371	0.000368371	0.000368371	0.000368371	0	0.000368371	0.000368371	0.000368371	0.000368371	0	0.000368371
491.192	492.2	25	32	0	10	0	0.000368371	0.000368371	0.000517645	0.000368371	0.000368371	0.000368371	0.000368371	0.000368371	0.000368371	0.000368371	0.000368371	0.000368371	0.000368371	0	0	0	0	0.000368371	0	0
493.026	494.033	20	14	0	15	0	0	0	0	0	0	0	0.000368371	0.000368371	0.000368371	0.000368371	0.000368371	0.000368371	0.000368371	0.000368371	0.000368371	0.000368371	0.000368371	0.000521127	0.000368371	0.000368371
493.062	494.07	21	18	0	14	0	0.000516752	0.000547891	0.000368371	0.000368371	0.000368371	0.000368371	0.000777739	0.000737208	0.000753966	0.000736601	0.000823934	0.000791645	0.000804737	0.000881712	0.000880175	0.000858601	0.000889121	0.000998343	0.000869533	0.000877339
493.078	494.085	25	18	0	11	0	0	0	0	0	0	0	0	0	0	0	0	0	0.000368371	0	0	0	0	0	0	0
493.099	494.106	22	22	0	13	0	0.000499228	0.000549339	0.000566903	0.000499051	0.000499454	0.000368371	0.000620666	0.000557736	0.000603282	0.000607085	0.000624068	0.000620202	0.000613699	0.000620952	0.000614454	0.000598241	0.000611206	0.000596372	0.000591136	0.000606449
493.135	494.142	23	26	0	12	0	0.000558139	0.000588257	0.00072434	0.000368371	0.000368371	0.000368371	0.000511045	0.000505316	0.000504758	0.000491745	0.000546733	0.000541044	0.000368371	0.000368371	0.000368371	0.000368371	0.000368371	0.000368371	0.000368371	0.000514254
493.172	494.179	24	30	0	11	0	0.000368371	0.000548213	0.000658718	0.000368371	0.000368371	0.000368371	0.000368371	0.000368371	0.000368371	0.000368371	0.000368371	0.000368371	0	0	0.000368371	0.000368371	0.000368371	0.000368371	0	0
493.208	494.215	25	34	0	10	0	0.000368371	0.000368371	0.000368371	0	0	0	0.000368371	0.000368371	0.000368371	0	0.000368371	0	0	0	0	0	0	0	0	0
495.042	496.049	20	16	0	15	0	0.000368371	0.000368371	0.000368371	0.000368371	0.000368371	0.000368371	0.000554052	0.000550283	0.00054957	0.000518171	0.00062197	0.000614374	0.000492011	0.000555223	0.000726177	0.000684514	0.000645782	0.000752892	0.000571958	0.000628643
495.057	496.064	24	16	0	12	0	0	0	0	0	0	0	0	0	0	0	0	0	0.000368371	0	0	0	0	0.000368371	0.000368371	0
495.078	496.085	21	20	0	14	0	0.000531117	0.000579098	0.000551221	0.000495735	0.00052056	0.000368371	0.000711319	0.000696171	0.000756649	0.000704605	0.00076415	0.000748691	0.000765075	0.00085864	0.00089867	0.000872822	0.000884957	0.000778308	0.000807789	0.000860179
495.114	496.122	22	24	0	13	0	0.00055964	0.000612388	0.000646447	0.000368371	0.000532869	0.000368371	0.000515317	0.000527893	0.000528951	0.000524829	0.000577758	0.000563989	0.000368371	0.000501756	0.000543457	0.000531551	0.000368371	0.000368371	0.000368371	0.000559323
495.151	496.158	23	28	0	12	0	0.000558149	0.000616569	0.000725439	0.000368371	0.000368371	0.000368371	0.000368371	0.000368371	0.000368371	0.000368371	0.000500844	0.000368371	0	0.000368371	0.000368371	0.000368371	0.000368371	0.000368371	0.000368371	0.000368371
495.187	496.194	24	32	0	11	0	0.000368371	0.000368371	0.000531167	0.000368371	0.000368371	0.000368371	0.000368371	0.000368371	0.000368371	0.000368371	0.000368371	0.000368371	0.000368371	0	0	0	0	0	0	0
497.021	498.028	19	14	0	16	0	0	0	0	0	0	0	0	0	0	0	0	0	0	0	0	0.000368371	0	0	0	0
497.036	498.043	23	14	0	13	0	0	0	0	0	0	0	0	0	0	0	0	0	0.000368371	0	0	0	0	0.000368371	0	0
497.057	498.065	20	18	0	15	0	0.000368371	0.000506897	0.000368371	0.000368371	0.000368371	0.000368371	0.000649353	0.000584233	0.000645873	0.00060538	0.000724015	0.000710643	0.000506856	0.000818914	0.000928179	0.000878864	0.000810733	0.000824917	0.000750111	0.00075432
497.073	498.08	24	18	0	12	0	0	0	0	0	0	0	0.000368371	0	0	0	0	0	0.000368371	0.000368371	0	0	0	0.000368371	0.000368371	0.000368371
497.094	498.101	21	22	0	14	0	0.000521619	0.000554661	0.000586154	0.000368371	0.0005487	0.000368371	0.000573238	0.000539987	0.000599843	0.000593997	0.000605836	0.000610801	0.000516779	0.000687877	0.000733854	0.000707888	0.000708197	0.000561173	0.000670314	0.000669218
497.13	498.137	22	26	0	13	0	0.000527771	0.000570904	0.000651367	0.000368371	0.000368371	0.000368371	0.000368371	0.000368371	0.000368371	0.000368371	0.000368371	0.000368371	0	0.000368371	0.000368371	0.000368371	0.000368371	0.000368371	0.000368371	0.000368371
497.166	498.174	23	30	0	12	0	0.000368371	0.000368371	0.000537859	0.000368371	0.000368371	0.000368371	0.000368371	0.000368371	0.000368371	0.000368371	0.000368371	0.000368371	0	0.000368371	0.000368371	0.000368371	0.000368371	0.000368371	0	0
499.037	500.044	19	16	0	16	0	0	0	0	0	0	0	0.000368371	0.000368371	0.000368371	0.000368371	0.000368371	0.000368371	0	0.000368371	0.000368371	0.000368371	0.000368371	0.000368371	0.000368371	0.000368371
499.052	500.059	23	16	0	13	0	0	0	0	0	0	0	0.000368371	0.000368371	0.000368371	0.000368371	0.000368371	0.000368371	0.000368371	0.000368371	0.000368371	0.000368371	0.000368371	0.000368371	0.000368371	0.000368371
499.073	500.08	20	20	0	15	0	0.000493478	0.000368371	0.000522587	0.000368371	0.000368371	0.000368371	0.000512628	0.000522051	0.000591269	0.00056286	0.00062044	0.000602586	0.000368371	0.000726599	0.000850495	0.000827655	0.000779195	0.000664187	0.00070768	0.000756139
499.088	500.095	24	20	0	12	0	0	0	0	0	0	0	0.000368371	0.000368371	0.000368371	0.000368371	0.000368371	0.000368371	0.000368371	0.000368371	0.000368371	0	0	0.000368371	0.000368371	0.000368371
499.109	500.117	21	24	0	14	0	0.00049497	0.000368371	0.00051713	0.000368371	0.000368371	0.000368371	0.000368371	0.000368371	0.000368371	0.000368371	0.000368371	0.000368371	0.000368371	0.000511271	0.000500495	0.000368371	0.000368371	0.000368371	0.000368371	0.000368371
499.146	500.153	22	28	0	13	0	0.000368371	0.000368371	0.000368371	0.000368371	0.000368371	0	0.000368371	0.000368371	0.000368371	0.000368371	0.000368371	0.000368371	0	0.000368371	0.000368371	0.000368371	0.000368371	0.000368371	0	0.000368371
499.182	500.189	23	32	0	12	0	0	0	0.000368371	0	0	0	0	0	0	0	0	0	0	0	0	0	0	0	0	0
501.031	502.038	22	14	0	14	0	0	0	0	0	0	0	0.000368371	0.000368371	0.000368371	0.000368371	0.000368371	0.000368371	0.000368371	0.000368371	0.000368371	0.000368371	0.000368371	0.000368371	0.000368371	0.000368371
501.052	502.059	19	18	0	16	0	0.000368371	0.000368371	0.000368371	0.000368371	0.000368371	0	0.000368371	0.000368371	0.000368371	0.000368371	0.000368371	0.000368371	0.000368371	0.000368371	0.000544853	0.000544323	0.000368371	0.000368371	0.000368371	0.000368371
501.068	502.075	23	18	0	13	0	0.000368371	0.000368371	0	0.000368371	0.000368371	0	0.000368371	0.000368371	0.000368371	0.000368371	0.000368371	0.000368371	0.000591716	0.000504999	0.000368371	0.000368371	0.000368371	0.000592635	0.000555975	0.000368371
501.089	502.096	20	22	0	15	0	0.000368371	0.000368371	0.000368371	0.000368371	0.000368371	0.000368371	0.000368371	0.000368371	0.000368371	0.000368371	0.000368371	0.000368371	0.000368371	0.000560072	0.000563538	0.000541694	0.000534001	0.000368371	0.000541108	0.000506047
501.104	502.111	24	22	0	12	0	0	0	0	0.000368371	0.000368371	0	0.000368371	0.000368371	0.000368371	0.000368371	0.000368371	0.000368371	0.000368371	0.000368371	0.000368371	0.000368371	0.000368371	0.000368371	0.000368371	0.000368371
501.125	502.132	21	26	0	14	0	0.000368371	0.000368371	0.000368371	0	0.000368371	0	0	0	0	0	0.000368371	0	0	0.000368371	0.000368371	0.000368371	0.000368371	0	0	0
501.14	502.148	25	26	0	11	0	0	0	0.000368371	0	0	0	0.000368371	0	0.000368371	0.000368371	0.000368371	0.000368371	0	0	0	0	0	0	0	0
501.177	502.184	26	30	0	10	0	0	0.000368371	0.000368371	0	0	0	0	0	0	0	0	0	0	0	0	0	0	0	0	0
503.047	504.054	22	16	0	14	0	0.000368371	0.000368371	0.000368371	0.000368371	0.000368371	0	0.000495414	0.000368371	0.000368371	0.000368371	0.000491609	0.000368371	0.000650089	0.000555699	0.000529027	0.000506453	0.000368371	0.000662653	0.000587622	0.000523848
503.068	504.075	19	20	0	16	0	0.000368371	0	0	0.000368371	0.000368371	0.000368371	0	0	0.000368371	0	0.000368371	0.000368371	0	0.000368371	0.000368371	0.000368371	0.000368371	0.000368371	0.000368371	0.000368371
503.083	504.09	23	20	0	13	0	0.000368371	0.000368371	0.000368371	0.000368371	0.000368371	0	0.000368371	0.000368371	0.000518952	0.000368371	0.000502837	0.000368371	0	0.000594412	0.000368371	0.000368371	0.000494923	0.000542151	0.000619516	0.000368371
503.104	504.112	20	24	0	15	0	0	0	0	0	0	0	0	0	0	0	0	0	0	0.000368371	0	0.000368371	0.000368371	0	0.000368371	0
503.12	504.127	24	24	0	12	0	0.000368371	0.000368371	0.000368371	0.000368371	0.000368371	0	0.000368371	0.000368371	0.000368371	0.000368371	0.000368371	0.000368371	0.000368371	0.000368371	0.000368371	0.000368371	0.000368371	0.000368371	0.000368371	0
503.156	504.163	25	28	0	11	0	0.000368371	0.000368371	0.000368371	0	0.000368371	0	0.000368371	0.000368371	0.000368371	0.000368371	0.000368371	0.000368371	0	0	0	0	0	0	0	0
503.192	504.2	26	32	0	10	0	0.000368371	0.000368371	0.000368371	0	0	0	0	0	0.000368371	0	0.000368371	0	0	0	0	0	0	0	0	0
505.026	506.033	21	14	0	15	0	0	0	0	0	0	0	0.000368371	0.000368371	0.000368371	0.000368371	0.000368371	0.000368371	0.000368371	0.000368371	0.000368371	0.000368371	0.000368371	0.000368371	0.000368371	0.000368371
505.062	506.07	22	18	0	14	0	0.000368371	0.000368371	0.000368371	0.000368371	0.000368371	0	0.000612214	0.000611109	0.000645013	0.000593165	0.000631128	0.000575025	0.000698275	0.000695512	0.000679399	0.000669354	0.000641665	0.000818952	0.000763361	0.000689481
505.099	506.106	23	22	0	13	0	0.000368371	0.000368371	0.000368371	0.000368371	0.000368371	0	0.000368371	0.000368371	0.000543369	0.000501774	0.000513652	0.000368371	0.000520334	0.000534089	0.000368371	0.000368371	0.000368371	0.000518533	0.000525879	0.000368371
505.135	506.142	24	26	0	12	0	0.000368371	0.000368371	0.000368371	0.000368371	0.000368371	0	0.000368371	0.000368371	0.000368371	0.000368371	0.000368371	0.000368371	0	0.000368371	0.000368371	0.000368371	0.000368371	0.000368371	0.000368371	0.000368371
505.172	506.179	25	30	0	11	0	0.000368371	0.000368371	0.000501738	0.000368371	0.000368371	0	0.000368371	0.000368371	0.000368371	0.000368371	0.000368371	0.000368371	0	0	0	0	0	0	0	0
505.208	506.215	26	34	0	10	0	0.000368371	0.000368371	0.000368371	0	0	0	0.000368371	0	0.000368371	0	0	0	0	0	0	0	0	0	0	0
507.042	508.049	21	16	0	15	0	0.000368371	0.000368371	0.000368371	0.000368371	0.000368371	0	0.000368371	0.000368371	0.000529445	0.000368371	0.000565309	0.000520668	0.000368371	0.00055382	0.000596011	0.000582313	0.000534036	0.000723322	0.00054698	0.00055246
507.078	508.085	22	20	0	14	0	0.000368371	0.000368371	0.000368371	0.000368371	0.000368371	0.000368371	0.0005977	0.000587487	0.000688265	0.000619805	0.000646154	0.000614279	0.000717356	0.000806108	0.000713038	0.000670333	0.000683898	0.000774377	0.000777856	0.000689903
507.114	508.122	23	24	0	13	0	0.000368371	0.000368371	0.000368371	0.000368371	0.000368371	0.000368371	0.000368371	0.000368371	0.00050682	0.000368371	0.000368371	0.000368371	0.000368371	0.000502399	0.000368371	0.000368371	0.000368371	0.000368371	0.000368371	0.000368371
507.151	508.158	24	28	0	12	0	0.000368371	0.000499538	0.000553588	0.000368371	0.000368371	0.000368371	0.000368371	0.000368371	0.000368371	0.000368371	0.000368371	0.000368371	0	0.000368371	0.000368371	0.000368371	0.000368371	0.000368371	0	0
507.187	508.194	25	32	0	11	0	0.000368371	0.000368371	0.000368371	0.000368371	0.000368371	0.000368371	0.000368371	0.000368371	0.000368371	0.000368371	0.000368371	0.000368371	0	0	0	0	0	0.000368371	0	0
507.224	508.231	26	36	0	10	0	0	0.000368371	0.000368371	0	0	0	0	0	0	0	0	0	0	0	0	0	0	0	0	0
509.021	510.028	20	14	0	16	0	0	0	0	0	0	0	0	0	0	0	0.000368371	0	0	0	0	0	0	0.000368371	0	0
509.036	510.043	24	14	0	13	0	0	0	0	0	0	0	0	0	0	0	0	0	0.000368371	0	0	0	0	0	0	0
509.057	510.065	21	18	0	15	0	0.000368371	0.0005063	0.000368371	0.000368371	0.000368371	0.000368371	0.000610882	0.000599226	0.000678019	0.000636995	0.000678302	0.000637621	0.000576488	0.000743009	0.000818074	0.000780364	0.000785982	0.00084016	0.000738475	0.000683133
509.073	510.08	25	18	0	12	0	0	0	0	0	0	0	0	0	0	0	0	0	0.000368371	0	0	0	0	0	0	0
509.094	510.101	22	22	0	14	0	0.000368371	0.000528172	0.000368371	0.000368371	0.000368371	0.000368371	0.000563044	0.000531169	0.000603569	0.000561176	0.000589317	0.000545336	0.000509148	0.000655797	0.000618243	0.000605298	0.000634266	0.000599601	0.000628438	0.00056347
509.109	510.116	26	22	0	11	0	0	0	0	0	0	0	0	0	0	0	0	0	0.000368371	0	0	0	0	0	0	0
509.13	510.137	23	26	0	13	0	0.000368371	0.000495525	0.000577062	0.000368371	0.000368371	0.000368371	0.000368371	0.000368371	0.000368371	0.000368371	0.000368371	0.000368371	0.000368371	0.000368371	0.000368371	0.000368371	0.000368371	0.000368371	0.000368371	0.000368371
509.166	510.174	24	30	0	12	0	0.000368371	0.000495847	0.000565193	0.000368371	0.000368371	0.000368371	0.000368371	0.000368371	0.000368371	0.000368371	0.000368371	0.000368371	0	0.000368371	0.000368371	0.000368371	0.000368371	0.000368371	0	0
509.203	510.21	25	34	0	11	0	0.000368371	0.000368371	0.000368371	0	0	0	0	0	0.000368371	0	0	0	0	0	0	0	0	0	0	0
511.037	512.044	20	16	0	16	0	0.000368371	0	0	0	0	0	0.000368371	0.000368371	0.000368371	0.000368371	0.000368371	0.000368371	0	0.000368371	0.000368371	0.000368371	0.000368371	0.000368371	0.000368371	0.000368371
511.052	512.059	24	16	0	13	0	0	0	0	0	0	0	0	0	0	0	0	0	0.000368371	0	0	0	0	0.000368371	0.000368371	0
511.073	512.08	21	20	0	15	0	0.000368371	0.000505665	0.000368371	0.000368371	0.000368371	0.000368371	0.000591526	0.000567608	0.000635453	0.000595119	0.000660905	0.000619992	0.000546751	0.000785968	0.000785038	0.000789522	0.000775324	0.000754117	0.000718662	0.000691547
511.088	512.095	25	20	0	12	0	0	0	0	0	0	0	0	0	0	0	0	0	0.000368371	0	0	0	0	0.000368371	0.000368371	0
511.109	512.117	22	24	0	14	0	0.000368371	0.000507273	0.000501626	0.000368371	0.000368371	0.000368371	0.000368371	0.000368371	0.000368371	0.000368371	0.000368371	0.000368371	0.000368371	0.000495553	0.000368371	0.000368371	0.000368371	0.000368371	0.000368371	0.000368371
511.146	512.153	23	28	0	13	0	0.000368371	0.000368371	0.000549921	0.000368371	0.000368371	0.000368371	0.000368371	0.000368371	0.000368371	0.000368371	0.000368371	0.000368371	0.000368371	0.000368371	0.000368371	0.000368371	0.000368371	0.000368371	0	0.000368371
511.182	512.189	24	32	0	12	0	0.000368371	0.000368371	0.000368371	0.000368371	0	0	0.000368371	0	0.000368371	0.000368371	0.000368371	0.000368371	0	0	0	0	0	0	0	0
513.031	514.038	23	14	0	14	0	0	0	0	0	0	0	0	0	0	0	0	0	0.000368371	0	0	0	0	0.000368371	0	0
513.052	514.059	20	18	0	16	0	0.000368371	0.000368371	0.000368371	0.000368371	0.000368371	0	0.000368371	0.000368371	0.000368371	0.000368371	0.000368371	0.000368371	0.000368371	0.000519083	0.000646578	0.000617967	0.000536045	0.000551138	0.000368371	0.000496193
513.068	514.075	24	18	0	13	0	0	0	0	0	0	0	0.000368371	0.000368371	0.000368371	0.000368371	0.000368371	0.000368371	0.000368371	0.000368371	0.000368371	0.000368371	0.000368371	0.000368371	0.000368371	0.000368371
513.089	514.096	21	22	0	15	0	0.000368371	0.000368371	0.000368371	0.000368371	0.000368371	0.000368371	0.000368371	0.000368371	0.000503389	0.000499761	0.000520978	0.000492842	0.000368371	0.000535444	0.000636744	0.000613488	0.000606685	0.000498858	0.000573946	0.000559321
513.104	514.111	25	22	0	12	0	0	0	0	0	0	0	0	0	0	0.000368371	0	0	0	0	0	0	0	0	0.000368371	0
513.125	514.132	22	26	0	14	0	0.000368371	0.000368371	0.000368371	0.000368371	0.000368371	0	0.000368371	0	0.000368371	0.000368371	0.000368371	0.000368371	0	0.000368371	0.000368371	0.000368371	0.000368371	0.000368371	0.000368371	0.000368371
513.161	514.169	23	30	0	13	0	0.000368371	0.000368371	0.000368371	0	0	0	0	0	0.000368371	0	0.000368371	0	0	0	0	0	0	0	0	0
515.047	516.054	23	16	0	14	0	0	0	0	0	0	0	0.000368371	0.000368371	0.000368371	0.000368371	0.000368371	0.000368371	0.000368371	0.000368371	0.000368371	0.000368371	0.000368371	0.000368371	0.000368371	0.000368371
515.068	516.075	20	20	0	16	0	0.000368371	0.000368371	0.000368371	0.000368371	0.000368371	0.000368371	0.000368371	0.000368371	0.000368371	0.000368371	0.000368371	0.000368371	0.000368371	0.000368371	0.00059584	0.00057221	0.000544062	0.000368371	0.000368371	0.000368371
515.083	516.09	24	20	0	13	0	0	0	0	0	0	0	0.000368371	0.000368371	0.000368371	0.000368371	0.000368371	0.000368371	0.000368371	0.000368371	0.000368371	0.000368371	0.000368371	0.000368371	0.000368371	0.000368371
515.104	516.112	21	24	0	15	0	0.000368371	0.000368371	0.000368371	0.000368371	0.000368371	0.000368371	0.000368371	0.000368371	0.000368371	0.000368371	0.000368371	0.000368371	0	0.000368371	0.000368371	0.000368371	0.000368371	0.000368371	0.000368371	0.000368371
515.12	516.127	25	24	0	12	0	0	0	0	0	0	0	0.000368371	0.000368371	0.000368371	0.000368371	0.000368371	0.000368371	0	0	0	0	0	0	0	0
515.141	516.148	22	28	0	14	0	0	0	0.000368371	0	0	0	0	0	0	0	0	0	0	0	0	0	0	0	0	0
517.026	518.033	22	14	0	15	0	0	0	0	0	0	0	0	0	0.000368371	0	0.000368371	0.000368371	0.000368371	0	0	0	0	0.000368371	0	0
517.047	518.054	19	18	0	17	0	0	0	0	0	0	0	0	0	0	0	0	0	0	0	0.000368371	0	0	0	0	0
517.062	518.07	23	18	0	14	0	0.000368371	0.000368371	0.000368371	0.000368371	0.000368371	0	0.000368371	0.000368371	0.000491702	0.000368371	0.000529554	0.000494445	0.000639982	0.000368371	0.000519533	0.000520125	0.000368371	0.000615041	0.000596963	0.000368371
517.084	518.091	20	22	0	16	0	0.000368371	0	0.000368371	0	0	0.000368371	0	0	0.000368371	0	0.000368371	0.000368371	0	0.000368371	0.000368371	0.000368371	0.000368371	0.000368371	0.000368371	0.000368371
517.099	518.106	24	22	0	13	0	0.000368371	0.000368371	0.000368371	0.000368371	0.000368371	0	0.000368371	0.000368371	0.000368371	0.000368371	0.000368371	0.000368371	0.000368371	0.000368371	0.000368371	0.000368371	0.000368371	0.000368371	0.000368371	0.000368371
517.135	518.142	25	26	0	12	0	0	0.000368371	0.000368371	0	0	0	0.000368371	0.000368371	0.000368371	0.000368371	0.000368371	0.000368371	0	0	0	0	0	0	0	0
517.172	518.179	26	30	0	11	0	0	0.000368371	0.000368371	0	0	0	0	0	0.000368371	0.000368371	0.000368371	0.000368371	0	0	0	0	0	0	0	0
517.208	518.215	27	34	0	10	0	0	0	0.000368371	0	0	0	0	0	0	0	0	0	0	0	0	0	0	0	0	0
519.042	520.049	22	16	0	15	0	0.000368371	0.000368371	0	0.000368371	0	0	0.000368371	0.000368371	0.000368371	0.000368371	0.000532789	0.000368371	0.000368371	0.000368371	0.000493577	0.000368371	0.000368371	0.000605022	0.000503961	0.000368371
519.078	520.085	23	20	0	14	0	0.000368371	0.000368371	0.000368371	0.000368371	0.000368371	0	0.000531148	0.000503684	0.000572068	0.000567869	0.000617002	0.000580238	0.000609717	0.00054205	0.000568514	0.000573585	0.000532952	0.000647828	0.000647543	0.00052663
519.114	520.122	24	24	0	13	0	0.000368371	0.000368371	0.000368371	0.000368371	0.000368371	0	0.000368371	0.000368371	0.000368371	0.000368371	0.000368371	0.000368371	0.000368371	0.000368371	0.000368371	0.000368371	0.000368371	0.000368371	0.000368371	0.000368371
519.151	520.158	25	28	0	12	0	0.000368371	0.000368371	0.000368371	0	0	0	0.000368371	0.000368371	0.000368371	0.000368371	0.000368371	0.000368371	0	0	0	0	0	0	0	0
519.187	520.194	26	32	0	11	0	0.000368371	0.000368371	0.000368371	0	0	0	0.000368371	0.000368371	0.000368371	0.000368371	0.000368371	0.000368371	0	0	0	0	0	0	0	0
519.224	520.231	27	36	0	10	0	0	0.000368371	0.000368371	0	0	0	0	0	0	0	0	0	0	0	0	0	0	0	0	0
521.021	522.028	21	14	0	16	0	0	0	0	0	0	0	0	0	0	0	0.000368371	0	0	0	0	0	0	0.000368371	0	0
521.057	522.065	22	18	0	15	0	0.000368371	0.000368371	0.000368371	0.000368371	0.000368371	0	0.000572026	0.00055967	0.000588682	0.000597087	0.000678063	0.000644419	0.000694287	0.000592022	0.000691842	0.000726457	0.000637125	0.000747722	0.000695837	0.000638326
521.073	522.08	26	18	0	12	0	0	0	0	0	0	0	0	0	0	0	0	0	0.000368371	0	0	0	0	0	0	0
521.094	522.101	23	22	0	14	0	0.000368371	0.000368371	0.000368371	0.000368371	0.000368371	0.000368371	0.000507338	0.00052804	0.000531396	0.000533081	0.00057785	0.00055956	0.000546642	0.000368371	0.000540788	0.000533865	0.000502228	0.000501367	0.000561403	0.000527653
521.166	522.174	25	30	0	12	0	0.000368371	0.000368371	0.000368371	0	0.000368371	0	0.000368371	0.000368371	0.000368371	0.000368371	0.000368371	0.000368371	0	0	0	0	0	0.000368371	0	0
521.203	522.21	26	34	0	11	0	0.000368371	0.000368371	0.000368371	0	0	0	0	0.000368371	0.000368371	0.000368371	0.000368371	0.000368371	0	0	0	0	0	0	0	0
523.037	524.044	21	16	0	16	0	0.000368371	0	0	0	0	0	0.000368371	0.000368371	0.000368371	0.000368371	0.000368371	0.000368371	0.000368371	0.000368371	0.000368371	0.000368371	0.000368371	0.000518548	0.000368371	0.000368371
523.073	524.08	22	20	0	15	0	0.000368371	0.000368371	0.000368371	0.000368371	0.000368371	0.000368371	0.000575912	0.00055595	0.000649098	0.000615565	0.000698281	0.000639652	0.000547203	0.00065704	0.00074692	0.000735225	0.000715317	0.000709167	0.000749467	0.000707272
523.146	524.153	24	28	0	13	0	0.000368371	0.000368371	0.000368371	0.000368371	0.000368371	0	0.000368371	0.000368371	0.000368371	0.000368371	0.000368371	0.000368371	0	0	0.000368371	0.000368371	0	0.000368371	0	0
523.182	524.189	25	32	0	12	0	0.000368371	0.000368371	0.000368371	0	0	0	0.000368371	0.000368371	0.000368371	0.000368371	0.000368371	0.000368371	0	0	0	0	0	0	0	0
525.052	526.059	21	18	0	16	0	0.000368371	0.000368371	0.000368371	0.000368371	0	0	0.000368371	0.000368371	0.000368371	0.000368371	0.000577443	0.000526025	0.000368371	0.000551871	0.000662352	0.000635917	0.000536703	0.000613537	0.000572095	0.000497736
525.067	526.075	25	18	0	13	0	0	0	0	0	0	0	0	0	0	0	0	0	0.000368371	0	0	0	0	0	0.000368371	0
525.089	526.096	22	22	0	15	0	0.000368371	0.000368371	0.000368371	0.000368371	0.000368371	0.000368371	0.000368371	0.000368371	0.000547238	0.000515267	0.000597654	0.000543527	0.000368371	0.000580504	0.000646027	0.000634164	0.000609314	0.000531939	0.000634357	0.000527902
525.125	526.132	23	26	0	14	0	0.000368371	0.000368371	0.000368371	0.000368371	0.000368371	0	0.000368371	0.000368371	0.000368371	0.000368371	0.000368371	0.000368371	0.000368371	0.000368371	0.000368371	0.000368371	0.000368371	0.000368371	0.000368371	0.000368371
525.161	526.169	24	30	0	13	0	0.000368371	0.000368371	0.000368371	0	0.000368371	0	0	0.000368371	0.000368371	0.000368371	0.000368371	0.000368371	0	0	0.000368371	0	0	0	0	0
525.198	526.205	25	34	0	12	0	0	0	0.000368371	0	0	0	0	0	0	0	0	0	0	0	0	0	0	0	0	0
527.032	528.039	20	16	0	17	0	0	0	0	0	0	0	0	0	0	0	0.000368371	0	0	0	0.000368371	0.000368371	0	0.000368371	0	0
527.047	528.054	24	16	0	14	0	0	0	0	0	0	0	0	0	0	0	0.000368371	0.000368371	0.000368371	0.000368371	0	0	0	0.000368371	0.000368371	0
527.068	528.075	21	20	0	16	0	0.000368371	0.000368371	0.000368371	0.000368371	0.000368371	0	0.000368371	0.000368371	0.000368371	0.000368371	0.000568467	0.000525368	0.000368371	0.000539611	0.000658425	0.000658317	0.000568962	0.000505088	0.000613019	0.000513942
527.083	528.09	25	20	0	13	0	0	0	0	0	0	0	0	0	0.000368371	0	0.000368371	0.000368371	0.000368371	0.000368371	0	0	0	0.000368371	0.000368371	0
527.104	528.112	22	24	0	15	0	0.000368371	0.000368371	0.000368371	0.000368371	0.000368371	0.000368371	0.000368371	0.000368371	0.000368371	0.000368371	0.000368371	0.000368371	0	0.000368371	0.000368371	0.000368371	0.000368371	0.000368371	0.000368371	0.000368371
527.141	528.148	23	28	0	14	0	0.000368371	0.000368371	0.000368371	0	0.000368371	0	0	0	0.000368371	0.000368371	0.000368371	0.000368371	0	0	0.000368371	0.000368371	0	0	0	0
529.026	530.033	23	14	0	15	0	0	0	0	0	0	0	0	0	0	0	0	0	0	0	0	0	0	0.000368371	0	0
529.047	530.054	20	18	0	17	0	0	0	0	0	0	0	0	0	0	0	0.000368371	0.000368371	0	0	0.000368371	0.000368371	0.000368371	0.000368371	0.000368371	0.000368371
529.062	530.07	24	18	0	14	0	0	0.000368371	0	0	0	0	0.000368371	0.000368371	0.000368371	0.000368371	0.000368371	0.000368371	0.000368371	0.000368371	0.000368371	0.000368371	0.000368371	0.000368371	0.000368371	0.000368371
529.084	530.091	21	22	0	16	0	0.000368371	0.000368371	0.000368371	0.000368371	0.000368371	0.000368371	0.000368371	0.000368371	0.000368371	0.000368371	0.000368371	0.000368371	0.000368371	0.000368371	0.000520752	0.000506235	0.000368371	0.000368371	0.000536663	0.000368371
529.099	530.106	25	22	0	13	0	0	0	0	0	0	0	0.000368371	0.000368371	0.000368371	0.000368371	0.000368371	0.000368371	0.000368371	0.000368371	0.000368371	0	0	0.000368371	0.000368371	0
529.12	530.127	22	26	0	15	0	0.000368371	0	0.000368371	0	0.000368371	0	0	0	0	0	0.000368371	0	0	0.000368371	0.000368371	0.000368371	0	0	0.000368371	0
529.135	530.142	26	26	0	12	0	0	0	0	0	0	0	0	0	0	0	0.000368371	0	0	0	0	0	0	0	0	0
531.042	532.049	23	16	0	15	0	0	0	0	0	0	0	0.000368371	0.000368371	0.000368371	0.000368371	0.000368371	0.000368371	0.000368371	0.000368371	0.000368371	0.000368371	0.000368371	0.000368371	0.000368371	0.000368371
531.063	532.07	20	20	0	17	0	0	0	0	0	0	0	0	0	0	0	0.000368371	0	0	0	0.000368371	0.000368371	0.000368371	0.000368371	0.000368371	0
531.078	532.085	24	20	0	14	0	0.000368371	0.000368371	0	0.000368371	0.000368371	0	0.000368371	0.000368371	0.000368371	0.000368371	0.000368371	0.000368371	0.000509759	0.000515092	0.000368371	0.000368371	0.000368371	0.000491852	0.000560052	0.000368371
531.099	532.106	21	24	0	16	0	0	0	0	0	0	0	0	0	0	0	0	0	0	0.000368371	0.000368371	0.000368371	0	0	0.000368371	0
531.114	532.122	25	24	0	13	0	0	0	0	0.000368371	0	0	0.000368371	0.000368371	0.000368371	0.000368371	0.000368371	0.000368371	0.000368371	0.000368371	0.000368371	0	0	0.000368371	0.000368371	0
531.151	532.158	26	28	0	12	0	0	0.000368371	0.000368371	0	0	0	0	0	0.000368371	0.000368371	0.000368371	0.000368371	0	0	0	0	0	0	0	0
531.187	532.194	27	32	0	11	0	0	0.000368371	0.000368371	0	0	0	0	0	0	0	0	0	0	0	0	0	0	0	0	0
533.021	534.028	22	14	0	16	0	0	0	0	0	0	0	0	0	0	0	0	0	0	0	0	0	0	0.000368371	0	0
533.057	534.065	23	18	0	15	0	0.000368371	0.000368371	0.000368371	0.000368371	0.000368371	0	0.000368371	0.000368371	0.000498452	0.000498542	0.000546592	0.000518092	0.000565357	0.000538477	0.000538368	0.000521241	0.000368371	0.000633883	0.000615969	0.000534794
533.094	534.101	24	22	0	14	0	0.000368371	0.000368371	0.000368371	0.000368371	0.000368371	0	0.000368371	0.000368371	0.000368371	0.000368371	0.000368371	0.000368371	0.000368371	0.000525476	0.000368371	0.000368371	0.000368371	0.000368371	0.000568447	0.000368371
533.13	534.137	25	26	0	13	0	0	0.000368371	0.000368371	0	0	0	0.000368371	0.000368371	0.000368371	0.000368371	0.000368371	0.000368371	0	0.000368371	0	0	0	0.000368371	0.000368371	0.000368371
533.166	534.174	26	30	0	12	0	0.000368371	0.000368371	0.000368371	0	0	0	0.000368371	0	0.000368371	0.000368371	0.000368371	0.000368371	0	0	0	0	0	0	0	0
533.203	534.21	27	34	0	11	0	0	0.000368371	0.000368371	0	0	0	0	0	0.000368371	0	0.000368371	0	0	0	0	0	0	0	0	0
535.037	536.044	22	16	0	16	0	0	0	0	0	0	0	0.000368371	0.000368371	0.000368371	0.000368371	0.000368371	0.000368371	0.000368371	0.000368371	0.000368371	0.000368371	0.000368371	0.000496562	0.000368371	0.000368371
535.073	536.08	23	20	0	15	0	0.000368371	0.000368371	0.000368371	0.000368371	0.000368371	0	0.000505778	0.000368371	0.000575919	0.000579523	0.000605407	0.00057803	0.000560363	0.000695238	0.000640748	0.000606735	0.000628636	0.000697882	0.000709116	0.000368371
535.109	536.117	24	24	0	14	0	0.000368371	0.000368371	0.000368371	0.000368371	0.000368371	0	0.000368371	0.000368371	0.000368371	0.000368371	0.000368371	0.000368371	0	0.000368371	0.000368371	0.000368371	0.000368371	0.000368371	0.000368371	0
535.146	536.153	25	28	0	13	0	0.000368371	0.000368371	0.000368371	0	0.000368371	0	0.000368371	0.000368371	0.000368371	0.000368371	0.000368371	0.000368371	0	0	0	0	0	0	0	0
535.182	536.189	26	32	0	12	0	0.000368371	0.000368371	0.000368371	0	0.000368371	0	0	0	0.000368371	0.000368371	0.000368371	0.000368371	0	0	0	0	0	0	0	0
535.219	536.226	27	36	0	11	0	0	0.000368371	0.000368371	0	0	0	0	0	0	0	0	0	0	0	0	0	0	0	0	0
537.052	538.059	22	18	0	16	0	0.000368371	0.000368371	0.000368371	0.000368371	0	0	0.000368371	0.000368371	0.000510392	0.000368371	0.000545201	0.000523407	0.000368371	0.000496721	0.000626593	0.000575291	0.000523677	0.00065955	0.000567194	0.000368371
537.089	538.096	23	22	0	15	0	0.000368371	0.000368371	0.000368371	0.000368371	0.000368371	0	0.000368371	0.000368371	0.000509835	0.000503496	0.000542254	0.00051028	0.000368371	0.000575607	0.000587256	0.000551241	0.000533072	0.000562123	0.000616368	0.000513869
537.125	538.132	24	26	0	14	0	0.000368371	0.000368371	0.000368371	0	0.000368371	0	0.000368371	0.000368371	0.000368371	0.000368371	0.000368371	0.000368371	0.000368371	0.000368371	0.000368371	0.000368371	0.000368371	0.000368371	0.000368371	0.000368371
537.161	538.169	25	30	0	13	0	0	0.000368371	0.000368371	0	0	0	0	0.000368371	0.000368371	0.000368371	0.000368371	0.000368371	0	0	0	0	0	0	0	0
537.198	538.205	26	34	0	12	0	0	0.000368371	0.000368371	0	0	0	0	0	0	0	0.000368371	0	0	0	0	0	0	0	0	0
539.032	540.039	21	16	0	17	0	0	0	0	0	0	0	0	0	0	0	0.000368371	0	0	0	0.000368371	0.000368371	0	0.000368371	0	0
539.047	540.054	25	16	0	14	0	0	0	0	0	0	0	0	0	0	0	0	0	0.000368371	0	0	0	0	0.000368371	0	0
539.068	540.075	22	20	0	16	0	0.000368371	0.000368371	0.000368371	0.000368371	0.000368371	0	0.000368371	0.000368371	0.000505384	0.000368371	0.000563875	0.000538395	0.000368371	0.000570214	0.000696422	0.000629335	0.000595721	0.000633703	0.000602909	0.000523683
539.083	540.09	26	20	0	13	0	0	0	0	0	0	0	0	0	0	0	0	0	0.000368371	0	0	0	0	0	0	0
539.104	540.112	23	24	0	15	0	0.000368371	0.000368371	0.000368371	0.000368371	0.000368371	0	0.000368371	0.000368371	0.000368371	0.000368371	0.000368371	0.000368371	0.000368371	0.000368371	0.000368371	0.000368371	0.000368371	0.000368371	0.000368371	0.000368371
539.141	540.148	24	28	0	14	0	0.000368371	0.000368371	0.000368371	0	0	0	0	0	0.000368371	0.000368371	0.000368371	0.000368371	0	0.000368371	0.000368371	0.000368371	0	0	0.000368371	0
539.177	540.184	25	32	0	13	0	0	0.000368371	0.000368371	0	0	0	0	0	0	0	0.000368371	0	0	0	0	0	0	0	0	0
541.047	542.054	21	18	0	17	0	0	0	0	0	0	0	0	0	0.000368371	0.000368371	0.000368371	0.000368371	0	0.000368371	0.000368371	0.000368371	0.000368371	0.000368371	0.000368371	0
541.062	542.07	25	18	0	14	0	0	0	0	0	0	0	0	0	0	0	0	0	0.000368371	0	0	0	0	0.000368371	0.000368371	0
541.084	542.091	22	22	0	16	0	0	0.000368371	0.000368371	0	0.000368371	0	0	0	0.000368371	0.000368371	0.000368371	0.000368371	0	0	0.000583532	0.000537134	0	0	0.000537734	0
541.099	542.106	26	22	0	13	0	0	0	0	0	0	0	0	0	0	0	0	0	0.000368371	0	0	0	0	0	0	0
541.12	542.127	23	26	0	15	0	0	0.000368371	0.000368371	0.000368371	0.000368371	0	0	0	0.000368371	0.000368371	0.000368371	0.000368371	0	0.000368371	0.000368371	0.000368371	0.000368371	0.000368371	0.000368371	0
541.156	542.164	24	30	0	14	0	0	0	0.000368371	0	0	0	0	0	0	0	0	0	0	0	0	0	0	0	0	0
543.042	544.049	24	16	0	15	0	0	0	0	0	0	0	0	0	0	0	0.000368371	0.000368371	0.000368371	0	0.000368371	0	0.000368371	0.000368371	0.000368371	0
543.063	544.07	21	20	0	17	0	0	0	0	0	0	0	0	0	0.000368371	0.000368371	0.000368371	0.000368371	0	0.000368371	0.000368371	0.000368371	0.000368371	0.000368371	0.000368371	0.000368371
543.078	544.085	25	20	0	14	0	0	0	0	0	0	0	0	0.000368371	0.000368371	0.000368371	0.000368371	0.000368371	0	0.000368371	0.000368371	0.000368371	0	0.000368371	0.000368371	0
543.099	544.106	22	24	0	16	0	0	0	0	0	0	0	0	0	0.000368371	0.000368371	0.000368371	0.000368371	0	0.000368371	0.000368371	0.000368371	0.000368371	0	0.000368371	0
543.114	544.122	26	24	0	13	0	0	0	0	0	0	0	0	0	0	0	0.000368371	0.000368371	0	0	0	0	0	0	0	0
545.057	546.065	24	18	0	15	0	0	0	0	0	0	0	0.000368371	0.000368371	0.000368371	0.000368371	0.000368371	0.000368371	0.000368371	0.000368371	0.000368371	0.000368371	0.000368371	0.000368371	0.000368371	0.000368371
545.078	546.086	21	22	0	17	0	0	0	0	0	0	0	0	0	0	0	0.000368371	0	0	0	0.000368371	0.000368371	0.000368371	0	0.000368371	0
545.094	546.101	25	22	0	14	0	0	0	0	0	0	0	0.000368371	0.000368371	0.000368371	0.000368371	0.000368371	0.000368371	0.000368371	0.000368371	0.000368371	0.000368371	0.000368371	0.000368371	0.000368371	0.000368371
545.13	546.137	26	26	0	13	0	0	0	0	0	0	0	0	0	0.000368371	0.000368371	0.000368371	0.000368371	0	0	0	0	0	0	0	0
545.166	546.174	27	30	0	12	0	0	0	0	0	0	0	0	0	0	0	0.000368371	0	0	0	0	0	0	0	0	0
547.037	548.044	23	16	0	16	0	0	0	0	0	0	0	0.000368371	0.000368371	0.000368371	0.000368371	0.000368371	0.000368371	0	0	0.000368371	0.000368371	0.000368371	0.000368371	0.000368371	0
547.073	548.08	24	20	0	15	0	0.000368371	0.000368371	0.000368371	0.000368371	0	0	0.000368371	0.000368371	0.000368371	0.000368371	0.00055576	0.000512295	0.000501292	0.000368371	0.000558767	0.000507453	0.000368371	0.000492969	0.000548942	0.000368371
547.109	548.117	25	24	0	14	0	0	0	0.000368371	0	0	0	0.000368371	0.000368371	0.000368371	0.000368371	0.000368371	0.000368371	0.000368371	0.000368371	0.000368371	0.000368371	0	0.000368371	0.000368371	0.000368371
547.146	548.153	26	28	0	13	0	0	0	0.000368371	0	0	0	0	0.000368371	0.000368371	0.000368371	0.000368371	0.000368371	0	0	0	0	0	0	0	0
547.182	548.189	27	32	0	12	0	0	0	0.000368371	0	0	0	0	0	0	0	0.000368371	0.000368371	0	0	0	0	0	0	0	0
547.219	548.226	28	36	0	11	0	0	0	0.000368371	0	0	0	0	0	0	0	0	0	0	0	0	0	0	0	0	0
549.052	550.059	23	18	0	16	0	0.000368371	0	0	0	0	0	0.000368371	0.000368371	0.000368371	0.000368371	0.000555906	0.00053736	0.000368371	0.000368371	0.000620729	0.000566853	0.000368371	0.00054504	0.000524173	0.000368371
549.089	550.096	24	22	0	15	0	0.000368371	0.000368371	0.000368371	0	0.000368371	0	0.000368371	0.000368371	0.000368371	0.000368371	0.000550994	0.000532852	0	0.000368371	0.000543235	0.000528393	0.000368371	0.000368371	0.000556447	0.000368371
549.125	550.132	25	26	0	14	0	0	0.000368371	0.000368371	0	0	0	0.000368371	0.000368371	0.000368371	0.000368371	0.000368371	0.000368371	0.000368371	0	0.000368371	0.000368371	0	0	0.000368371	0.000368371
549.161	550.169	26	30	0	13	0	0.000368371	0.000368371	0.000368371	0	0	0	0	0	0.000368371	0.000368371	0.000368371	0.000368371	0	0	0	0	0	0	0	0
549.198	550.205	27	34	0	12	0	0	0.000368371	0.000368371	0	0	0	0	0	0.000368371	0	0.000368371	0.000368371	0	0	0	0	0	0	0	0
551.032	552.039	22	16	0	17	0	0	0	0	0	0	0	0	0	0	0	0.000368371	0.000368371	0	0	0.000368371	0.000368371	0	0.000368371	0.000368371	0
551.068	552.075	23	20	0	16	0	0.000368371	0.000368371	0.000368371	0.000368371	0.000368371	0	0.000368371	0.000368371	0.000512447	0.000510093	0.000628195	0.000604855	0.000368371	0.00052486	0.000745826	0.000706093	0.000546856	0.000557316	0.000623673	0.00050366
551.104	552.112	24	24	0	15	0	0.000368371	0.000368371	0.000368371	0.000368371	0.000368371	0	0.000368371	0.000368371	0.000368371	0.000368371	0.000368371	0.000368371	0.000368371	0.000368371	0.000497709	0.000368371	0.000368371	0.000368371	0.000368371	0
551.141	552.148	25	28	0	14	0	0	0.000368371	0.000368371	0	0	0	0	0	0.000368371	0.000368371	0.000368371	0.000368371	0	0	0.000368371	0.000368371	0	0	0	0
551.177	552.184	26	32	0	13	0	0	0.000368371	0.000368371	0	0	0	0	0	0	0.000368371	0.000368371	0.000368371	0	0	0	0	0	0	0	0
551.213	552.221	27	36	0	12	0	0	0	0.000368371	0	0	0	0	0	0	0	0	0	0	0	0	0	0	0	0	0
553.047	554.054	22	18	0	17	0	0	0	0	0	0	0	0.000368371	0.000368371	0.000368371	0.000368371	0.000368371	0.000368371	0	0.000368371	0.000555835	0.000506106	0.000368371	0.000368371	0.000368371	0.000368371
553.062	554.07	26	18	0	14	0	0	0	0	0	0	0	0	0	0	0	0	0	0.000368371	0	0	0	0	0	0	0
553.084	554.091	23	22	0	16	0	0.000368371	0.000368371	0.000368371	0.000368371	0.000368371	0	0.000368371	0.000368371	0.000368371	0.000368371	0.000547778	0.000534585	0.000368371	0.00049887	0.000692727	0.000679225	0.00053527	0.000368371	0.000576286	0.000500889
553.12	554.127	24	26	0	15	0	0.000368371	0.000368371	0.000368371	0	0	0	0.000368371	0.000368371	0.000368371	0.000368371	0.000368371	0.000368371	0	0.000368371	0.000368371	0.000368371	0.000368371	0	0.000368371	0.000368371
553.156	554.164	25	30	0	14	0	0	0	0.000368371	0	0	0	0	0	0	0	0.000368371	0.000368371	0	0	0.000368371	0	0	0	0	0
553.193	554.2	26	34	0	13	0	0	0	0.000368371	0	0	0	0	0	0	0	0	0	0	0	0	0	0	0	0	0
555.063	556.07	22	20	0	17	0	0.000368371	0.000368371	0.000368371	0	0	0	0.000368371	0.000368371	0.000368371	0.000368371	0.000368371	0.000368371	0.000368371	0.000368371	0.00062586	0.000590821	0.000368371	0.000368371	0.000368371	0.000368371
555.078	556.085	26	20	0	14	0	0	0	0	0	0	0	0	0	0	0	0	0	0.000368371	0	0	0	0	0.000368371	0.000368371	0
555.099	556.106	23	24	0	16	0	0.000368371	0.000368371	0.000368371	0	0.000368371	0	0.000368371	0.000368371	0.000368371	0.000368371	0.000368371	0.000368371	0	0.000368371	0.000503031	0.000368371	0.000368371	0.000368371	0.000368371	0.000368371
555.136	556.143	24	28	0	15	0	0	0	0.000368371	0	0	0	0	0	0	0	0	0.000368371	0	0	0.000368371	0.000368371	0	0	0	0
557.042	558.049	21	18	0	18	0	0	0	0	0	0	0	0	0	0	0	0	0	0	0	0.000368371	0.000368371	0	0	0	0
557.057	558.065	25	18	0	15	0	0	0	0	0	0	0	0	0	0	0.000368371	0.000368371	0.000368371	0.000368371	0.000368371	0.000368371	0.000368371	0	0.000368371	0.000368371	0.000368371
557.078	558.086	22	22	0	17	0	0.000368371	0	0	0	0	0	0	0	0.000368371	0.000368371	0.000368371	0.000368371	0	0.000368371	0.000368371	0.000496478	0.000368371	0.000368371	0.000368371	0.000368371
557.094	558.101	26	22	0	14	0	0	0	0	0	0	0	0	0	0.000368371	0.000368371	0.000368371	0.000368371	0	0.000368371	0.000368371	0	0	0.000368371	0.000368371	0
557.115	558.122	23	26	0	16	0	0	0	0	0	0	0	0	0	0	0	0	0	0	0.000368371	0.000368371	0.000368371	0.000368371	0	0.000368371	0
559.037	560.044	24	16	0	16	0	0	0	0	0	0	0	0	0	0	0	0.000368371	0.000368371	0	0.000368371	0.000368371	0.000368371	0	0.000368371	0.000368371	0
559.058	560.065	21	20	0	18	0	0	0	0	0	0	0	0	0	0	0	0	0	0	0	0.000368371	0.000368371	0	0	0	0
559.073	560.08	25	20	0	15	0	0	0	0	0	0	0	0.000368371	0.000368371	0.000368371	0.000368371	0.000368371	0.000368371	0.000368371	0.000368371	0.000368371	0.000368371	0.000368371	0.000368371	0.000368371	0.000368371
559.094	560.101	22	24	0	17	0	0	0	0	0	0	0	0	0	0	0	0	0	0	0	0.000368371	0.000368371	0	0	0.000368371	0
559.109	560.117	26	24	0	14	0	0	0	0	0	0	0	0.000368371	0	0.000368371	0.000368371	0.000368371	0.000368371	0	0.000368371	0.000368371	0.000368371	0	0	0.000368371	0
559.146	560.153	27	28	0	13	0	0	0	0	0	0	0	0	0	0	0	0.000368371	0	0	0	0	0	0	0	0	0
561.052	562.059	24	18	0	16	0	0	0	0	0	0	0	0.000368371	0.000368371	0.000368371	0.000368371	0.000368371	0.000368371	0.000368371	0.000368371	0.000368371	0.000368371	0.000368371	0.000494513	0.000368371	0.000368371
561.089	562.096	25	22	0	15	0	0	0.000368371	0	0	0	0	0	0	0.000368371	0.000368371	0.000368371	0.000368371	0	0.000368371	0.000368371	0.000368371	0	0.000368371	0.000368371	0
561.125	562.132	26	26	0	14	0	0	0	0	0	0	0	0	0	0.000368371	0.000368371	0.000368371	0.000368371	0	0	0	0	0	0	0	0
561.161	562.169	27	30	0	13	0	0	0	0	0	0	0	0	0	0	0	0.000368371	0.000368371	0	0	0	0	0	0	0	0
563.031	564.039	23	16	0	17	0	0	0	0	0	0	0	0	0	0	0	0.000368371	0.000368371	0	0	0.000368371	0.000368371	0	0.000368371	0	0
563.068	564.075	24	20	0	16	0	0.000368371	0.000368371	0.000368371	0	0	0	0.000368371	0.000368371	0.000368371	0.000368371	0.000520998	0.000510476	0.000368371	0.000506391	0.000576908	0.000584221	0.000368371	0.0005924	0.000533633	0.000368371
563.104	564.112	25	24	0	15	0	0	0	0	0	0.000368371	0	0.000368371	0.000368371	0.000368371	0.000368371	0.000368371	0.000368371	0.000368371	0.000368371	0.000368371	0.000368371	0.000368371	0.000368371	0.000368371	0
563.141	564.148	26	28	0	14	0	0	0	0.000368371	0	0	0	0	0	0.000368371	0.000368371	0.000368371	0.000368371	0	0	0	0	0	0	0	0
563.177	564.184	27	32	0	13	0	0	0	0.000368371	0	0	0	0	0	0	0	0.000368371	0	0	0	0	0	0	0	0	0
563.213	564.221	28	36	0	12	0	0	0	0.000368371	0	0	0	0	0	0	0	0	0	0	0	0	0	0	0	0	0
565.047	566.054	23	18	0	17	0	0	0	0	0	0	0	0	0.000368371	0.000368371	0.000368371	0.000368371	0.000368371	0.000368371	0.000368371	0.000368371	0.000368371	0.000368371	0.000368371	0.000368371	0.000368371
565.084	566.091	24	22	0	16	0	0.000368371	0.000368371	0.000368371	0.000368371	0.000368371	0	0.000368371	0.000368371	0.000368371	0.000368371	0.000368371	0.000368371	0.000368371	0.000493696	0.000576716	0.000547616	0.000368371	0.000513044	0.000550795	0.000368371
565.12	566.127	25	26	0	15	0	0	0.000368371	0.000368371	0	0	0	0	0	0.000368371	0.000368371	0.000368371	0.000368371	0.000368371	0.000368371	0.000368371	0.000368371	0	0.000368371	0.000368371	0
565.156	566.164	26	30	0	14	0	0	0	0.000368371	0	0	0	0	0	0	0	0.000368371	0.000368371	0	0	0	0	0	0	0	0
565.193	566.2	27	34	0	13	0	0	0.000368371	0.000368371	0	0	0	0	0	0	0	0	0	0	0	0	0	0	0	0	0
567.063	568.07	23	20	0	17	0	0.000368371	0.000368371	0.000368371	0	0	0	0.000368371	0.000368371	0.000368371	0.000368371	0.000368371	0.000368371	0.000368371	0.000368371	0.000537876	0.000555994	0.000368371	0.000368371	0.000368371	0.000368371
567.099	568.106	24	24	0	16	0	0	0	0	0	0.000368371	0	0	0	0.000368371	0.000368371	0.000368371	0.000368371	0	0.000368371	0.000368371	0.000368371	0	0	0.000368371	0
567.136	568.143	25	28	0	15	0	0	0	0	0	0	0	0	0	0	0	0.000368371	0	0	0	0	0	0	0	0	0
567.172	568.179	26	32	0	14	0	0	0	0.000368371	0	0	0	0	0	0	0	0	0	0	0	0	0	0	0	0	0
569.042	570.049	22	18	0	18	0	0	0	0	0	0	0	0	0	0	0	0	0	0	0	0.000368371	0.000368371	0	0	0	0
569.078	570.086	23	22	0	17	0	0.000368371	0	0	0	0	0	0.000368371	0	0.000368371	0.000368371	0.000368371	0.000368371	0.000368371	0.000368371	0.000501397	0.000495729	0.000368371	0.000368371	0.000368371	0.000368371
569.115	570.122	24	26	0	16	0	0	0	0	0	0	0	0	0	0	0	0.000368371	0.000368371	0	0	0.000368371	0.000368371	0	0	0.000368371	0
571.058	572.065	22	20	0	18	0	0	0	0	0	0	0	0	0	0	0	0	0	0	0	0.000368371	0.000368371	0	0	0	0
571.073	572.08	26	20	0	15	0	0	0	0	0	0	0	0	0	0	0	0	0	0.000368371	0	0	0.000368371	0	0.000368371	0.000368371	0
571.094	572.101	23	24	0	17	0	0	0	0	0	0	0	0	0	0	0	0.000368371	0	0	0	0.000368371	0.000368371	0.000368371	0	0.000368371	0.000368371
573.052	574.059	25	18	0	16	0	0	0	0	0	0	0	0	0	0	0	0.000368371	0.000368371	0.000368371	0.000368371	0.000368371	0.000368371	0	0.000368371	0.000368371	0
573.073	574.081	22	22	0	18	0	0	0	0	0	0	0	0	0	0	0	0	0	0	0	0.000368371	0.000368371	0	0	0	0
573.089	574.096	26	22	0	15	0	0	0	0	0	0	0	0	0	0.000368371	0.000368371	0.000368371	0.000368371	0.000368371	0.000368371	0.000368371	0.000368371	0	0.000368371	0.000368371	0
575.068	576.075	25	20	0	16	0	0	0	0	0	0	0	0.000368371	0.000368371	0.000368371	0.000368371	0.000368371	0.000368371	0.000368371	0.000368371	0.000368371	0.000368371	0.000368371	0.000368371	0.000368371	0.000368371
575.104	576.112	26	24	0	15	0	0	0	0	0	0	0	0	0	0.000368371	0.000368371	0.000368371	0.000368371	0	0.000368371	0.000368371	0.000368371	0	0	0.000368371	0
577.047	578.054	24	18	0	17	0	0	0	0	0	0	0	0	0	0	0	0.000368371	0.000368371	0.000368371	0	0.000368371	0.000368371	0.000368371	0.000368371	0.000368371	0
577.12	578.127	26	26	0	15	0	0	0	0	0	0	0	0	0	0	0.000368371	0.000368371	0.000368371	0.000368371	0.000368371	0	0	0	0	0.000368371	0
577.156	578.164	27	30	0	14	0	0	0	0	0	0	0	0	0	0	0	0.000368371	0	0	0	0	0	0	0	0	0
579.063	580.07	24	20	0	17	0	0	0	0	0	0	0	0.000368371	0.000368371	0.000368371	0.000368371	0.000368371	0.000368371	0.000368371	0.000368371	0.000500732	0.000505587	0.000368371	0.000368371	0.000368371	0.000368371
579.099	580.106	25	24	0	16	0	0	0	0	0	0	0	0	0	0	0.000368371	0.000368371	0.000368371	0	0	0.000368371	0.000368371	0	0	0	0
579.136	580.143	26	28	0	15	0	0	0	0	0	0	0	0	0	0	0	0.000368371	0	0	0	0	0	0	0	0	0
581.042	582.049	23	18	0	18	0	0	0	0	0	0	0	0	0	0	0	0.000368371	0.000368371	0	0	0.000368371	0.000368371	0	0.000368371	0	0
581.078	582.086	24	22	0	17	0	0	0	0	0	0	0	0.000368371	0.000368371	0.000368371	0.000368371	0.000368371	0.000368371	0.000368371	0.000368371	0.000521782	0.000509779	0.000368371	0.000368371	0.000368371	0.000368371
581.115	582.122	25	26	0	16	0	0	0	0	0	0	0	0	0	0	0.000368371	0.000368371	0.000368371	0	0	0.000368371	0.000368371	0	0	0.000368371	0
583.058	584.065	23	20	0	18	0	0	0	0	0	0	0	0	0	0	0	0.000368371	0.000368371	0	0	0.000368371	0.000368371	0.000368371	0.000368371	0.000368371	0
583.094	584.101	24	24	0	17	0	0	0	0	0	0	0	0	0	0.000368371	0.000368371	0.000368371	0.000368371	0	0.000368371	0.000368371	0.000368371	0	0	0.000368371	0
585.052	586.059	26	18	0	16	0	0	0	0	0	0	0	0	0	0	0	0.000368371	0	0.000368371	0	0	0	0	0	0	0
585.073	586.081	23	22	0	18	0	0	0	0	0	0	0	0	0	0	0	0.000368371	0.000368371	0	0	0.000368371	0.000368371	0.000368371	0	0.000368371	0
585.089	586.096	27	22	0	15	0	0	0	0	0	0	0	0	0	0	0	0.000368371	0	0	0	0	0	0	0	0	0
585.11	586.117	24	26	0	17	0	0	0	0	0	0	0	0	0	0	0	0.000368371	0	0	0	0.000368371	0.000368371	0	0	0.000368371	0
587.068	588.075	26	20	0	16	0	0	0	0	0	0	0	0	0	0.000368371	0	0.000368371	0.000368371	0.000368371	0	0.000368371	0.000368371	0	0.000368371	0.000368371	0.000368371
587.089	588.096	23	24	0	18	0	0	0	0	0	0	0	0	0	0	0	0	0	0	0	0.000368371	0.000368371	0	0	0	0
587.104	588.112	27	24	0	15	0	0	0	0	0	0	0	0	0	0	0	0.000368371	0.000368371	0	0	0	0	0	0	0.000368371	0
589.047	590.054	25	18	0	17	0	0	0	0	0	0	0	0	0	0	0	0.000368371	0.000368371	0.000368371	0	0.000368371	0.000368371	0	0.000368371	0.000368371	0
589.084	590.091	26	22	0	16	0	0	0	0	0	0	0	0.000368371	0	0.000368371	0.000368371	0.000368371	0.000368371	0.000368371	0	0.000368371	0.000368371	0.000368371	0.000368371	0.000368371	0
589.12	590.127	27	26	0	15	0	0	0	0	0	0	0	0	0	0	0	0.000368371	0.000368371	0	0	0	0	0	0	0	0
591.063	592.07	25	20	0	17	0	0	0	0	0	0	0	0.000368371	0.000368371	0.000368371	0.000368371	0.000368371	0.000368371	0.000368371	0.000368371	0.000368371	0.000368371	0.000368371	0.000368371	0.000368371	0.000368371
591.099	592.106	26	24	0	16	0	0	0	0	0	0	0	0.000368371	0.000368371	0.000368371	0.000368371	0.000368371	0.000368371	0	0	0.000368371	0.000368371	0	0	0.000368371	0
593.042	594.049	24	18	0	18	0	0	0	0	0	0	0	0	0	0	0	0.000368371	0.000368371	0	0	0.000368371	0.000368371	0	0	0	0
593.078	594.086	25	22	0	17	0	0	0	0	0	0	0	0.000368371	0.000368371	0.000368371	0.000368371	0.000368371	0.000368371	0.000368371	0.000368371	0.000368371	0.000368371	0.000368371	0.000368371	0.000368371	0.000368371
593.115	594.122	26	26	0	16	0	0	0	0	0	0	0	0	0	0.000368371	0.000368371	0.000368371	0.000368371	0	0	0.000368371	0.000368371	0	0	0.000368371	0
595.058	596.065	24	20	0	18	0	0	0	0	0	0	0	0	0	0	0.000368371	0.000368371	0.000368371	0	0	0.000368371	0.000368371	0.000368371	0.000368371	0.000368371	0
595.094	596.101	25	24	0	17	0	0	0	0	0	0	0	0	0	0.000368371	0.000368371	0.000368371	0.000368371	0.000368371	0.000368371	0.000368371	0.000368371	0.000368371	0.000368371	0.000368371	0.000368371
597.073	598.081	24	22	0	18	0	0	0	0	0	0	0	0	0	0.000368371	0.000368371	0.000368371	0.000368371	0	0.000368371	0.000368371	0.000368371	0.000368371	0.000368371	0.000368371	0
597.11	598.117	25	26	0	17	0	0	0	0	0	0	0	0	0	0.000368371	0	0.000368371	0	0	0	0.000368371	0.000368371	0.000368371	0	0.000368371	0
599.068	600.075	27	20	0	16	0	0	0	0	0	0	0	0	0	0	0	0	0	0	0	0	0	0	0.000368371	0.000368371	0
599.089	600.096	24	24	0	18	0	0	0	0	0	0	0	0	0	0	0	0.000368371	0	0	0	0.000368371	0.000368371	0	0.000368371	0.000368371	0
601.047	602.054	26	18	0	17	0	0	0	0	0	0	0	0	0	0	0	0	0	0	0	0	0	0	0.000368371	0	0
601.084	602.091	27	22	0	16	0	0	0	0	0	0	0	0	0	0	0	0.000368371	0.000368371	0	0	0	0	0	0.000368371	0.000368371	0
603.063	604.07	26	20	0	17	0	0	0	0	0	0	0	0	0	0.000368371	0.000368371	0.000368371	0.000368371	0	0	0.000368371	0.000368371	0	0.000368371	0.000368371	0
603.099	604.106	27	24	0	16	0	0	0	0	0	0	0	0	0	0	0	0.000368371	0.000368371	0	0	0	0.000368371	0	0.000368371	0.000368371	0
605.078	606.086	26	22	0	17	0	0	0	0	0	0	0	0	0	0.000368371	0.000368371	0.000368371	0.000368371	0.000368371	0.000368371	0.000368371	0.000368371	0.000368371	0.000368371	0.000368371	0
605.115	606.122	27	26	0	16	0	0	0	0	0	0	0	0	0	0	0	0.000368371	0	0	0	0	0	0	0	0.000368371	0
607.058	608.065	25	20	0	18	0	0	0	0	0	0	0	0	0	0	0	0.000368371	0.000368371	0	0	0.000368371	0.000368371	0	0.000368371	0.000368371	0
607.094	608.101	26	24	0	17	0	0	0	0	0	0	0	0	0	0.000368371	0.000368371	0.000368371	0.000368371	0.000368371	0.000368371	0.000368371	0.000368371	0.000368371	0.000368371	0.000368371	0.000368371
609.073	610.081	25	22	0	18	0	0	0	0	0	0	0	0	0	0	0	0.000368371	0.000368371	0	0	0.000368371	0.000368371	0.000368371	0.000368371	0.000368371	0
609.11	610.117	26	26	0	17	0	0	0	0	0	0	0	0	0	0	0	0.000368371	0	0	0	0.000368371	0	0	0	0.000368371	0
611.053	612.06	24	20	0	19	0	0	0	0	0	0	0	0	0	0	0	0	0	0	0	0.000368371	0	0	0	0	0
611.089	612.096	25	24	0	18	0	0	0	0	0	0	0	0	0	0	0	0.000368371	0.000368371	0	0	0.000368371	0.000368371	0.000368371	0	0.000368371	0
613.068	614.076	24	22	0	19	0	0	0	0	0	0	0	0	0	0	0	0	0	0	0	0.000368371	0	0	0	0	0
615.063	616.07	27	20	0	17	0	0	0	0	0	0	0	0	0	0	0	0.000368371	0	0.000368371	0	0	0	0	0	0	0
617.078	618.086	27	22	0	17	0	0	0	0	0	0	0	0	0	0	0	0.000368371	0.000368371	0	0	0.000368371	0.000368371	0	0	0.000368371	0
619.058	620.065	26	20	0	18	0	0	0	0	0	0	0	0	0	0	0	0.000368371	0.000368371	0	0	0.000368371	0.000368371	0	0	0.000368371	0
619.094	620.101	27	24	0	17	0	0	0	0	0	0	0	0	0	0	0	0.000368371	0.000368371	0	0	0.000368371	0.000368371	0	0	0.000368371	0
621.073	622.081	26	22	0	18	0	0	0	0	0	0	0	0	0	0	0.000368371	0.000368371	0.000368371	0	0	0.000368371	0.000368371	0	0.000368371	0.000368371	0
621.11	622.117	27	26	0	17	0	0	0	0	0	0	0	0	0	0	0	0.000368371	0.000368371	0	0	0.000368371	0.000368371	0	0	0.000368371	0
623.053	624.06	25	20	0	19	0	0	0	0	0	0	0	0	0	0	0	0.000368371	0	0	0	0.000368371	0.000368371	0	0	0	0
623.089	624.096	26	24	0	18	0	0	0	0	0	0	0	0	0	0	0	0.000368371	0.000368371	0	0.000368371	0.000368371	0.000368371	0	0	0.000368371	0
625.068	626.076	25	22	0	19	0	0	0	0	0	0	0	0	0	0	0	0.000368371	0	0	0	0.000368371	0.000368371	0	0	0.000368371	0
625.105	626.112	26	26	0	18	0	0	0	0	0	0	0	0	0	0	0	0.000368371	0	0	0	0.000368371	0.000368371	0	0	0.000368371	0
627.084	628.091	25	24	0	19	0	0	0	0	0	0	0	0	0	0	0	0	0	0	0	0.000368371	0.000368371	0	0	0.000368371	0
629.079	630.086	28	22	0	17	0	0	0	0	0	0	0	0	0	0	0	0	0	0	0	0.000368371	0	0	0	0.000368371	0
631.058	632.065	27	20	0	18	0	0	0	0	0	0	0	0	0	0	0	0.000368371	0	0	0	0.000368371	0	0	0	0	0
631.094	632.101	28	24	0	17	0	0	0	0	0	0	0	0	0	0	0	0.000368371	0	0	0	0.000368371	0	0	0	0.000368371	0
633.073	634.081	27	22	0	18	0	0	0	0	0	0	0	0	0	0	0	0.000368371	0	0	0	0.000368371	0.000368371	0	0.000368371	0.000368371	0
633.11	634.117	28	26	0	17	0	0	0	0	0	0	0	0	0	0	0	0.000368371	0	0	0	0	0	0	0	0.000368371	0
635.089	636.096	27	24	0	18	0	0	0	0	0	0	0	0	0	0	0	0.000368371	0.000368371	0	0	0.000368371	0.000368371	0	0	0.000368371	0
637.068	638.076	26	22	0	19	0	0	0	0	0	0	0	0	0	0	0	0.000368371	0	0	0	0.000368371	0.000368371	0	0	0.000368371	0
637.105	638.112	27	26	0	18	0	0	0	0	0	0	0	0	0	0	0	0	0	0	0	0.000368371	0.000368371	0	0	0.000368371	0
639.084	640.091	26	24	0	19	0	0	0	0	0	0	0	0	0	0	0	0	0	0	0	0.000368371	0.000368371	0	0	0.000368371	0
651.084	652.091	27	24	0	19	0	0	0	0	0	0	0	0	0	0	0	0	0	0	0	0.000368371	0.000368371	0	0	0	0
663.084	664.091	28	24	0	19	0	0	0	0	0	0	0	0	0	0	0	0	0	0	0	0	0	0	0	0.000368371	0
665.1	666.107	28	26	0	19	0	0	0	0	0	0	0	0	0	0	0	0	0	0	0	0	0	0	0	0.000368371	0
