# Supplementary material for: The Molecular Composition of Dissolved Organic Matter in Forest Soils as a Function of pH and Temperature
Source: PLoS One. 2015 Mar 20;10(3):e0119188. doi: 10.1371/journal.pone.0119188 (PMC4368813; doi:10.1371/journal.pone.0119188)
Supplement: S2 Table — The determined limit of detection for the group of four samples (LODGroup) was 7.90 * 10-5 and the limit of quantification for the group of four samples was set to 2 * LODGroup. All peaks with a relative intensity < 2 * LODGroup were set to 1.5 * LODGroup (1.19 * 10-4). (XLSX) [file pone.0119188.s004.xlsx]

## Sheet: Sheet1
m/z	Exact Mass in g/mol	C	H	N	O	S	DBE	AI	Nelha_end_20111101	Nelha_end_20111102	Nelha_start_20111101	Nelha_start_20111102
167.035	168.042	8	8	0	4	0	5	0.25	0	0.000118853	0	0
167.071	168.079	9	12	0	3	0	4	0.166667	0.000118853	0.000118853	0	0
169.051	170.058	8	10	0	4	0	4	0	0	0.000118853	0	0
171.03	172.037	7	8	0	5	0	4	0	0	0.000118853	0	0
177.056	178.063	10	10	0	3	0	6	0.428571	0.000118853	0.000118853	0	0
177.092	178.099	11	14	0	2	0	5	0.333333	0.000118853	0.00021027	0	0.000118853
179.035	180.042	9	8	0	4	0	6	0.4	0	0.000118853	0	0
179.071	180.079	10	12	0	3	0	5	0.285714	0.000118853	0.000224658	0	0.000118853
179.108	180.115	11	16	0	2	0	4	0.222222	0.000118853	0.000118853	0	0
180.067	181.074	9	11	1	3	0	5	0.3	0	0.000118853	0	0
181.051	182.058	9	10	0	4	0	5	0.2	0.000118853	0.000203034	0	0.000118853
182.046	183.053	8	9	1	4	0	5	0.166667	0	0.000118853	0	0
183.03	184.037	8	8	0	5	0	5	0	0.000118853	0.000118853	0	0
185.046	186.053	8	10	0	5	0	4	0	0	0.000118853	0	0
187.076	188.084	12	12	0	2	0	7	0.5	0.000118853	0.000118853	0	0
187.113	188.12	13	16	0	1	0	6	0.416667	0	0.000118853	0	0
189.056	190.063	11	10	0	3	0	7	0.5	0	0.000118853	0	0
189.092	190.099	12	14	0	2	0	6	0.4	0.000164033	0.00021272	0	0.000118853
190.087	191.095	11	13	1	2	0	6	0.4375	0.000118853	0.000118853	0	0
191.035	192.042	10	8	0	4	0	7	0.5	0	0.000118853	0	0
191.071	192.079	11	12	0	3	0	6	0.375	0.000159434	0.000251992	0.000118853	0.000118853
191.108	192.115	12	16	0	2	0	5	0.3	0.000177154	0.000266063	0.000118853	0.000118853
192.067	193.074	10	11	1	3	0	6	0.416667	0	0.000118853	0	0
193.051	194.058	10	10	0	4	0	6	0.333333	0.000118853	0.000167031	0	0.000118853
193.123	194.131	12	18	0	2	0	4	0.2	0.000118853	0.000118853	0	0
194.082	195.09	10	13	1	3	0	5	0.25	0	0.000118853	0	0
195.066	196.074	10	12	0	4	0	5	0.166667	0.000204258	0.000241513	0.000118853	0.000158557
195.103	196.11	11	16	0	3	0	4	0.125	0.000118853	0.000118853	0	0.000118853
196.062	197.069	9	11	1	4	0	5	0.125	0.000118853	0.000118853	0	0
197.046	198.053	9	10	0	5	0	5	0	0.000118853	0.000185342	0	0.000118853
197.082	198.089	10	14	0	4	0	4	0	0.000177711	0.000194206	0	0.000118853
199.061	200.068	9	12	0	5	0	4	0	0	0.000118853	0	0.000118853
201.092	202.099	13	14	0	2	0	7	0.454545	0.000118853	0.000118853	0	0.000118853
202.087	203.095	12	13	1	2	0	7	0.5	0	0.000118853	0	0
203.071	204.079	12	12	0	3	0	7	0.444444	0.000190427	0.000199791	0	0.000118853
203.108	204.115	13	16	0	2	0	6	0.363636	0.000230936	0.000247275	0.000118853	0.000174031
204.067	205.074	11	11	1	3	0	7	0.5	0	0.000118853	0	0
204.103	205.11	12	15	1	2	0	6	0.388889	0.000118853	0.000118853	0	0
205.087	206.094	12	14	0	3	0	6	0.333333	0.000332485	0.000439524	0.000118853	0.000264551
205.123	206.131	13	18	0	2	0	5	0.272727	0.00020417	0.000243643	0.000118853	0.000118853
206.046	207.053	10	9	1	4	0	7	0.5	0	0.000118853	0	0
206.082	207.09	11	13	1	3	0	6	0.357143	0.000118853	0.000118853	0	0.000118853
207.103	208.11	12	16	0	3	0	5	0.222222	0.000334682	0.000365063	0.000118853	0.000235249
207.139	208.146	13	20	0	2	0	4	0.181818	0.000118853	0.000118853	0	0
208.062	209.069	10	11	1	4	0	6	0.3	0.000118853	0.000118853	0	0
208.098	209.105	11	15	1	3	0	5	0.214286	0.000118853	0.000118853	0	0
209.118	210.126	12	18	0	3	0	4	0.111111	0.000118853	0.000118853	0	0.000118853
210.077	211.084	10	13	1	4	0	5	0.1	0	0.000118853	0	0
211.061	212.068	10	12	0	5	0	5	0	0.000220263	0.000251364	0.000118853	0.000118853
211.098	212.105	11	16	0	4	0	4	0	0.000170503	0.00017402	0	0.000118853
213.04	214.048	9	10	0	6	0	5	0	0.000118853	0.000118853	0	0
213.077	214.084	10	14	0	5	0	4	0	0.000118853	0.000118853	0	0.000118853
213.092	214.099	14	14	0	2	0	8	0.5	0.000118853	0.000118853	0	0
215.071	216.079	13	12	0	3	0	8	0.5	0.000118853	0.000118853	0	0.000118853
215.108	216.115	14	16	0	2	0	7	0.416667	0.000118853	0.00017662	0	0.000118853
216.103	217.11	13	15	1	2	0	7	0.45	0	0.000118853	0	0
217.051	218.058	12	10	0	4	0	8	0.5	0	0.000118853	0	0
217.087	218.094	13	14	0	3	0	7	0.4	0.000257134	0.000350142	0.000118853	0.000190985
218.082	219.09	12	13	1	3	0	7	0.4375	0.000118853	0.000178222	0	0.000118853
218.119	219.126	13	17	1	2	0	6	0.35	0.000118853	0	0	0
219.066	220.074	12	12	0	4	0	7	0.375	0.000225656	0.000299557	0.000118853	0.000195736
219.078	220.085	11	12	2	3	0	7	0.5	0	0.000118853	0	0
219.103	220.11	13	16	0	3	0	6	0.3	0.00044858	0.000587123	0.000206111	0.000355961
220.062	221.069	11	11	1	4	0	7	0.416667	0.000118853	0.000118853	0	0.000118853
220.098	221.105	12	15	1	3	0	6	0.3125	0.000182296	0.000202678	0	0.000118853
221.046	222.053	11	10	0	5	0	7	0.333333	0.000118853	0.000118853	0	0.000118853
221.082	222.089	12	14	0	4	0	6	0.25	0.000481154	0.000540148	0.00023389	0.000349754
221.093	222.1	11	14	2	3	0	6	0.333333	0	0.000118853	0	0
221.118	222.126	13	18	0	3	0	5	0.2	0.000366873	0.000412029	0.000182499	0.000286469
222.077	223.084	11	13	1	4	0	6	0.25	0.000118853	0.000174057	0	0.000118853
223.061	224.068	11	12	0	5	0	6	0.166667	0.000262941	0.000257645	0.000118853	0.000198608
223.098	224.105	12	16	0	4	0	5	0.125	0.000395394	0.000465367	0.000181994	0.000289345
223.134	224.141	13	20	0	3	0	4	0.1	0.000118853	0.000118853	0	0.000118853
224.056	225.064	10	11	1	5	0	6	0.125	0	0.000118853	0	0
224.093	225.1	11	15	1	4	0	5	0.0833333	0.000118853	0.000118853	0	0
225.04	226.048	10	10	0	6	0	6	0	0.000118853	0.000118853	0	0
225.077	226.084	11	14	0	5	0	5	0	0.000258125	0.000294399	0.000118853	0.000178496
225.113	226.121	12	18	0	4	0	4	0	0.000118853	0.000165456	0	0.000118853
226.072	227.079	10	13	1	5	0	5	0	0	0.000118853	0	0
227.056	228.063	10	12	0	6	0	5	0	0.000118853	0.000177541	0	0.000118853
227.071	228.079	14	12	0	3	0	9	0.545455	0.000118853	0.000118853	0	0
227.092	228.1	11	16	0	5	0	4	0	0.000118853	0.000118853	0	0.000118853
227.108	228.115	15	16	0	2	0	8	0.461538	0.000118853	0.000118853	0	0
229.072	230.079	10	14	0	6	0	4	0	0.000118853	0.000118853	0	0.000118853
229.123	230.131	15	18	0	2	0	7	0.384615	0.000172868	0.00018265	0	0.000118853
230.082	231.09	13	13	1	3	0	8	0.5	0.000118853	0.000118853	0	0
231.066	232.074	13	12	0	4	0	8	0.444444	0.000206913	0.000252833	0.000118853	0.000160526
231.078	232.085	12	12	2	3	0	8	0.571429	0.000118853	0.000118853	0	0
231.103	232.11	14	16	0	3	0	7	0.363636	0.000398322	0.000495494	0.000205145	0.000318187
231.114	232.121	13	16	2	2	0	7	0.444444	0	0.000118853	0	0
231.139	232.146	15	20	0	2	0	6	0.307692	0.000118853	0.000192864	0	0.000118853
232.098	233.105	13	15	1	3	0	7	0.388889	0.00020023	0.000209189	0.000118853	0.000118853
233.046	234.053	12	10	0	5	0	8	0.428571	0.000118853	0.000118853	0	0.000118853
233.082	234.089	13	14	0	4	0	7	0.333333	0.000446991	0.000520153	0.000172518	0.000352156
233.093	234.1	12	14	2	3	0	7	0.428571	0.000118853	0.000118853	0	0.000118853
233.118	234.126	14	18	0	3	0	6	0.272727	0.000476257	0.000574666	0.000181226	0.000359906
234.077	235.084	12	13	1	4	0	7	0.357143	0.000173578	0.000235361	0.000118853	0.000118853
234.114	235.121	13	17	1	3	0	6	0.277778	0.000173873	0.000248044	0.000118853	0.000118853
235.072	236.08	11	12	2	4	0	7	0.4	0	0.000118853	0	0
235.098	236.105	13	16	0	4	0	6	0.222222	0.000621977	0.000824457	0.000327437	0.000480185
235.109	236.116	12	16	2	3	0	6	0.285714	0.000118853	0.000118853	0	0
236.056	237.064	11	11	1	5	0	7	0.3	0.000118853	0.000118853	0	0
236.093	237.1	12	15	1	4	0	6	0.214286	0.000191748	0.000290595	0.000118853	0.000167026
236.129	237.136	13	19	1	3	0	5	0.166667	0.000118853	0.000118853	0	0
237.04	238.048	11	10	0	6	0	7	0.2	0.000118853	0.000118853	0	0
237.077	238.084	12	14	0	5	0	6	0.142857	0.000417425	0.000539811	0.000235916	0.000351794
237.088	238.095	11	14	2	4	0	6	0.2	0	0.000118853	0	0
237.113	238.121	13	18	0	4	0	5	0.111111	0.000525644	0.000638697	0.000253533	0.00041578
237.15	238.157	14	22	0	3	0	4	0.0909091	0	0.000118853	0	0
238.072	239.079	11	13	1	5	0	6	0.1	0.000158776	0.000199115	0	0.000118853
238.108	239.116	12	17	1	4	0	5	0.0714286	0.000118853	0.000118853	0	0.000118853
239.056	240.063	11	12	0	6	0	6	0	0.000207825	0.000240661	0.000118853	0.000118853
239.092	240.1	12	16	0	5	0	5	0	0.000396028	0.00046105	0.000177678	0.000317666
239.129	240.136	13	20	0	4	0	4	0	0.000165226	0.000185582	0.000118853	0.000118853
240.088	241.095	11	15	1	5	0	5	0	0.000118853	0.000118853	0	0
241.072	242.079	11	14	0	6	0	5	0	0.000209226	0.00027359	0.000118853	0.000118853
241.087	242.094	15	14	0	3	0	9	0.5	0.000118853	0.000118853	0	0.000118853
241.108	242.115	12	18	0	5	0	4	0	0.000118853	0.000118853	0	0.000118853
241.123	242.131	16	18	0	2	0	8	0.428571	0.000118853	0.000118853	0	0
243.066	244.074	14	12	0	4	0	9	0.5	0.000118853	0.000165236	0	0.000118853
243.078	244.085	13	12	2	3	0	9	0.625	0	0.000118853	0	0
243.087	244.095	11	16	0	6	0	4	0	0.000118853	0.000118853	0	0
243.103	244.11	15	16	0	3	0	8	0.416667	0.000234604	0.000290897	0.000118853	0.000183923
243.139	244.146	16	20	0	2	0	7	0.357143	0.000118853	0.000118853	0	0.000118853
244.098	245.105	14	15	1	3	0	8	0.45	0.000118853	0.000118853	0	0.000118853
245.046	246.053	13	10	0	5	0	9	0.5	0.000118853	0.000118853	0	0
245.067	246.074	10	14	0	7	0	4	0	0	0.000118853	0	0
245.082	246.089	14	14	0	4	0	8	0.4	0.000344076	0.000418279	0.000165214	0.000262099
245.093	246.1	13	14	2	3	0	8	0.5	0.000118853	0.000118853	0	0.000118853
245.118	246.126	15	18	0	3	0	7	0.333333	0.000405815	0.000529161	0.000194886	0.000312281
245.155	246.162	16	22	0	2	0	6	0.285714	0.000118853	0.000118853	0	0
246.077	247.084	13	13	1	4	0	8	0.4375	0.000168471	0.000228508	0.000118853	0.000118853
246.114	247.121	14	17	1	3	0	7	0.35	0.000187509	0.000228474	0.000118853	0.000118853
247.061	248.068	13	12	0	5	0	8	0.375	0.000255966	0.000306524	0.000118853	0.000204837
247.072	248.08	12	12	2	4	0	8	0.5	0.000118853	0.000118853	0	0
247.098	248.105	14	16	0	4	0	7	0.3	0.000783972	0.00087736	0.000383024	0.000580575
247.109	248.116	13	16	2	3	0	7	0.375	0.000118853	0.00017581	0.000118853	0.000118853
247.134	248.141	15	20	0	3	0	6	0.25	0.000438014	0.000506496	0.000214136	0.000331635
248.056	249.064	12	11	1	5	0	8	0.416667	0.000118853	0.000118853	0	0
248.093	249.1	13	15	1	4	0	7	0.3125	0.000346466	0.000371392	0.000118853	0.000238102
248.129	249.136	14	19	1	3	0	6	0.25	0.000118853	0.000118853	0	0.000118853
249.04	250.048	12	10	0	6	0	8	0.333333	0.000118853	0.000118853	0	0
249.077	250.084	13	14	0	5	0	7	0.25	0.000589672	0.000594506	0.00022744	0.000427899
249.088	250.095	12	14	2	4	0	7	0.333333	0.000118853	0.000118853	0	0.000118853
249.113	250.121	14	18	0	4	0	6	0.2	0.000926932	0.000958084	0.000381102	0.000714301
249.124	250.132	13	18	2	3	0	6	0.25	0.000118853	0.000118853	0	0.000118853
250.072	251.079	12	13	1	5	0	7	0.25	0.000194074	0.000230577	0.000118853	0.000118853
250.108	251.116	13	17	1	4	0	6	0.1875	0.000266982	0.000293906	0.000118853	0.00020888
251.056	252.063	12	12	0	6	0	7	0.166667	0.000202009	0.000222699	0.000118853	0.000118853
251.092	252.1	13	16	0	5	0	6	0.125	0.000670046	0.000820415	0.000326549	0.0005318
251.104	252.111	12	16	2	4	0	6	0.166667	0.000118853	0.000118853	0	0.000118853
251.129	252.136	14	20	0	4	0	5	0.1	0.000483908	0.000601677	0.000223677	0.000379291
252.051	253.059	11	11	1	6	0	7	0.125	0	0.000118853	0	0
252.088	253.095	12	15	1	5	0	6	0.0833333	0.000170543	0.000234517	0.000118853	0.000118853
252.124	253.131	13	19	1	4	0	5	0.0625	0.000118853	0.000118853	0	0
253.072	254.079	12	14	0	6	0	6	0	0.000319759	0.00037722	0.00017082	0.000257252
253.108	254.115	13	18	0	5	0	5	0	0.000488205	0.000582382	0.000254872	0.00036828
253.145	254.152	14	22	0	4	0	4	0	0.000118853	0.000118853	0	0.000118853
254.067	255.074	11	13	1	6	0	6	0	0	0.000118853	0	0
254.103	255.111	12	17	1	5	0	5	0	0.000118853	0.000118853	0	0
255.051	256.058	11	12	0	7	0	6	0	0.000118853	0.000118853	0	0
255.066	256.074	15	12	0	4	0	10	0.545455	0	0.000118853	0	0
255.087	256.095	12	16	0	6	0	5	0	0.000296892	0.000366071	0.000118853	0.000241203
255.103	256.11	16	16	0	3	0	9	0.461538	0.000118853	0.000118853	0	0.000118853
255.124	256.131	13	20	0	5	0	4	0	0.000167536	0.000202018	0	0.000118853
257.067	258.074	11	14	0	7	0	5	0	0.000118853	0.000118853	0	0.000118853
257.082	258.089	15	14	0	4	0	9	0.454545	0.000202648	0.000212885	0.000118853	0.000163529
257.093	258.1	14	14	2	3	0	9	0.555556	0.000118853	0.000118853	0	0
257.103	258.11	12	18	0	6	0	4	0	0.000118853	0.000118853	0	0.000118853
257.118	258.126	16	18	0	3	0	8	0.384615	0.000256334	0.000263222	0.000118853	0.000171335
258.077	259.084	14	13	1	4	0	9	0.5	0.000118853	0.000118853	0	0.000118853
258.114	259.121	15	17	1	3	0	8	0.409091	0.000118853	0.000118853	0	0
259.061	260.068	14	12	0	5	0	9	0.444444	0.000118853	0.000169909	0	0.000118853
259.072	260.08	13	12	2	4	0	9	0.571429	0.000118853	0.000118853	0	0
259.098	260.105	15	16	0	4	0	8	0.363636	0.000446918	0.000519894	0.000210666	0.00035748
259.109	260.116	14	16	2	3	0	8	0.444444	0.000118853	0.000118853	0	0.000118853
259.134	260.141	16	20	0	3	0	7	0.307692	0.000339696	0.000342986	0.000118853	0.000246928
260.056	261.064	13	11	1	5	0	9	0.5	0.000118853	0.000118853	0	0
260.093	261.1	14	15	1	4	0	8	0.388889	0.000212378	0.00025676	0.000118853	0.000170093
260.129	261.136	15	19	1	3	0	7	0.318182	0.000118853	0.000118853	0	0.000118853
261.077	262.084	14	14	0	5	0	8	0.333333	0.000425121	0.000490015	0.00021965	0.000330293
261.088	262.095	13	14	2	4	0	8	0.428571	0.000173743	0.000178853	0	0.000118853
261.124	262.132	14	18	2	3	0	7	0.333333	0.000118853	0.000118853	0	0.000118853
262.072	263.079	13	13	1	5	0	8	0.357143	0.000195649	0.000207066	0.000118853	0.000118853
262.108	263.116	14	17	1	4	0	7	0.277778	0.000335898	0.000369659	0.00015913	0.000255334
263.056	264.063	13	12	0	6	0	8	0.285714	0.000193671	0.000199499	0.000118853	0.000118853
263.067	264.075	12	12	2	5	0	8	0.4	0.000118853	0.000118853	0	0
263.092	264.1	14	16	0	5	0	7	0.222222	0.000898342	0.000956731	0.000376808	0.000728596
263.104	264.111	13	16	2	4	0	7	0.285714	0.000257437	0.000284328	0.000118853	0.000201162
263.165	264.173	16	24	0	3	0	5	0.153846	0.000118853	0.000118853	0	0
264.088	265.095	13	15	1	5	0	7	0.214286	0.000315613	0.000351535	0.000118853	0.000276747
264.124	265.131	14	19	1	4	0	6	0.166667	0.000239278	0.000240207	0.000118853	0.000189783
265.072	266.079	13	14	0	6	0	7	0.142857	0.00046085	0.000462979	0.000188728	0.000343114
265.083	266.09	12	14	2	5	0	7	0.2	0.000118853	0.000118853	0	0.000118853
265.108	266.115	14	18	0	5	0	6	0.111111	0.00107433	0.00111321	0.000436637	0.000848632
265.119	266.127	13	18	2	4	0	6	0.142857	0.000163177	0.000168264	0	0.000118853
265.145	266.152	15	22	0	4	0	5	0.0909091	0.000398448	0.0004184	0.000159897	0.000320927
266.067	267.074	12	13	1	6	0	7	0.1	0.000118853	0.000118853	0	0.000118853
266.103	267.111	13	17	1	5	0	6	0.0714286	0.000326364	0.000304162	0.000118853	0.000238173
266.14	267.147	14	21	1	4	0	5	0.0555556	0	0.000118853	0	0
267.099	268.106	12	16	2	5	0	6	0	0.000118853	0.000118853	0	0.000118853
267.16	268.167	15	24	0	4	0	4	0	0.000118853	0	0	0
268.083	269.09	12	15	1	6	0	6	0	0.000118853	0.000118853	0	0.000118853
268.119	269.126	13	19	1	5	0	5	0	0.000118853	0.000118853	0	0.000118853
269.067	270.074	12	14	0	7	0	6	0	0.000235581	0.000210882	0.000118853	0.000165875
269.082	270.089	16	14	0	4	0	10	0.5	0.000118853	0.000118853	0	0
269.103	270.11	13	18	0	6	0	5	0	0.000516042	0.000505787	0.000247495	0.000393713
269.118	270.126	17	18	0	3	0	9	0.428571	0.000118853	0.000118853	0	0.000118853
269.139	270.147	14	22	0	5	0	4	0	0.000172129	0.000180997	0.000118853	0.000118853
271.061	272.068	15	12	0	5	0	10	0.5	0.000118853	0.000118853	0	0.000118853
271.082	272.09	12	16	0	7	0	5	0	0.0001904	0.000207024	0.000118853	0.000163588
271.098	272.105	16	16	0	4	0	9	0.416667	0.000226098	0.000231531	0.000118853	0.000190226
271.109	272.116	15	16	2	3	0	9	0.5	0.000118853	0.000118853	0	0
271.119	272.126	13	20	0	6	0	4	0	0.000177168	0.000206182	0.000118853	0.000118853
271.134	272.141	17	20	0	3	0	8	0.357143	0.000185056	0.000187536	0	0.000118853
272.093	273.1	15	15	1	4	0	9	0.45	0.000118853	0.000118853	0	0.000118853
273.088	274.095	14	14	2	4	0	9	0.5	0.000118853	0.000118853	0	0.000118853
273.098	274.105	12	18	0	7	0	4	0	0	0.000118853	0	0
273.113	274.121	16	18	0	4	0	8	0.333333	0.000512925	0.000516425	0.000210264	0.000432248
273.124	274.132	15	18	2	3	0	8	0.4	0.000118853	0.000118853	0	0.000118853
273.15	274.157	17	22	0	3	0	7	0.285714	0.00019778	0.00019796	0.000118853	0.000118853
274.072	275.079	14	13	1	5	0	9	0.4375	0.00016344	0.000118853	0	0.000118853
274.108	275.116	15	17	1	4	0	8	0.35	0.000229308	0.000218681	0.000118853	0.00018352
275.067	276.075	13	12	2	5	0	9	0.5	0.000118853	0.000118853	0	0
275.092	276.1	15	16	0	5	0	8	0.3	0.00071199	0.000701231	0.000311199	0.000602444
275.104	276.111	14	16	2	4	0	8	0.375	0.000261388	0.000258736	0.000118853	0.000194803
275.129	276.136	16	20	0	4	0	7	0.25	0.00073101	0.000716423	0.000319771	0.000583465
275.165	276.173	17	24	0	3	0	6	0.214286	0.000118853	0.000118853	0	0.000118853
276.088	277.095	14	15	1	5	0	8	0.3125	0.000345624	0.000311681	0.000118853	0.000266683
276.124	277.131	15	19	1	4	0	7	0.25	0.000275629	0.000230772	0.000118853	0.00019488
277.083	278.09	13	14	2	5	0	8	0.333333	0.000159776	0.000176392	0.000118853	0.000118853
277.108	278.115	15	18	0	5	0	7	0.2	0.00122487	0.00116314	0.000572835	0.000986199
277.119	278.127	14	18	2	4	0	7	0.25	0.000291418	0.000279901	0.000118853	0.000227944
277.145	278.152	16	22	0	4	0	6	0.166667	0.000615447	0.000578965	0.00027361	0.000492927
278.067	279.074	13	13	1	6	0	8	0.25	0.000168451	0.000118853	0.000118853	0.000118853
278.103	279.111	14	17	1	5	0	7	0.1875	0.000492793	0.000446993	0.000243344	0.00037016
278.14	279.147	15	21	1	4	0	6	0.15	0.000118853	0.000118853	0	0.000118853
279.051	280.058	13	12	0	7	0	8	0.166667	0.000118853	0.000118853	0	0.000118853
279.099	280.106	13	16	2	5	0	7	0.166667	0.000229006	0.000234042	0.000118853	0.000215083
279.135	280.142	14	20	2	4	0	6	0.125	0.000118853	0.000118853	0	0.000118853
279.16	280.167	16	24	0	4	0	5	0.0833333	0.00023789	0.000236896	0.000118853	0.000204035
280.083	281.09	13	15	1	6	0	7	0.0833333	0.000275351	0.000287331	0.000118853	0.000228604
280.119	281.126	14	19	1	5	0	6	0.0625	0.000329129	0.000319503	0.000118853	0.000284321
281.067	282.074	13	14	0	7	0	7	0	0.00029608	0.000295525	0.000118853	0.000236543
281.078	282.085	12	14	2	6	0	7	0	0.000118853	0.000118853	0	0
281.114	282.122	13	18	2	5	0	6	0	0.000166539	0.000189061	0	0.000118853
282.062	283.069	12	13	1	7	0	7	0	0.000118853	0	0	0
282.098	283.106	13	17	1	6	0	6	0	0.000318025	0.000293545	0.000118853	0.000238405
282.135	283.142	14	21	1	5	0	5	0	0.000118853	0.000118853	0	0.000118853
283.119	284.126	14	20	0	6	0	5	0	0.000714089	0.000766231	0.000340726	0.000621315
283.155	284.162	15	24	0	5	0	4	0	0.000118853	0.000118853	0	0.000118853
284.078	285.085	12	15	1	7	0	6	0	0.000118853	0.000118853	0	0.000118853
284.114	285.121	13	19	1	6	0	5	0	0.000118853	0.000118853	0	0.000118853
285.062	286.069	12	14	0	8	0	6	0	0.000118853	0.000118853	0	0.000118853
285.077	286.084	16	14	0	5	0	10	0.454545	0.000118853	0.000118853	0	0.000118853
285.098	286.105	13	18	0	7	0	5	0	0.000465834	0.000439457	0.000218373	0.000373523
285.113	286.121	17	18	0	4	0	9	0.384615	0.000238857	0.000248148	0.000118853	0.000210869
285.134	286.142	14	22	0	6	0	4	0	0.000221533	0.00020405	0.000118853	0.000178808
285.15	286.157	18	22	0	3	0	8	0.333333	0.000118853	0.000118853	0	0.000118853
286.108	287.116	16	17	1	4	0	9	0.409091	0.000118853	0.000118853	0	0.000118853
287.077	288.085	12	16	0	8	0	5	0	0.000118853	0.000118853	0	0.000118853
287.104	288.111	15	16	2	4	0	9	0.444444	0.000173847	0.000118853	0.000118853	0.000118853
287.114	288.121	13	20	0	7	0	4	0	0.000118853	0.000118853	0	0.000118853
287.129	288.136	17	20	0	4	0	8	0.307692	0.000450456	0.000412745	0.000215124	0.000367351
287.165	288.173	18	24	0	3	0	7	0.266667	0.000118853	0.000118853	0	0.000118853
288.088	289.095	15	15	1	5	0	9	0.388889	0.000192493	0.000192112	0.000118853	0.000160286
288.124	289.131	16	19	1	4	0	8	0.318182	0.000169936	0.00018993	0.000118853	0.000118853
289.072	290.079	15	14	0	6	0	9	0.333333	0.000316943	0.000273431	0.00016579	0.000243735
289.083	290.09	14	14	2	5	0	9	0.428571	0.000118853	0.000118853	0.000118853	0.000118853
289.108	290.115	16	18	0	5	0	8	0.272727	0.000856596	0.000777382	0.000436001	0.000684725
289.119	290.127	15	18	2	4	0	8	0.333333	0.000264677	0.000267657	0.000118853	0.000215809
289.145	290.152	17	22	0	4	0	7	0.230769	0.000517346	0.000466048	0.000261915	0.000411745
290.067	291.074	14	13	1	6	0	9	0.357143	0.000118853	0.000118853	0	0.000118853
290.103	291.111	15	17	1	5	0	8	0.277778	0.000358571	0.000341638	0.000192113	0.000293542
290.14	291.147	16	21	1	4	0	7	0.227273	0.000118853	0.000118853	0	0.000118853
291.087	292.095	15	16	0	6	0	8	0.222222	0.000798092	0.00072764	0.00041136	0.000655643
291.099	292.106	14	16	2	5	0	8	0.285714	0.00030138	0.000278443	0.000162723	0.000240862
291.124	292.131	16	20	0	5	0	7	0.181818	0.00114973	0.00111837	0.000596936	0.000961205
291.135	292.142	15	20	2	4	0	7	0.222222	0.000227883	0.00021142	0.000118853	0.000192895
291.16	292.167	17	24	0	4	0	6	0.153846	0.000326998	0.000313571	0.000161957	0.000270867
292.083	293.09	14	15	1	6	0	8	0.214286	0.000313115	0.000308085	0.000163788	0.0002777
292.119	293.126	15	19	1	5	0	7	0.166667	0.000399587	0.000401266	0.000217768	0.000356101
293.078	294.085	13	14	2	6	0	8	0.2	0.000118853	0.000118853	0	0.000118853
293.103	294.11	15	18	0	6	0	7	0.111111	0.0014405	0.00151174	0.000725847	0.0012394
293.114	294.122	14	18	2	5	0	7	0.142857	0.000351389	0.00038155	0.000188415	0.000331212
293.139	294.147	16	22	0	5	0	6	0.0909091	0.000918724	0.000965242	0.000452298	0.000802433
294.062	295.069	13	13	1	7	0	8	0.1	0.000118853	0.000118853	0	0.000118853
294.098	295.106	14	17	1	6	0	7	0.0714286	0.000488445	0.000567512	0.000253454	0.00041988
294.135	295.142	15	21	1	5	0	6	0.0555556	0.000260583	0.000251882	0.000118853	0.000197985
295.082	296.09	14	16	0	7	0	7	0	0.000847982	0.000835759	0.000403949	0.00069156
295.094	296.101	13	16	2	6	0	7	0	0.000242351	0.000257017	0.000118853	0.000204501
295.13	296.137	14	20	2	5	0	6	0	0.00023111	0.000225705	0.000118853	0.000183534
295.155	296.162	16	24	0	5	0	5	0	0.000422704	0.000448603	0.000203821	0.000354549
296.078	297.085	13	15	1	7	0	7	0	0.000233372	0.000223313	0.000118853	0.000192468
296.114	297.121	14	19	1	6	0	6	0	0.000462599	0.00045226	0.000210977	0.000377107
297.062	298.069	13	14	0	8	0	7	0	0.000232907	0.000200573	0.000118853	0.000177814
297.098	298.105	14	18	0	7	0	6	0	0.00126172	0.00122982	0.000644979	0.00106682
297.109	298.116	13	18	2	6	0	6	0	0.000185857	0.000181257	0.000118853	0.000118853
297.113	298.121	18	18	0	4	0	10	0.428571	0.000118853	0	0	0.000118853
297.171	298.178	16	26	0	5	0	4	0	0	0.000118853	0	0
298.093	299.101	13	17	1	7	0	6	0	0.000266979	0.000224029	0.000118853	0.000204439
298.13	299.137	14	21	1	6	0	5	0	0.000118853	0.000118853	0.000118853	0.000118853
299.056	300.063	16	12	0	6	0	11	0.5	0.000118853	0	0	0
299.077	300.085	13	16	0	8	0	6	0	0.000418115	0.00033049	0.000212458	0.000310121
299.092	300.1	17	16	0	5	0	10	0.416667	0.00019064	0.000177452	0.000118853	0.000118853
299.104	300.111	16	16	2	4	0	10	0.5	0.000118853	0.000118853	0	0
299.114	300.121	14	20	0	7	0	5	0	0.000845828	0.000755249	0.000433377	0.000668101
299.129	300.136	18	20	0	4	0	9	0.357143	0.000217824	0.000191047	0.000118853	0.000176433
299.15	300.157	15	24	0	6	0	4	0	0.000198658	0.000232361	0.000118853	0.000182149
300.088	301.095	16	15	1	5	0	10	0.45	0.000118853	0.000118853	0	0.000118853
300.109	301.116	13	19	1	7	0	5	0	0.000118853	0.000118853	0	0
300.124	301.131	17	19	1	4	0	9	0.375	0.000118853	0.000118853	0	0
301.072	302.079	16	14	0	6	0	10	0.4	0.000175556	0.000169661	0.000118853	0.000118853
301.083	302.09	15	14	2	5	0	10	0.5	0.000118853	0.000118853	0	0.000118853
301.093	302.1	13	18	0	8	0	5	0	0.000252499	0.000250502	0.000118853	0.000205417
301.108	302.115	17	18	0	5	0	9	0.333333	0.000439744	0.000417959	0.000254965	0.00034846
301.119	302.127	16	18	2	4	0	9	0.4	0.000118853	0.000118853	0.000118853	0.000118853
301.129	302.137	14	22	0	7	0	4	0	0.000206131	0.000215478	0.000118853	0.00016755
301.145	302.152	18	22	0	4	0	8	0.285714	0.000284346	0.000282571	0.000181052	0.000246607
302.067	303.074	15	13	1	6	0	10	0.4375	0	0.000118853	0	0
302.103	303.111	16	17	1	5	0	9	0.35	0.000194719	0.000179815	0.000118853	0.000164667
302.14	303.147	17	21	1	4	0	8	0.291667	0.000118853	0.000118853	0	0
303.051	304.058	15	12	0	7	0	10	0.375	0.000118853	0.000118853	0	0
303.062	304.07	14	12	2	6	0	10	0.5	0	0.000118853	0	0
303.091	304.098	13	20	0	6	1	4	0	0.000118853	0.000118853	0	0
303.099	304.106	15	16	2	5	0	9	0.375	0.000230486	0.000243072	0.000118853	0.000204329
303.124	304.131	17	20	0	5	0	8	0.25	0.000766122	0.000781565	0.000451424	0.000664434
303.135	304.142	16	20	2	4	0	8	0.3	0.000118853	0.000118853	0.000118853	0.000118853
303.16	304.167	18	24	0	4	0	7	0.214286	0.000284633	0.00026727	0.000180611	0.000223625
304.083	305.09	15	15	1	6	0	9	0.3125	0.000187449	0.000221535	0.000118853	0.000178491
304.119	305.126	16	19	1	5	0	8	0.25	0.000296294	0.000298011	0.000181567	0.000244692
304.155	305.163	17	23	1	4	0	7	0.208333	0.000118853	0	0	0
305.078	306.085	14	14	2	6	0	9	0.333333	0.000118853	0.000172364	0.000118853	0.000118853
305.114	306.122	15	18	2	5	0	8	0.25	0.000414073	0.000460429	0.000231251	0.000362462
305.139	306.147	17	22	0	5	0	7	0.166667	0.000884689	0.000993595	0.000512423	0.000796583
305.151	306.158	16	22	2	4	0	7	0.2	0.000118853	0.000118853	0	0
305.176	306.183	18	26	0	4	0	6	0.142857	0.000163414	0.000170956	0.000118853	0.000118853
306.062	307.069	14	13	1	7	0	9	0.25	0.000118853	0.000118853	0	0
306.098	307.106	15	17	1	6	0	8	0.1875	0.000462077	0.000540184	0.000265215	0.000396181
306.135	307.142	16	21	1	5	0	7	0.15	0.000300045	0.000322649	0.000167996	0.000244892
307.082	308.09	15	16	0	7	0	8	0.125	0.000847858	0.000908519	0.000468742	0.000725476
307.094	308.101	14	16	2	6	0	8	0.166667	0.000366184	0.000384153	0.000204823	0.000331165
307.119	308.126	16	20	0	6	0	7	0.1	0.00199108	0.00213695	0.00111133	0.00169557
307.13	308.137	15	20	2	5	0	7	0.125	0.000385204	0.000420449	0.000227618	0.000344496
307.155	308.162	17	24	0	5	0	6	0.0833333	0.000670862	0.000734602	0.000372818	0.000608168
308.078	309.085	14	15	1	7	0	8	0.0833333	0.000327496	0.000317555	0.000160314	0.00024839
308.114	309.121	15	19	1	6	0	7	0.0625	0.000694097	0.000740802	0.000394782	0.000624264
308.15	309.158	16	23	1	5	0	6	0.05	0.000118853	0.000118853	0.000118853	0.000118853
309.062	310.069	14	14	0	8	0	8	0	0.00027646	0.00026993	0.000118853	0.000227703
309.073	310.08	13	14	2	7	0	8	0	0.000118853	0.000118853	0	0
309.109	310.116	14	18	2	6	0	7	0	0.000484751	0.000487638	0.000272568	0.000427932
309.146	310.153	15	22	2	5	0	6	0	0.000165166	0.000168365	0.000118853	0.000118853
309.171	310.178	17	26	0	5	0	5	0	0.000298246	0.000317673	0.000118853	0.000253416
310.093	311.101	14	17	1	7	0	7	0	0.000613993	0.000537765	0.000309961	0.000494594
310.13	311.137	15	21	1	6	0	6	0	0.000473266	0.00046318	0.000247811	0.000396988
311.077	312.085	14	16	0	8	0	7	0	0.000836562	0.000740843	0.000431351	0.000668938
311.088	312.096	13	16	2	7	0	7	0	0.000118853	0.000118853	0	0.000118853
311.114	312.121	15	20	0	7	0	6	0	0.00246706	0.00229483	0.00125827	0.0020047
311.125	312.132	14	20	2	6	0	6	0	0.000278332	0.000243493	0.000118853	0.000241505
311.129	312.136	19	20	0	4	0	10	0.4	0	0.000118853	0	0
311.15	312.157	16	24	0	6	0	5	0	0.000948762	0.000887815	0.000461916	0.000789139
312.072	313.08	13	15	1	8	0	7	0	0.000118853	0.000118853	0	0.000118853
312.109	313.116	14	19	1	7	0	6	0	0.00048037	0.000433992	0.000258147	0.000392895
312.145	313.153	15	23	1	6	0	5	0	0.000118853	0.000118853	0	0.000118853
313.072	314.079	17	14	0	6	0	11	0.454545	0.000118853	0.000118853	0	0
313.093	314.1	14	18	0	8	0	6	0	0.0010318	0.000961809	0.000583167	0.000824856
313.104	314.111	13	18	2	7	0	6	0	0.000118853	0	0	0
313.119	314.127	17	18	2	4	0	10	0.454545	0.000118853	0	0	0
313.129	314.137	15	22	0	7	0	5	0	0.00113589	0.00116735	0.000661439	0.000952196
313.145	314.152	19	22	0	4	0	9	0.333333	0.000118853	0.000118853	0.000118853	0.000118853
313.166	314.173	16	26	0	6	0	4	0	0.000118853	0.000118853	0.000118853	0.000118853
314.088	315.095	13	17	1	8	0	6	0	0.000118853	0.000118853	0	0
314.103	315.111	17	17	1	5	0	10	0.409091	0.000118853	0.000118853	0	0.000118853
314.125	315.132	14	21	1	7	0	5	0	0.000118853	0.000118853	0	0.000118853
315.072	316.079	13	16	0	9	0	6	0	0.000118853	0.00016977	0.000118853	0.000118853
315.087	316.095	17	16	0	6	0	10	0.363636	0.000242155	0.000261558	0.000118853	0.000205618
315.091	316.098	14	20	0	6	1	5	0	0.000118853	0.000118853	0	0
315.099	316.106	16	16	2	5	0	10	0.444444	0.000118853	0.000118853	0.000118853	0.000118853
315.109	316.116	14	20	0	8	0	5	0	0.000550666	0.000568218	0.000326994	0.000447194
315.124	316.131	18	20	0	5	0	9	0.307692	0.000374701	0.000399112	0.00024234	0.000325548
315.135	316.142	17	20	2	4	0	9	0.363636	0.000118853	0.000118853	0	0.000118853
315.145	316.152	15	24	0	7	0	4	0	0.000231909	0.000246951	0.000118853	0.000179478
315.16	316.167	19	24	0	4	0	8	0.266667	0.000118853	0.000118853	0.000118853	0.000118853
316.083	317.09	16	15	1	6	0	10	0.388889	0.000118853	0.000118853	0.000118853	0.000118853
316.119	317.126	17	19	1	5	0	9	0.318182	0.000163973	0.000175954	0.000118853	0.000118853
317.067	318.074	16	14	0	7	0	10	0.333333	0.000172408	0.000173148	0.000118853	0.000118853
317.07	318.077	13	18	0	7	1	5	0	0.000118853	0.000118853	0	0.000118853
317.078	318.085	15	14	2	6	0	10	0.428571	0.000118853	0.000118853	0	0.000118853
317.088	318.095	13	18	0	9	0	5	0	0.000118853	0.000118853	0	0
317.103	318.11	17	18	0	6	0	9	0.272727	0.000635764	0.000690469	0.000422204	0.000538854
317.114	318.122	16	18	2	5	0	9	0.333333	0.00024163	0.00028788	0.000175609	0.000203423
317.124	318.131	14	22	0	8	0	4	0	0.000118853	0.000118853	0	0.000118853
317.139	318.147	18	22	0	5	0	8	0.230769	0.00061387	0.000679471	0.000394266	0.000528913
317.151	318.158	17	22	2	4	0	8	0.272727	0.000118853	0.000118853	0	0
317.176	318.183	19	26	0	4	0	7	0.2	0.000118853	0.000118853	0.000118853	0.000118853
318.098	319.106	16	17	1	6	0	9	0.277778	0.000284622	0.000304494	0.000186047	0.000241571
318.135	319.142	17	21	1	5	0	8	0.227273	0.000179205	0.000221282	0.000118853	0.000170129
319.082	320.09	16	16	0	7	0	9	0.222222	0.000555291	0.000634815	0.00036605	0.000491786
319.086	320.093	13	20	0	7	1	4	0	0.000118853	0.000118853	0	0
319.094	320.101	15	16	2	6	0	9	0.285714	0.000310215	0.000338948	0.000195209	0.000259656
319.119	320.126	17	20	0	6	0	8	0.181818	0.00135314	0.00154868	0.000913439	0.00120729
319.13	320.137	16	20	2	5	0	8	0.222222	0.000293556	0.000341767	0.000212717	0.000276873
319.155	320.162	18	24	0	5	0	7	0.153846	0.000647218	0.000781649	0.000441768	0.000589212
320.078	321.085	15	15	1	7	0	9	0.214286	0.000244693	0.000251383	0.000118853	0.00020449
320.114	321.121	16	19	1	6	0	8	0.166667	0.000529209	0.000573579	0.000345924	0.000448596
320.15	321.158	17	23	1	5	0	7	0.136364	0.000163089	0.000170921	0.000118853	0.000118853
321.062	322.069	15	14	0	8	0	9	0.142857	0.000250273	0.000242391	0.000118853	0.000207165
321.073	322.08	14	14	2	7	0	9	0.2	0.000118853	0.000118853	0	0.000118853
321.098	322.105	16	18	0	7	0	8	0.111111	0.00165807	0.00181597	0.00109407	0.0014929
321.109	322.116	15	18	2	6	0	8	0.142857	0.000725239	0.00078635	0.000452652	0.000644541
321.134	322.142	17	22	0	6	0	7	0.0909091	0.00206322	0.00234089	0.00134034	0.00186597
321.146	322.153	16	22	2	5	0	7	0.111111	0.000216179	0.000248957	0.000118853	0.00018342
321.171	322.178	18	26	0	5	0	6	0.0769231	0.000471281	0.000564588	0.000305118	0.000432067
322.093	323.101	15	17	1	7	0	8	0.0714286	0.000731592	0.000711297	0.00043931	0.000611562
322.13	323.137	16	21	1	6	0	7	0.0555556	0.00060347	0.000645167	0.00037519	0.000532213
323.077	324.085	15	16	0	8	0	8	0	0.000973106	0.000977892	0.000622339	0.000828474
323.088	324.096	14	16	2	7	0	8	0	0.000328957	0.000307036	0.000197244	0.000278671
323.114	324.121	16	20	0	7	0	7	0	0.00329582	0.00332586	0.00207331	0.00287784
323.125	324.132	15	20	2	6	0	7	0	0.000732196	0.000746231	0.000469736	0.000667334
323.15	324.157	17	24	0	6	0	6	0	0.0017672	0.0018281	0.00113464	0.00157932
323.186	324.194	18	28	0	5	0	5	0	0.000202458	0.00019619	0.000118853	0.000162517
324.072	325.08	14	15	1	8	0	8	0	0.000219646	0.000219437	0.000118853	0.000188372
324.109	325.116	15	19	1	7	0	7	0	0.00103431	0.000982443	0.00063482	0.000851439
324.145	325.153	16	23	1	6	0	6	0	0.000315112	0.000320936	0.00019944	0.000297796
325.057	326.064	14	14	0	9	0	8	0	0.000212546	0.000192881	0.000118853	0.000169877
325.093	326.1	15	18	0	8	0	7	0	0.0023148	0.00210694	0.00131819	0.00185444
325.104	326.111	14	18	2	7	0	7	0	0.000339526	0.000322461	0.000196639	0.000287095
325.108	326.115	19	18	0	5	0	11	0.428571	0	0.000118853	0	0
325.129	326.137	16	22	0	7	0	6	0	0.00312305	0.00300307	0.00179876	0.00272531
325.141	326.148	15	22	2	6	0	6	0	0.000250954	0.000259287	0.000163704	0.000229435
325.166	326.173	17	26	0	6	0	5	0	0.0006358	0.00064122	0.000381339	0.000598124
326.088	327.095	14	17	1	8	0	7	0	0.000332609	0.000344334	0.000217436	0.000291848
326.125	327.132	15	21	1	7	0	6	0	0.000553838	0.000557367	0.000329335	0.000475493
327.072	328.079	14	16	0	9	0	7	0	0.000464357	0.000451241	0.000286085	0.000364248
327.087	328.095	18	16	0	6	0	11	0.416667	0.000118853	0.000118853	0	0.000118853
327.091	328.098	15	20	0	6	1	6	0	0.000118853	0	0	0
327.12	328.127	14	20	2	7	0	6	0	0.000118853	0.000118853	0	0.000118853
327.124	328.131	19	20	0	5	0	10	0.357143	0.000161947	0.000167129	0.000118853	0.000118853
327.145	328.152	16	24	0	7	0	5	0	0.0011172	0.00124522	0.000687509	0.000987392
327.16	328.167	20	24	0	4	0	9	0.3125	0	0.000118853	0	0
327.181	328.189	17	28	0	6	0	4	0	0.000118853	0.000118853	0	0
328.104	329.111	14	19	1	8	0	6	0	0.000220216	0.000223305	0.000118853	0.000172864
328.119	329.126	18	19	1	5	0	10	0.375	0	0.000118853	0	0
328.14	329.147	15	23	1	7	0	5	0	0.000118853	0.000118853	0	0.000118853
329.067	330.074	17	14	0	7	0	11	0.4	0.000118853	0.000118853	0	0
329.07	330.077	14	18	0	7	1	6	0	0.000118853	0.000118853	0	0.000118853
329.078	330.085	16	14	2	6	0	11	0.5	0	0.000118853	0	0
329.088	330.095	14	18	0	9	0	6	0	0.00051053	0.000532245	0.000317758	0.000401773
329.103	330.11	18	18	0	6	0	10	0.333333	0.000296969	0.000329455	0.000181859	0.000260922
329.106	330.114	15	22	0	6	1	5	0	0	0.000118853	0	0
329.114	330.122	17	18	2	5	0	10	0.4	0.000118853	0.000118853	0.000118853	0.000118853
329.124	330.131	15	22	0	8	0	5	0	0.000851698	0.000966285	0.000555928	0.000731645
329.139	330.147	19	22	0	5	0	9	0.285714	0.000280162	0.000340661	0.000190321	0.000264311
329.161	330.168	16	26	0	7	0	4	0	0.000208361	0.00023387	0.000118853	0.000191604
329.176	330.183	20	26	0	4	0	8	0.25	0.000118853	0.000118853	0	0
330.098	331.106	17	17	1	6	0	10	0.35	0.000118853	0.00017057	0.000118853	0.000118853
330.135	331.142	18	21	1	5	0	9	0.291667	0.000118853	0.000118853	0.000118853	0.000118853
331.082	332.09	17	16	0	7	0	10	0.3	0.000301786	0.000346666	0.000193508	0.000271377
331.086	332.093	14	20	0	7	1	5	0	0.000118853	0.000159206	0.000118853	0.000118853
331.094	332.101	16	16	2	6	0	10	0.375	0.000174955	0.000211038	0.000118853	0.00015895
331.103	332.111	14	20	0	9	0	5	0	0.000245134	0.000241147	0.000118853	0.000177861
331.119	332.126	18	20	0	6	0	9	0.25	0.000716083	0.000821401	0.000468041	0.000626465
331.13	332.137	17	20	2	5	0	9	0.3	0.000211298	0.000255205	0.000118853	0.000199303
331.14	332.147	15	24	0	8	0	4	0	0.000166662	0.000175808	0.000118853	0.000118853
331.155	332.162	19	24	0	5	0	8	0.214286	0.000391945	0.0004979	0.000277907	0.000369481
331.191	332.199	20	28	0	4	0	7	0.1875	0	0.000118853	0	0
332.078	333.085	16	15	1	7	0	10	0.3125	0.000118853	0.000118853	0.000118853	0.000118853
332.114	333.121	17	19	1	6	0	9	0.25	0.000298814	0.000314851	0.000199642	0.00025896
332.15	333.158	18	23	1	5	0	8	0.208333	0.000118853	0.000118853	0.000118853	0.000118853
333.065	334.072	13	18	0	8	1	5	0	0	0.000118853	0	0
333.073	334.08	15	14	2	7	0	10	0.333333	0.000118853	0.000118853	0	0
333.097	334.105	9	22	2	9	1	0	3.66667	0	0.000118853	0	0
333.098	334.105	17	18	0	7	0	9	0.2	0.000957461	0.00113338	0.00063357	0.000823321
333.101	334.109	14	22	0	7	1	4	0	0.000118853	0.000118853	0	0
333.109	334.116	16	18	2	6	0	9	0.25	0.000446005	0.000482526	0.000288024	0.0003784
333.146	334.153	17	22	2	5	0	8	0.2	0.000199271	0.000206045	0.000118853	0.000118853
333.171	334.178	19	26	0	5	0	7	0.142857	0.000419025	0.000496207	0.000281897	0.000351876
334.093	335.101	16	17	1	7	0	9	0.1875	0.000411075	0.000441499	0.00026425	0.000342936
334.13	335.137	17	21	1	6	0	8	0.15	0.000385864	0.000476971	0.000283399	0.000371541
334.166	335.173	18	25	1	5	0	7	0.125	0	0.000118853	0	0
335.077	336.085	16	16	0	8	0	9	0.125	0.000648459	0.000710638	0.000434805	0.000548595
335.088	336.096	15	16	2	7	0	9	0.166667	0.000345404	0.000352284	0.00020269	0.000269288
335.114	336.121	17	20	0	7	0	8	0.1	0.00233557	0.00267928	0.00160829	0.00209421
335.125	336.132	16	20	2	6	0	8	0.125	0.000674409	0.000758895	0.000466391	0.000605171
335.15	336.157	18	24	0	6	0	7	0.0833333	0.00177296	0.00202073	0.00119279	0.00160726
335.161	336.169	17	24	2	5	0	7	0.1	0.000118853	0.000118853	0	0
335.186	336.194	19	28	0	5	0	6	0.0714286	0.000207811	0.000282649	0.000118853	0.000213889
336.072	337.08	15	15	1	8	0	9	0.0833333	0.000248256	0.000244405	0.000118853	0.000204633
336.109	337.116	16	19	1	7	0	8	0.0625	0.00084294	0.000910003	0.000548025	0.00076153
336.145	337.153	17	23	1	6	0	7	0.05	0.000345491	0.000398835	0.00024362	0.000341688
337.057	338.064	15	14	0	9	0	9	0	0.000212257	0.000211248	0.000118853	0.0001839
337.104	338.111	15	18	2	7	0	8	0	0.000712177	0.000713412	0.000452107	0.000591812
337.129	338.137	17	22	0	7	0	7	0	0.00368169	0.00388807	0.0024469	0.00328249
337.141	338.148	16	22	2	6	0	7	0	0.000483504	0.000504161	0.000313071	0.000412145
337.166	338.173	18	26	0	6	0	6	0	0.00129824	0.00136908	0.000832158	0.00115594
337.202	338.209	19	30	0	5	0	5	0	0.000118853	0	0	0
338.088	339.095	15	17	1	8	0	8	0	0.000640387	0.000592025	0.00043074	0.000529371
338.125	339.132	16	21	1	7	0	7	0	0.000974331	0.000969145	0.000642795	0.000826798
338.161	339.168	17	25	1	6	0	6	0	0.000176996	0.000164723	0.000118853	0.000118853
339.083	340.091	14	16	2	8	0	8	0	0.000118853	0.000118853	0.000118853	0.000118853
339.109	340.116	16	20	0	8	0	7	0	0.00416412	0.00399533	0.00270893	0.00358111
339.12	340.127	15	20	2	7	0	7	0	0.000576412	0.000576088	0.000399453	0.000503441
339.145	340.152	17	24	0	7	0	6	0	0.00297166	0.0029741	0.00199844	0.00270265
339.156	340.163	16	24	2	6	0	6	0	0.000118853	0.000118853	0.000118853	0.000118853
339.181	340.189	18	28	0	6	0	5	0	0.000407894	0.000426162	0.000261001	0.000361732
340.067	341.075	14	15	1	9	0	8	0	0.000118853	0.000118853	0	0
340.104	341.111	15	19	1	8	0	7	0	0.000782835	0.000728433	0.000532149	0.000641273
340.14	341.147	16	23	1	7	0	6	0	0.000504476	0.000492853	0.000325638	0.000416237
341.07	342.077	15	18	0	7	1	7	0	0.000118853	0.000118853	0	0
341.088	342.095	15	18	0	9	0	7	0	0.0015215	0.00145216	0.00105379	0.00124436
341.099	342.106	14	18	2	8	0	7	0	0.000118853	0.000118853	0.000118853	0.000118853
341.103	342.11	19	18	0	6	0	11	0.384615	0.000118853	0.000118853	0.000118853	0.000118853
341.124	342.131	16	22	0	8	0	6	0	0.00317456	0.00325074	0.0021884	0.00273882
341.135	342.143	15	22	2	7	0	6	0	0.000177769	0.000171838	0.000118853	0.000118853
341.139	342.147	20	22	0	5	0	10	0.333333	0.000118853	0.000118853	0.000118853	0.000118853
341.161	342.168	17	26	0	7	0	5	0	0.000913623	0.000974955	0.000626475	0.000832969
342.083	343.09	14	17	1	9	0	7	0	0.000118853	0.000118853	0.000118853	0.000118853
342.098	343.106	18	17	1	6	0	11	0.409091	0	0.000118853	0	0
342.119	343.127	15	21	1	8	0	6	0	0.000365688	0.000370652	0.000257118	0.000294607
343.067	344.074	14	16	0	10	0	7	0	0.000194857	0.000168011	0.000118853	0.000118853
343.082	344.09	18	16	0	7	0	11	0.363636	0.000118853	0.000118853	0.000118853	0.000118853
343.086	344.093	15	20	0	7	1	6	0	0.000118853	0.000171311	0.000118853	0.000118853
343.094	344.101	17	16	2	6	0	11	0.444444	0.000118853	0.000118853	0	0.000118853
343.103	344.111	15	20	0	9	0	6	0	0.00123786	0.00131388	0.000911562	0.00104916
343.13	344.137	18	20	2	5	0	10	0.363636	0.000118853	0.000118853	0.000118853	0.000118853
343.14	344.147	16	24	0	8	0	5	0	0.00108438	0.00114972	0.000754436	0.000907455
343.155	344.162	20	24	0	5	0	9	0.266667	0.000234555	0.0002747	0.000181625	0.000219874
343.176	344.184	17	28	0	7	0	4	0	0.000118853	0.000118853	0	0.000118853
344.078	345.085	17	15	1	7	0	11	0.388889	0	0.000118853	0	0
344.099	345.106	14	19	1	9	0	6	0	0	0.000118853	0	0
344.114	345.121	18	19	1	6	0	10	0.318182	0.000118853	0.000193629	0.000118853	0.000118853
344.15	345.158	19	23	1	5	0	9	0.269231	0.000118853	0.000118853	0	0
345.062	346.069	17	14	0	8	0	11	0.333333	0	0.000118853	0	0.000118853
345.065	346.072	14	18	0	8	1	6	0	0.000118853	0.000118853	0.000118853	0.000118853
345.073	346.08	16	14	2	7	0	11	0.428571	0	0.000118853	0	0
345.083	346.09	14	18	0	10	0	6	0	0.000118853	0.000118853	0.000118853	0.000118853
345.098	346.105	18	18	0	7	0	10	0.272727	0.000482565	0.000534361	0.000355067	0.000439051
345.101	346.109	15	22	0	7	1	5	0	0.000179989	0.000201133	0.000118853	0.000118853
345.109	346.116	17	18	2	6	0	10	0.333333	0.000232587	0.000282627	0.000177151	0.000202311
345.119	346.126	15	22	0	9	0	5	0	0.000435902	0.000469606	0.000310351	0.000377325
345.134	346.142	19	22	0	6	0	9	0.230769	0.000707406	0.000821017	0.000536849	0.000645019
345.146	346.153	18	22	2	5	0	9	0.272727	0.000118853	0.000118853	0.000118853	0.000118853
345.155	346.163	16	26	0	8	0	4	0	0.000118853	0.000173843	0.000118853	0.000118853
345.171	346.178	20	26	0	5	0	8	0.2	0.000251644	0.000302838	0.000187546	0.000248132
346.093	347.101	17	17	1	7	0	10	0.277778	0.000202853	0.000254728	0.000118853	0.000183159
346.13	347.137	18	21	1	6	0	9	0.227273	0.000248006	0.000312747	0.000191455	0.000236707
346.166	347.173	19	25	1	5	0	8	0.192308	0	0.000118853	0	0
347.077	348.085	17	16	0	8	0	10	0.222222	0.000360215	0.000416352	0.00028527	0.000303954
347.081	348.088	14	20	0	8	1	5	0	0.000185282	0.000172833	0.000118853	0.000118853
347.088	348.096	16	16	2	7	0	10	0.285714	0.000206108	0.000219337	0.000118853	0.000172751
347.114	348.121	18	20	0	7	0	9	0.181818	0.00138151	0.00160181	0.00101575	0.00124531
347.117	348.124	15	24	0	7	1	4	0	0.000118853	0.000118853	0	0.000118853
347.125	348.132	17	20	2	6	0	9	0.222222	0.000432017	0.000508811	0.00033057	0.000383667
347.135	348.142	15	24	0	9	0	4	0	0	0.000118853	0	0
347.15	348.157	19	24	0	6	0	8	0.153846	0.00119161	0.00143463	0.000867382	0.00108354
347.161	348.169	18	24	2	5	0	8	0.181818	0.000118853	0.000118853	0	0.000118853
347.186	348.194	20	28	0	5	0	7	0.133333	0.000236186	0.000267526	0.000170526	0.000219047
348.072	349.08	16	15	1	8	0	10	0.214286	0.000118853	0.000118853	0.000118853	0.000118853
348.109	349.116	17	19	1	7	0	9	0.166667	0.000500807	0.000585264	0.000380471	0.000452902
348.145	349.153	18	23	1	6	0	8	0.136364	0.000286214	0.000352365	0.000213205	0.000269665
349.057	350.064	16	14	0	9	0	10	0.142857	0.000118853	0.000161787	0.000118853	0.000118853
349.093	350.1	17	18	0	8	0	9	0.111111	0.00139303	0.00159469	0.00100293	0.00123918
349.096	350.104	14	22	0	8	1	4	0	0.000118853	0.000118853	0.000118853	0.000118853
349.104	350.111	16	18	2	7	0	9	0.142857	0.000570039	0.000613871	0.00039317	0.00048183
349.129	350.137	18	22	0	7	0	8	0.0909091	0.00280016	0.00326678	0.00201834	0.00257078
349.141	350.148	17	22	2	6	0	8	0.111111	0.000445382	0.000535093	0.000331093	0.000438269
349.166	350.173	19	26	0	6	0	7	0.0769231	0.00120402	0.00143026	0.000861558	0.00112965
349.202	350.209	20	30	0	5	0	6	0.0666667	0.000118853	0.000118853	0.000118853	0.000118853
350.088	351.095	16	17	1	8	0	9	0.0714286	0.000430059	0.000492895	0.000314175	0.000375284
350.125	351.132	17	21	1	7	0	8	0.0555556	0.000788698	0.000868778	0.00054702	0.000686268
350.161	351.168	18	25	1	6	0	7	0.0454545	0.000204962	0.000227825	0.000118853	0.000175508
351.072	352.079	16	16	0	9	0	9	0	0.000671497	0.000687171	0.000422944	0.000555772
351.083	352.091	15	16	2	8	0	9	0	0.000222591	0.000250039	0.000118853	0.000185954
351.109	352.116	17	20	0	8	0	8	0	0.00368067	0.00387448	0.00242714	0.00319801
351.12	352.127	16	20	2	7	0	8	0	0.000851074	0.000902748	0.000575621	0.000758938
351.145	352.152	18	24	0	7	0	7	0	0.00350257	0.00378924	0.00231568	0.00313294
351.156	352.163	17	24	2	6	0	7	0	0.000218537	0.000249146	0.000166684	0.000194269
351.181	352.189	19	28	0	6	0	6	0	0.000670761	0.000764439	0.000446068	0.000652205
352.067	353.075	15	15	1	9	0	9	0	0.000164806	0.000162746	0.000118853	0.000118853
352.104	353.111	16	19	1	8	0	8	0	0.000979944	0.000948128	0.000636026	0.000857636
352.14	353.147	17	23	1	7	0	7	0	0.00069613	0.000712479	0.000453077	0.000646428
353.051	354.059	15	14	0	10	0	9	0	0.000118853	0.000118853	0	0.000118853
353.088	354.095	16	18	0	9	0	8	0	0.00208838	0.00198931	0.00136039	0.00176827
353.099	354.106	15	18	2	8	0	8	0	0.000398982	0.000355854	0.000253319	0.000335631
353.124	354.131	17	22	0	8	0	7	0	0.00537385	0.00533349	0.00344257	0.00482407
353.135	354.143	16	22	2	7	0	7	0	0.000545018	0.000528948	0.000355845	0.0004721
353.161	354.168	18	26	0	7	0	6	0	0.00227887	0.00226043	0.00147564	0.00207953
353.197	354.204	19	30	0	6	0	5	0	0.000188408	0.000204003	0.000118853	0.000213353
353.212	354.219	23	30	0	3	0	9	0.3	0.000118853	0	0	0
354.083	355.09	15	17	1	9	0	8	0	0.000406512	0.000369681	0.000256425	0.000323799
354.119	355.127	16	21	1	8	0	7	0	0.00102773	0.000939899	0.000650189	0.000882956
354.156	355.163	17	25	1	7	0	6	0	0.000298295	0.000299702	0.000186105	0.000271879
355.067	356.074	15	16	0	10	0	8	0	0.000448468	0.000378353	0.000291883	0.000357517
355.086	356.093	16	20	0	7	1	7	0	0.000118853	0.000118853	0.000118853	0.000118853
355.103	356.111	16	20	0	9	0	7	0	0.00344776	0.00318325	0.00216631	0.00286256
355.115	356.122	15	20	2	8	0	7	0	0.000299926	0.000303012	0.000202888	0.000248524
355.119	356.126	20	20	0	6	0	11	0.357143	0.000118853	0.000118853	0.000118853	0.000118853
355.14	356.147	17	24	0	8	0	6	0	0.00364297	0.00355941	0.0023443	0.00318502
355.151	356.158	16	24	2	7	0	6	0	0.000118853	0.000118853	0.000118853	0.000118853
355.176	356.184	18	28	0	7	0	5	0	0.000633796	0.000677864	0.000433691	0.000602075
356.099	357.106	15	19	1	9	0	7	0	0.000430417	0.00039218	0.00027409	0.000344239
356.114	357.121	19	19	1	6	0	11	0.375	0	0.000118853	0	0
356.135	357.142	16	23	1	8	0	6	0	0.000419581	0.000391562	0.000271464	0.000349662
357.065	358.072	15	18	0	8	1	7	0	0.000118853	0.000118853	0	0.000118853
357.083	358.09	15	18	0	10	0	7	0	0.000671264	0.000634026	0.000454856	0.000569734
357.098	358.105	19	18	0	7	0	11	0.333333	0.000194161	0.000211157	0.000159205	0.000177773
357.101	358.109	16	22	0	7	1	6	0	0.000171935	0.000118853	0.000118853	0.000118853
357.109	358.116	18	18	2	6	0	11	0.4	0.000118853	0.000118853	0	0.000118853
357.119	358.126	16	22	0	9	0	6	0	0.00225591	0.00220548	0.00154774	0.00188145
357.13	358.138	15	22	2	8	0	6	0	0.000118853	0.000118853	0	0
357.134	358.142	20	22	0	6	0	10	0.285714	0.000297293	0.000314855	0.000195861	0.000267743
357.155	358.163	17	26	0	8	0	5	0	0.000969823	0.000991349	0.000641307	0.00085948
357.171	358.178	21	26	0	5	0	9	0.25	0.000118853	0.000118853	0.000118853	0.000118853
357.192	358.199	18	30	0	7	0	4	0	0	0.000118853	0	0
358.093	359.101	18	17	1	7	0	11	0.35	0.000118853	0.000118853	0	0.000118853
358.114	359.122	15	21	1	9	0	6	0	0.000162989	0.00017305	0.000118853	0.000118853
358.13	359.137	19	21	1	6	0	10	0.291667	0.000118853	0.000118853	0.000118853	0.000118853
359.077	360.085	18	16	0	8	0	11	0.3	0.000171623	0.000202859	0.000118853	0.000162333
359.081	360.088	15	20	0	8	1	6	0	0.000229492	0.000245995	0.000181064	0.00019514
359.088	360.096	17	16	2	7	0	11	0.375	0.000118853	0.000118853	0.000118853	0.000118853
359.098	360.106	15	20	0	10	0	6	0	0.000427351	0.000425412	0.000297523	0.000337934
359.114	360.121	19	20	0	7	0	10	0.25	0.000591227	0.000651231	0.000420218	0.000544262
359.117	360.124	16	24	0	7	1	5	0	0.000118853	0.000118853	0.000118853	0.000118853
359.125	360.132	18	20	2	6	0	10	0.3	0.0002348	0.000242077	0.000166839	0.000215881
359.135	360.142	16	24	0	9	0	5	0	0.000628971	0.00064092	0.000435172	0.000526639
359.15	360.157	20	24	0	6	0	9	0.214286	0.000600221	0.000649719	0.000425762	0.000543992
359.161	360.169	19	24	2	5	0	9	0.25	0.000118853	0.000118853	0	0
359.171	360.178	17	28	0	8	0	4	0	0.000118853	0.000118853	0	0.000118853
359.186	360.194	21	28	0	5	0	8	0.1875	0.000118853	0.000118853	0.000118853	0.000118853
360.072	361.08	17	15	1	8	0	11	0.3125	0	0.000118853	0	0
360.109	361.116	18	19	1	7	0	10	0.25	0.000255672	0.000287181	0.000194783	0.000224383
360.145	361.153	19	23	1	6	0	9	0.208333	0.000195408	0.000214418	0.000118853	0.000162205
361.06	362.067	14	18	0	9	1	6	0	0.000118853	0.000118853	0.000118853	0.000118853
361.093	362.1	18	18	0	8	0	10	0.2	0.000748266	0.000793134	0.000517613	0.000639442
361.096	362.104	15	22	0	8	1	5	0	0.000265486	0.000257838	0.000191324	0.000213319
361.104	362.111	17	18	2	7	0	10	0.25	0.00032999	0.00039656	0.000241219	0.00031097
361.114	362.121	15	22	0	10	0	5	0	0.000118853	0.000162355	0.000118853	0.000118853
361.128	362.136	11	26	2	9	1	0	11	0.000118853	0.000118853	0.000118853	0.000118853
361.129	362.137	19	22	0	7	0	9	0.166667	0.00154678	0.00179389	0.0011308	0.00141514
361.141	362.148	18	22	2	6	0	9	0.2	0.000326746	0.000381505	0.000244356	0.000305593
361.15	362.158	16	26	0	9	0	4	0	0	0.000118853	0	0.000118853
361.166	362.173	20	26	0	6	0	8	0.142857	0.000791318	0.000950555	0.00058414	0.000769132
361.202	362.209	21	30	0	5	0	7	0.125	0.000118853	0.000118853	0	0.000118853
362.088	363.095	17	17	1	8	0	10	0.1875	0.000264611	0.000295999	0.000201469	0.000225391
362.125	363.132	18	21	1	7	0	9	0.15	0.000524468	0.000603415	0.000386972	0.000500812
362.161	363.168	19	25	1	6	0	8	0.125	0.000161517	0.000214746	0.000118853	0.000163619
363.072	364.079	17	16	0	9	0	10	0.125	0.000412352	0.000449785	0.000313593	0.000373479
363.076	364.083	14	20	0	9	1	5	0	0.000118853	0.000118853	0.000118853	0.000118853
363.083	364.091	16	16	2	8	0	10	0.166667	0.000178371	0.000194373	0.000118853	0.000170268
363.109	364.116	18	20	0	8	0	9	0.1	0.00233912	0.00265593	0.00174998	0.00211033
363.112	364.119	15	24	0	8	1	4	0	0.000118853	0.000118853	0.000118853	0.000118853
363.12	364.127	17	20	2	7	0	9	0.125	0.000712311	0.000813501	0.000517624	0.000636473
363.145	364.152	19	24	0	7	0	8	0.0833333	0.00259212	0.00304199	0.00197319	0.00241905
363.156	364.163	18	24	2	6	0	8	0.1	0.000268897	0.000298277	0.000190897	0.00023778
363.181	364.189	20	28	0	6	0	7	0.0714286	0.000686068	0.000851722	0.000536444	0.000681481
364.067	365.075	16	15	1	9	0	10	0.0833333	0.000118853	0.000118853	0	0.000118853
364.104	365.111	17	19	1	8	0	9	0.0625	0.000700968	0.000784088	0.000545495	0.000616055
364.14	365.147	18	23	1	7	0	8	0.05	0.000623859	0.000712322	0.000470725	0.000542399
364.177	365.184	19	27	1	6	0	7	0.0416667	0.000118853	0.000118853	0.000118853	0.000118853
365.051	366.059	16	14	0	10	0	10	0	0.000118853	0.000118853	0	0.000118853
365.088	366.095	17	18	0	9	0	9	0	0.00157336	0.00172518	0.00119268	0.00140794
365.099	366.106	16	18	2	8	0	9	0	0.000526118	0.000539375	0.000393626	0.000434496
365.124	366.131	18	22	0	8	0	8	0	0.00480663	0.0053688	0.00349808	0.00429346
365.135	366.143	17	22	2	7	0	8	0	0.00074108	0.000843079	0.000564175	0.000677879
365.161	366.168	19	26	0	7	0	7	0	0.00255145	0.00301396	0.00193148	0.00244473
365.172	366.179	18	26	2	6	0	7	0	0.000118853	0.000118853	0	0.000118853
365.197	366.204	20	30	0	6	0	6	0	0.000330618	0.000410621	0.000250214	0.000326678
366.083	367.09	16	17	1	9	0	9	0	0.000373088	0.000394956	0.00027947	0.000316336
366.119	367.127	17	21	1	8	0	8	0	0.00109921	0.00113181	0.000785061	0.000932204
366.156	367.163	18	25	1	7	0	7	0	0.00040899	0.000477172	0.000291288	0.00038814
367.067	368.074	16	16	0	10	0	9	0	0.0004923	0.000481649	0.000361467	0.000395376
367.078	368.086	15	16	2	9	0	9	0	0.000118853	0.000118853	0	0
367.103	368.111	17	20	0	9	0	8	0	0.0037687	0.00392028	0.00272019	0.00330802
367.115	368.122	16	20	2	8	0	8	0	0.000665906	0.000648281	0.000493427	0.000556608
367.14	368.147	18	24	0	8	0	7	0	0.00529142	0.00570758	0.00370759	0.00483718
367.151	368.158	17	24	2	7	0	7	0	0.000331226	0.000334747	0.00023414	0.000287603
367.176	368.184	19	28	0	7	0	6	0	0.00138554	0.00156957	0.00101558	0.00131287
367.213	368.22	20	32	0	6	0	5	0	0.000118853	0.000118853	0	0.000118853
368.099	369.106	16	19	1	9	0	8	0	0.000755851	0.000726243	0.000534574	0.000624938
368.135	369.142	17	23	1	8	0	7	0	0.000872031	0.000859329	0.000587679	0.000751646
368.171	369.179	18	27	1	7	0	6	0	0.000118853	0.000118853	0.000118853	0.000118853
369.065	370.072	16	18	0	8	1	8	0	0.000118853	0.000118853	0	0
369.094	370.101	15	18	2	9	0	8	0	0.000118853	0.000118853	0	0.000118853
369.101	370.109	17	22	0	7	1	7	0	0.000118853	0.000118853	0	0.000118853
369.119	370.126	17	22	0	9	0	7	0	0.00487508	0.00463192	0.00340239	0.00423854
369.13	370.138	16	22	2	8	0	7	0	0.000406142	0.000350094	0.000259353	0.000338362
369.134	370.142	21	22	0	6	0	11	0.333333	0.000118853	0.000118853	0	0.000118853
369.155	370.163	18	26	0	8	0	6	0	0.00303508	0.00303215	0.00211095	0.00277011
369.192	370.199	19	30	0	7	0	5	0	0.000375623	0.000373055	0.000256363	0.000339538
370.078	371.085	15	17	1	10	0	8	0	0.000118853	0.000118853	0	0.000118853
370.114	371.122	16	21	1	9	0	7	0	0.00070869	0.000634284	0.000491692	0.000578498
370.151	371.158	17	25	1	8	0	6	0	0.000288866	0.000280742	0.000200418	0.000267017
371.062	372.069	15	16	0	11	0	8	0	0.000118853	0.000118853	0.000118853	0.000118853
371.077	372.085	19	16	0	8	0	12	0.363636	0.000118853	0	0	0
371.081	372.088	16	20	0	8	1	7	0	0.000203693	0.000118853	0.000118853	0.000118853
371.092	372.099	15	20	2	7	1	7	0	0.000118853	0	0	0
371.098	372.106	16	20	0	10	0	7	0	0.00177009	0.00159187	0.00121985	0.00143147
371.114	372.121	20	20	0	7	0	11	0.307692	0.000238267	0.00022665	0.00017967	0.000220525
371.117	372.124	17	24	0	7	1	6	0	0.000118853	0.000118853	0.000118853	0.000118853
371.125	372.132	19	20	2	6	0	11	0.363636	0.000118853	0.000118853	0.000118853	0.000118853
371.135	372.142	17	24	0	9	0	6	0	0.00280156	0.00265216	0.00199716	0.00243067
371.146	372.153	16	24	2	8	0	6	0	0.000118853	0	0	0.000118853
371.15	372.157	21	24	0	6	0	10	0.266667	0.000204136	0.000224451	0.000175804	0.000205342
371.171	372.178	18	28	0	8	0	5	0	0.000739366	0.000732732	0.000507016	0.000630019
371.186	372.194	22	28	0	5	0	9	0.235294	0.000118853	0	0	0
372.076	373.083	15	19	1	8	1	7	0	0.000118853	0	0	0.000118853
372.094	373.101	15	19	1	10	0	7	0	0.000118853	0.000118853	0.000118853	0.000118853
372.109	373.116	19	19	1	7	0	11	0.318182	0.000118853	0.000118853	0.000118853	0.000118853
372.13	373.137	16	23	1	9	0	6	0	0.000256632	0.00024436	0.000180623	0.000210545
372.145	373.153	20	23	1	6	0	10	0.269231	0.000118853	0.000118853	0	0
373.06	374.067	15	18	0	9	1	7	0	0.000118853	0.000118853	0.000118853	0.000118853
373.078	374.085	15	18	0	11	0	7	0	0.000168399	0.000118853	0.000118853	0.000118853
373.093	374.1	19	18	0	8	0	11	0.272727	0.000293757	0.000301184	0.000247775	0.000270831
373.096	374.104	16	22	0	8	1	6	0	0.000361799	0.000301184	0.00025558	0.000249006
373.104	374.111	18	18	2	7	0	11	0.333333	0.000171938	0.000186522	0.000118853	0.000118853
373.114	374.121	16	22	0	10	0	6	0	0.00094314	0.000878345	0.000689684	0.000749508
373.129	374.137	20	22	0	7	0	10	0.230769	0.000637652	0.000671705	0.000493167	0.000565503
373.133	374.14	17	26	0	7	1	5	0	0.000118853	0.000118853	0.000118853	0
373.141	374.148	19	22	2	6	0	10	0.272727	0.00018495	0.000186694	0.000118853	0.000167826
373.15	374.158	17	26	0	9	0	5	0	0.000668909	0.000648608	0.000503963	0.00056487
373.166	374.173	21	26	0	6	0	9	0.2	0.000379344	0.000391993	0.000276079	0.000347516
374.088	375.095	18	17	1	8	0	11	0.277778	0.000118853	0.000118853	0.000118853	0.000118853
374.092	375.099	15	21	1	8	1	6	0	0.000118853	0.000118853	0.000118853	0
374.109	375.117	15	21	1	10	0	6	0	0.000118853	0	0	0
374.125	375.132	19	21	1	7	0	10	0.227273	0.000256096	0.000272596	0.000192596	0.000246798
374.161	375.168	20	25	1	6	0	9	0.192308	0.000118853	0.000118853	0.000118853	0.000118853
375.072	376.079	18	16	0	9	0	11	0.222222	0.000194771	0.00020747	0.000118853	0.000118853
375.076	376.083	15	20	0	9	1	6	0	0.000215264	0.00021651	0.000183118	0.000177169
375.083	376.091	17	16	2	8	0	11	0.285714	0.000118853	0.000118853	0.000118853	0.000118853
375.093	376.101	15	20	0	11	0	6	0	0	0.000118853	0	0
375.109	376.116	19	20	0	8	0	10	0.181818	0.00108514	0.00110329	0.000877312	0.000933707
375.112	376.119	16	24	0	8	1	5	0	0.000292448	0.000260574	0.000247311	0.000226062
375.12	376.127	18	20	2	7	0	10	0.222222	0.000388281	0.000424524	0.00032985	0.000356204
375.13	376.137	16	24	0	10	0	5	0	0.000208888	0.00020393	0.00017214	0.000186613
375.145	376.152	20	24	0	7	0	9	0.153846	0.00137972	0.00144507	0.00110403	0.00123195
375.156	376.163	19	24	2	6	0	9	0.181818	0.000193555	0.000221838	0.000163569	0.00018571
375.166	376.173	17	28	0	9	0	4	0	0	0.000118853	0	0
375.181	376.189	21	28	0	6	0	8	0.133333	0.000418285	0.00044336	0.000338166	0.000388198
376.104	377.111	18	19	1	8	0	10	0.166667	0.000375979	0.000406728	0.000313369	0.000345184
376.14	377.147	19	23	1	7	0	9	0.136364	0.000392344	0.000429551	0.00032774	0.000363079
376.177	377.184	20	27	1	6	0	8	0.115385	0.000118853	0.000118853	0.000118853	0.000118853
377.088	378.095	18	18	0	9	0	10	0.111111	0.000899828	0.000964443	0.000749228	0.000810446
377.091	378.098	15	22	0	9	1	5	0	0.000243884	0.00023055	0.000189219	0.000170087
377.099	378.106	17	18	2	8	0	10	0.142857	0.000374955	0.000384326	0.00030411	0.000334707
377.124	378.131	19	22	0	8	0	9	0.0909091	0.00281458	0.003107	0.00236718	0.00255904
377.128	378.135	16	26	0	8	1	4	0	0.000118853	0.000118853	0.000118853	0
377.135	378.143	18	22	2	7	0	9	0.111111	0.000588148	0.00065689	0.000500481	0.000553507
377.161	378.168	20	26	0	7	0	8	0.0769231	0.00189016	0.00217541	0.00154405	0.0018035
377.172	378.179	19	26	2	6	0	8	0.0909091	0.000118853	0.000118853	0.000118853	0.000118853
377.197	378.204	21	30	0	6	0	7	0.0666667	0.000373924	0.000444614	0.000315052	0.000374201
378.083	379.09	17	17	1	9	0	10	0.0714286	0.000261216	0.000256542	0.000208482	0.000211394
378.119	379.127	18	21	1	8	0	9	0.0555556	0.000814618	0.000920731	0.000684165	0.000752792
378.156	379.163	19	25	1	7	0	8	0.0454545	0.000385063	0.000466826	0.000342558	0.000386408
379.067	380.074	17	16	0	10	0	10	0	0.00039716	0.000433493	0.000313092	0.000324506
379.078	380.086	16	16	2	9	0	10	0	0.000118853	0.000118853	0.000118853	0.000118853
379.103	380.111	18	20	0	9	0	9	0	0.00299093	0.00322856	0.00253117	0.00269787
379.107	380.114	15	24	0	9	1	4	0	0.000118853	0.000118853	0.000118853	0
379.115	380.122	17	20	2	8	0	9	0	0.000831287	0.000887743	0.000691902	0.000754606
379.14	380.147	19	24	0	8	0	8	0	0.00496245	0.0055581	0.00414708	0.00460228
379.151	380.158	18	24	2	7	0	8	0	0.000481568	0.00055723	0.000435204	0.000464589
379.176	380.184	20	28	0	7	0	7	0	0.00171502	0.0019714	0.00144719	0.00165204
379.213	380.22	21	32	0	6	0	6	0	0.00016495	0.000159556	0.000118853	0.000158486
380.099	381.106	17	19	1	9	0	9	0	0.000753154	0.000796873	0.000629903	0.000683395
380.135	381.142	18	23	1	8	0	8	0	0.000999077	0.00110195	0.000815624	0.000906443
380.171	381.179	19	27	1	7	0	7	0	0.000243799	0.000283643	0.000203824	0.000231154
381.083	382.09	17	18	0	10	0	9	0	0.00145555	0.00150094	0.00118605	0.00124717
381.094	382.101	16	18	2	9	0	9	0	0.000275763	0.000253679	0.000206235	0.000230301
381.119	382.126	18	22	0	9	0	8	0	0.00563595	0.00607506	0.00478902	0.00509899
381.13	382.138	17	22	2	8	0	8	0	0.000845015	0.000881572	0.000681846	0.000734373
381.155	382.163	19	26	0	8	0	7	0	0.00462749	0.00513136	0.00385764	0.00437092
381.167	382.174	18	26	2	7	0	7	0	0.000161575	0.000178647	0.000118853	0.000118853
381.192	382.199	20	30	0	7	0	6	0	0.000818771	0.000933129	0.000667257	0.000783719
382.078	383.085	16	17	1	10	0	9	0	0.000163793	0.00019364	0.000118853	0.000118853
382.114	383.122	17	21	1	9	0	8	0	0.00108402	0.00109399	0.000885662	0.000936821
382.151	383.158	18	25	1	8	0	7	0	0.000606913	0.000645793	0.000507217	0.000564472
382.187	383.194	19	29	1	7	0	6	0	0.000118853	0.000118853	0	0
383.062	384.069	16	16	0	11	0	9	0	0.000256539	0.000243039	0.000199096	0.000187383
383.081	384.088	17	20	0	8	1	8	0	0.000118853	0.000118853	0.000118853	0.000118853
383.098	384.106	17	20	0	10	0	8	0	0.00303519	0.00298057	0.0024419	0.00258294
383.11	384.117	16	20	2	9	0	8	0	0.000299148	0.000274661	0.000234548	0.000238085
383.114	384.121	21	20	0	7	0	12	0.357143	0.000118853	0.000118853	0	0
383.129	384.136	25	20	0	4	0	16	0.571429	0	0.000118853	0	0.000118853
383.135	384.142	18	24	0	9	0	7	0	0.00551448	0.0057968	0.00455093	0.00505562
383.146	384.153	17	24	2	8	0	7	0	0.000288312	0.000358527	0.000272334	0.000288786
383.171	384.178	19	28	0	8	0	6	0	0.00216473	0.00241303	0.00175446	0.00207719
383.208	384.215	20	32	0	7	0	5	0	0.000164687	0.000207535	0.000118853	0.000173783
384.094	385.101	16	19	1	10	0	8	0	0.000311614	0.000296253	0.000248923	0.000261724
384.13	385.137	17	23	1	9	0	7	0	0.000740654	0.000746035	0.000613144	0.000665885
384.166	385.174	18	27	1	8	0	6	0	0.000159682	0.000181282	0.000118853	0.000118853
385.06	386.067	16	18	0	9	1	8	0	0.000118853	0.000118853	0.000118853	0
385.078	386.085	16	18	0	11	0	8	0	0.000520392	0.000486746	0.000418017	0.000414826
385.093	386.1	20	18	0	8	0	12	0.333333	0.000118853	0.000118853	0.000118853	0.000118853
385.096	386.104	17	22	0	8	1	7	0	0.000234439	0.000219441	0.000184407	0.000184503
385.104	386.111	19	18	2	7	0	12	0.4	0.000118853	0.000118853	0	0
385.114	386.121	17	22	0	10	0	7	0	0.00309949	0.00297563	0.00238531	0.00258439
385.125	386.133	16	22	2	9	0	7	0	0.000118853	0.000118853	0.000118853	0.000118853
385.129	386.137	21	22	0	7	0	11	0.285714	0.000212508	0.000219957	0.00018262	0.000193947
385.15	386.158	18	26	0	9	0	6	0	0.00265483	0.00270011	0.00207251	0.00236279
385.166	386.173	22	26	0	6	0	10	0.25	0.000118853	0.000118853	0.000118853	0.000118853
385.187	386.194	19	30	0	8	0	5	0	0.00044719	0.000465162	0.000346895	0.000438867
386.092	387.099	16	21	1	8	1	7	0	0.000118853	0.000118853	0	0.000118853
386.109	387.117	16	21	1	10	0	7	0	0.000251292	0.000231788	0.000171062	0.000209407
386.125	387.132	20	21	1	7	0	11	0.291667	0.000118853	0.000118853	0.000118853	0.000118853
386.146	387.153	17	25	1	9	0	6	0	0.000218451	0.000212162	0.000166795	0.000191106
387.072	388.079	19	16	0	9	0	12	0.3	0.000118853	0.000118853	0	0.000118853
387.076	388.083	16	20	0	9	1	7	0	0.000273599	0.000233101	0.000202762	0.000219083
387.087	388.094	15	20	2	8	1	7	0	0.000118853	0	0	0
387.093	388.101	16	20	0	11	0	7	0	0.000505369	0.00045129	0.000379219	0.00041556
387.109	388.116	20	20	0	8	0	11	0.25	0.000417423	0.000388872	0.000316559	0.000364046
387.112	388.119	17	24	0	8	1	6	0	0.000301612	0.000256543	0.000240257	0.000256589
387.12	388.127	19	20	2	7	0	11	0.3	0.000209907	0.000200655	0.000118853	0.000166303
387.13	388.137	17	24	0	10	0	6	0	0.0014034	0.00127111	0.00103552	0.00118575
387.145	388.152	21	24	0	7	0	10	0.214286	0.0005381	0.000533781	0.000417079	0.000502502
387.156	388.163	20	24	2	6	0	10	0.25	0.000118853	0.000118853	0.000118853	0.000118853
387.166	388.173	18	28	0	9	0	5	0	0.000564049	0.000547255	0.000428386	0.000486596
387.181	388.189	22	28	0	6	0	9	0.1875	0.000208064	0.00018897	0.000163408	0.000206386
388.104	389.111	19	19	1	8	0	11	0.25	0.000190379	0.000191004	0.000118853	0.00016066
388.107	389.114	16	23	1	8	1	6	0	0.000118853	0.000118853	0.000118853	0.000118853
388.125	389.132	16	23	1	10	0	6	0	0.000118853	0.000118853	0.000118853	0.000118853
388.14	389.147	20	23	1	7	0	10	0.208333	0.000229524	0.000175194	0.000170926	0.000211181
389.055	390.062	15	18	0	10	1	7	0	0.000118853	0	0	0
389.088	390.095	19	18	0	9	0	11	0.2	0.000453118	0.000403666	0.000326634	0.000364961
389.091	390.098	16	22	0	9	1	6	0	0.000442134	0.000346128	0.000332762	0.000324563
389.099	390.106	18	18	2	8	0	11	0.25	0.00024538	0.000211634	0.000177496	0.000176888
389.109	390.116	16	22	0	11	0	6	0	0.000204061	0.000204932	0.000163964	0.000174539
389.118	390.126	27	18	0	3	0	19	0.666667	0.000118853	0.000118853	0	0
389.124	390.131	20	22	0	8	0	10	0.166667	0.00131112	0.00122411	0.00104399	0.00116732
389.128	390.135	17	26	0	8	1	5	0	0.000247223	0.000197439	0.000170967	0.00017838
389.135	390.143	19	22	2	7	0	10	0.2	0.000389868	0.000370395	0.000300155	0.000353393
389.145	390.153	17	26	0	10	0	5	0	0.000300079	0.000260338	0.000218236	0.00024806
389.161	390.168	21	26	0	7	0	9	0.142857	0.000997969	0.000984058	0.000771461	0.000916978
389.172	390.179	20	26	2	6	0	9	0.166667	0.000118853	0.000118853	0	0.000118853
389.197	390.204	22	30	0	6	0	8	0.125	0.000214088	0.000249615	0.000174177	0.000207888
390.083	391.09	18	17	1	9	0	11	0.1875	0.000118853	0.000118853	0.000118853	0.000118853
390.086	391.094	15	21	1	9	1	6	0	0.000118853	0	0	0
390.119	391.127	19	21	1	8	0	10	0.15	0.000486225	0.000443063	0.0003653	0.000404009
390.156	391.163	20	25	1	7	0	9	0.125	0.000283648	0.000300835	0.000225317	0.000254301
391.067	392.074	18	16	0	10	0	11	0.125	0.000193276	0.000204877	0.000184617	0.000177125
391.07	392.078	15	20	0	10	1	6	0	0.000118853	0.000118853	0.000118853	0.000118853
391.103	392.111	19	20	0	9	0	10	0.1	0.00162046	0.0016055	0.00131594	0.00141749
391.107	392.114	16	24	0	9	1	5	0	0.000290806	0.00027905	0.00025005	0.000235237
391.115	392.122	18	20	2	8	0	10	0.125	0.000581181	0.000590728	0.000473411	0.000514363
391.134	392.141	27	20	0	3	0	18	0.625	0	0.000118853	0	0.000118853
391.14	392.147	20	24	0	8	0	9	0.0833333	0.00292085	0.00301252	0.00244311	0.00263504
391.151	392.158	19	24	2	7	0	9	0.1	0.000443255	0.000466167	0.000372162	0.000407449
391.176	392.184	21	28	0	7	0	8	0.0714286	0.00121589	0.00132091	0.00102562	0.00114546
391.213	392.22	22	32	0	6	0	7	0.0625	0.000118853	0.000118853	0.000118853	0.000118853
392.099	393.106	18	19	1	9	0	10	0.0625	0.000504816	0.000510032	0.000420238	0.000412424
392.135	393.142	19	23	1	8	0	9	0.05	0.000681593	0.000741006	0.000595966	0.000632129
392.171	393.179	20	27	1	7	0	8	0.0416667	0.000236778	0.000212859	0.000192974	0.000213281
393.083	394.09	18	18	0	10	0	10	0	0.000973228	0.00101241	0.000868789	0.000839637
393.086	394.093	15	22	0	10	1	5	0	0.000118853	0.000118853	0.000118853	0.000118853
393.094	394.101	17	18	2	9	0	10	0	0.000276666	0.000266209	0.000253414	0.000235022
393.119	394.126	19	22	0	9	0	9	0	0.00410271	0.00420535	0.00356474	0.00357857
393.122	394.13	16	26	0	9	1	4	0	0.000118853	0	0	0
393.13	394.138	18	22	2	8	0	9	0	0.000867812	0.000891696	0.000781983	0.000767337
393.156	394.163	20	26	0	8	0	8	0	0.00397297	0.00428674	0.00342935	0.00361979
393.167	394.174	19	26	2	7	0	8	0	0.000270622	0.000257067	0.000224382	0.000236694
393.192	394.199	21	30	0	7	0	7	0	0.000921184	0.00101433	0.000802992	0.000883199
394.078	395.085	17	17	1	10	0	10	0	0.000176527	0.000175476	0.000118853	0.000118853
394.151	395.158	19	25	1	8	0	8	0	0.000676742	0.000734421	0.000600352	0.00060575
394.187	395.194	20	29	1	7	0	7	0	0.000118853	0.000118853	0.000118853	0.000118853
395.062	396.069	17	16	0	11	0	10	0	0.000239453	0.000229996	0.000211223	0.000195402
395.098	396.106	18	20	0	10	0	9	0	0.00284598	0.0029812	0.00252191	0.00248467
395.11	396.117	17	20	2	9	0	9	0	0.00052312	0.000508265	0.000445345	0.000434673
395.135	396.142	19	24	0	9	0	8	0	0.00617745	0.00669329	0.00541233	0.00563699
395.146	396.153	18	24	2	8	0	8	0	0.000656108	0.000701156	0.000571907	0.000594548
395.171	396.178	20	28	0	8	0	7	0	0.00307067	0.00346405	0.00270807	0.00287293
395.208	396.215	21	32	0	7	0	6	0	0.000363521	0.0004277	0.000326078	0.000381532
396.094	397.101	17	19	1	10	0	9	0	0.000465038	0.000469913	0.000400852	0.000371053
396.13	397.137	18	23	1	9	0	8	0	0.00109916	0.00120518	0.000995292	0.0010007
396.166	397.174	19	27	1	8	0	7	0	0.000353355	0.000432931	0.000318715	0.000339874
397.078	398.085	17	18	0	11	0	9	0	0.000813584	0.000841679	0.000717954	0.000664148
397.089	398.096	16	18	2	10	0	9	0	0	0.000118853	0	0
397.096	398.104	18	22	0	8	1	8	0	0.000118853	0.000118853	0.000118853	0.000118853
397.114	398.121	18	22	0	10	0	8	0	0.00497084	0.00521727	0.00442611	0.00441078
397.125	398.133	17	22	2	9	0	8	0	0.000456936	0.00045081	0.000416759	0.000384344
397.15	398.158	19	26	0	9	0	7	0	0.00523859	0.0058409	0.00472723	0.00491544
397.154	398.161	16	30	0	9	1	2	0	0	0	0.000118853	0
397.162	398.169	18	26	2	8	0	7	0	0.000203567	0.000229048	0.000188911	0.000209918
397.187	398.194	20	30	0	8	0	6	0	0.00130705	0.00147328	0.00119459	0.0012863
397.223	398.23	21	34	0	7	0	5	0	0.000118853	0.000118853	0	0
398.109	399.117	17	21	1	10	0	8	0	0.000586981	0.000607687	0.000508457	0.000518648
398.146	399.153	18	25	1	9	0	7	0	0.000665713	0.000683578	0.000589865	0.000597817
398.182	399.189	19	29	1	8	0	6	0	0.000118853	0.000118853	0.000118853	0.000118853
399.076	400.083	17	20	0	9	1	8	0	0.0001895	0.000118853	0.000160033	0.000118853
399.093	400.101	17	20	0	11	0	8	0	0.00137253	0.00135561	0.0012086	0.00117822
399.109	400.116	21	20	0	8	0	12	0.307692	0.000118853	0.000118853	0.000118853	0.000118853
399.112	400.119	18	24	0	8	1	7	0	0.000211763	0.00021215	0.000205843	0.000196598
399.124	400.131	25	20	0	5	0	16	0.55	0	0	0.000118853	0
399.13	400.137	18	24	0	10	0	7	0	0.00407091	0.0041504	0.00357994	0.0036603
399.141	400.148	17	24	2	9	0	7	0	0.000161783	0.000160456	0.000118853	0.000118853
399.145	400.152	22	24	0	7	0	11	0.266667	0.000165764	0.000201117	0.000168641	0.000160673
399.166	400.173	19	28	0	9	0	6	0	0.00211826	0.00226686	0.00187416	0.0019728
399.181	400.189	23	28	0	6	0	10	0.235294	0.000118853	0.000118853	0.000118853	0.000118853
399.202	400.21	20	32	0	8	0	5	0	0.000273392	0.00030179	0.00021591	0.000260856
400.089	401.096	16	19	1	11	0	8	0	0.000118853	0	0	0
400.104	401.111	20	19	1	8	0	12	0.318182	0.000118853	0.000118853	0	0
400.107	401.114	17	23	1	8	1	7	0	0	0.000118853	0	0.000118853
400.125	401.132	17	23	1	10	0	7	0	0.000370633	0.0003284	0.000304872	0.000312962
400.14	401.147	21	23	1	7	0	11	0.269231	0.000118853	0.000118853	0	0
400.161	401.169	18	27	1	9	0	6	0	0.000118853	0.000118853	0.000118853	0.000118853
401.055	402.062	16	18	0	10	1	8	0	0.000118853	0	0	0
401.073	402.08	16	18	0	12	0	8	0	0.000118853	0.000118853	0.000118853	0.000118853
401.088	402.095	20	18	0	9	0	12	0.272727	0.000160764	0.000168718	0.000118853	0.000118853
401.091	402.098	17	22	0	9	1	7	0	0.000360982	0.00034511	0.000292548	0.000313599
401.099	402.106	19	18	2	8	0	12	0.333333	0	0.000118853	0	0.000118853
401.109	402.116	17	22	0	11	0	7	0	0.00105496	0.000983314	0.00088531	0.000904749
401.124	402.131	21	22	0	8	0	11	0.230769	0.000482101	0.000445887	0.000366443	0.000414007
401.128	402.135	18	26	0	8	1	6	0	0.000272373	0.000242685	0.000214788	0.00021762
401.135	402.143	20	22	2	7	0	11	0.272727	0.000160322	0.000118853	0.000118853	0.000167168
401.145	402.153	18	26	0	10	0	6	0	0.00156686	0.00151016	0.00126346	0.00141935
401.161	402.168	22	26	0	7	0	10	0.2	0.000376906	0.00039433	0.000326468	0.00035942
401.182	402.189	19	30	0	9	0	5	0	0.000365701	0.000376182	0.000311806	0.00035689
401.197	402.204	23	30	0	6	0	9	0.176471	0.000118853	0.000118853	0.000118853	0.000118853
402.086	403.094	16	21	1	9	1	7	0	0.000118853	0.000118853	0.000118853	0.000118853
402.104	403.111	16	21	1	11	0	7	0	0	0.000118853	0	0.000118853
402.119	403.127	20	21	1	8	0	11	0.227273	0.000216318	0.000191718	0.000161359	0.000191958
402.123	403.13	17	25	1	8	1	6	0	0.000118853	0.000118853	0	0
402.141	403.148	17	25	1	10	0	6	0	0.000118853	0.000118853	0.000118853	0.000118853
402.156	403.163	21	25	1	7	0	10	0.192308	0.000118853	0.000118853	0.000118853	0.000118853
403.067	404.074	19	16	0	10	0	12	0.222222	0.000118853	0.000118853	0	0
403.07	404.078	16	20	0	10	1	7	0	0.000181861	0.000192481	0.000172377	0.000118853
403.088	404.095	16	20	0	12	0	7	0	0.000118853	0	0	0
403.103	404.111	20	20	0	9	0	11	0.181818	0.000630509	0.000592871	0.000509937	0.000566482
403.107	404.114	17	24	0	9	1	6	0	0.000446804	0.000425277	0.000373819	0.000385278
403.115	404.122	19	20	2	8	0	11	0.222222	0.000271871	0.000288342	0.000240108	0.00026806
403.125	404.132	17	24	0	11	0	6	0	0.000379942	0.000349385	0.000313565	0.000338644
403.14	404.147	21	24	0	8	0	10	0.153846	0.00117971	0.00113923	0.000953888	0.00112943
403.143	404.15	18	28	0	8	1	5	0	0.000158751	0.000118853	0.000118853	0.000118853
403.151	404.158	20	24	2	7	0	10	0.181818	0.000283666	0.000262564	0.000237409	0.000256402
403.161	404.168	18	28	0	10	0	5	0	0.000242126	0.000249366	0.000199076	0.000220703
403.176	404.184	22	28	0	7	0	9	0.133333	0.000567997	0.000590809	0.000463689	0.000550937
403.213	404.22	23	32	0	6	0	8	0.117647	0.000118853	0.000118853	0.000118853	0.000118853
404.099	405.106	19	19	1	9	0	11	0.166667	0.000251015	0.000218919	0.000177524	0.00021533
404.102	405.109	16	23	1	9	1	6	0	0.000118853	0.000118853	0.000118853	0.000118853
404.135	405.142	20	23	1	8	0	10	0.136364	0.00040516	0.000369533	0.000318311	0.000365761
404.171	405.179	21	27	1	7	0	9	0.115385	0.000171842	0.000118853	0.000118853	0.000118853
405.083	406.09	19	18	0	10	0	11	0.111111	0.000511689	0.000456361	0.000404319	0.000423336
405.086	406.093	16	22	0	10	1	6	0	0.000279182	0.00024051	0.00021991	0.000240008
405.094	406.101	18	18	2	9	0	11	0.142857	0.000194517	0.000180154	0.000118853	0.000164363
405.113	406.121	27	18	0	4	0	19	0.652174	0	0.000118853	0.000118853	0.000118853
405.119	406.126	20	22	0	9	0	10	0.0909091	0.00205343	0.00195233	0.0016288	0.00189258
405.122	406.13	17	26	0	9	1	5	0	0.000301666	0.00025639	0.00023439	0.000265223
405.13	406.138	19	22	2	8	0	10	0.111111	0.000650279	0.000597008	0.000498711	0.000560346
405.14	406.148	17	26	0	11	0	5	0	0	0.000118853	0	0
405.156	406.163	21	26	0	8	0	9	0.0769231	0.00230938	0.0022152	0.00179716	0.00214961
405.167	406.174	20	26	2	7	0	9	0.0909091	0.000244388	0.000254534	0.000190769	0.000246922
405.192	406.199	22	30	0	7	0	8	0.0666667	0.000619908	0.000638804	0.000481934	0.000600202
406.078	407.085	18	17	1	10	0	11	0.0714286	0.000118853	0.000118853	0.000118853	0.000118853
406.114	407.122	19	21	1	9	0	10	0.0555556	0.000633183	0.000590552	0.000485439	0.000573094
406.151	407.158	20	25	1	8	0	9	0.0454545	0.000533369	0.000508199	0.000410451	0.000517241
406.187	407.194	21	29	1	7	0	8	0.0384615	0.000118853	0.000118853	0.000118853	0.000118853
407.062	408.069	18	16	0	11	0	11	0	0.000187158	0.000118853	0.000118853	0.000118853
407.098	408.106	19	20	0	10	0	10	0	0.0019927	0.00175327	0.00151121	0.00173317
407.102	408.109	16	24	0	10	1	5	0	0.000217862	0.00016109	0.000118853	0.000175218
407.11	408.117	18	20	2	9	0	10	0	0.000558439	0.000453486	0.000412059	0.000474317
407.128	408.136	19	24	2	6	1	9	0.1	0.000118853	0	0	0.000118853
407.135	408.142	20	24	0	9	0	9	0	0.00461824	0.00420654	0.00352395	0.00421272
407.138	408.145	17	28	0	9	1	4	0	0.000118853	0.000118853	0.000118853	0.000118853
407.146	408.153	19	24	2	8	0	9	0	0.0008051	0.000718419	0.000600699	0.000716073
407.171	408.178	21	28	0	8	0	8	0	0.00279888	0.00267166	0.00216715	0.00260331
407.182	408.19	20	28	2	7	0	8	0	0.000118853	0.000118853	0.000118853	0.000118853
407.208	408.215	22	32	0	7	0	7	0	0.000414911	0.000403992	0.000310956	0.00041485
408.094	409.101	18	19	1	10	0	10	0	0.000405554	0.000359315	0.000328175	0.000368492
408.13	409.137	19	23	1	9	0	9	0	0.00108892	0.000963285	0.000835152	0.000937499
408.166	409.174	20	27	1	8	0	8	0	0.000460991	0.000440156	0.000352248	0.000421272
409.078	410.085	18	18	0	11	0	10	0	0.000779459	0.000659862	0.000619964	0.000647035
409.089	410.096	17	18	2	10	0	10	0	0.000118853	0.000118853	0.000118853	0.000118853
409.114	410.121	19	22	0	10	0	9	0	0.00474564	0.00431214	0.00372821	0.00412019
409.117	410.125	16	26	0	10	1	4	0	0	0.000118853	0.000118853	0.000118853
409.125	410.133	18	22	2	9	0	9	0	0.000777543	0.000700421	0.000603187	0.00066963
409.144	410.151	19	26	2	6	1	8	0	0.000118853	0.000118853	0	0.000118853
409.15	410.158	20	26	0	9	0	8	0	0.00588031	0.0055803	0.0046129	0.00525676
409.154	410.161	17	30	0	9	1	3	0	0	0	0.000118853	0
409.162	410.169	19	26	2	8	0	8	0	0.000434385	0.000402973	0.000349626	0.000401303
409.187	410.194	21	30	0	8	0	7	0	0.00192076	0.00195401	0.00154595	0.00187127
409.223	410.23	22	34	0	7	0	6	0	0.000118853	0.000159866	0.000118853	0.000164428
410.073	411.08	17	17	1	11	0	10	0	0	0	0.000118853	0
410.109	411.117	18	21	1	10	0	9	0	0.000812639	0.000740847	0.000639518	0.000675599
410.146	411.153	19	25	1	9	0	8	0	0.000961549	0.000923977	0.000789642	0.000857978
410.182	411.189	20	29	1	8	0	7	0	0.000174093	0.000202664	0.000174194	0.000191907
411.057	412.064	17	16	0	12	0	10	0	0.000118853	0.000118853	0.000118853	0
411.076	412.083	18	20	0	9	1	9	0	0.000118853	0	0	0
411.093	412.101	18	20	0	11	0	9	0	0.00197444	0.00184623	0.00163582	0.00163052
411.105	412.112	17	20	2	10	0	9	0	0.00021903	0.000174279	0.000175511	0.000173339
411.112	412.119	19	24	0	8	1	8	0	0.000118853	0.000118853	0.000118853	0.000118853
411.13	412.137	19	24	0	10	0	8	0	0.00621412	0.00604886	0.00518714	0.00538401
411.133	412.14	16	28	0	10	1	3	0	0	0	0.000118853	0
411.141	412.148	18	24	2	9	0	8	0	0.000510843	0.000495856	0.000420246	0.000423003
411.166	412.173	20	28	0	9	0	7	0	0.00404268	0.00414607	0.00336348	0.0037652
411.177	412.185	19	28	2	8	0	7	0	0.000118853	0.000118853	0.000118853	0.000118853
411.202	412.21	21	32	0	8	0	6	0	0.000737011	0.000756939	0.00060728	0.000665663
412.089	413.096	17	19	1	11	0	9	0	0.000190065	0.000174525	0.000160889	0.000118853
412.125	413.132	18	23	1	10	0	8	0	0.000793042	0.000743059	0.000675708	0.000655906
412.161	413.169	19	27	1	9	0	7	0	0.000466914	0.000422101	0.000374877	0.000401317
413.073	414.08	17	18	0	12	0	9	0	0.000295599	0.000272042	0.000236939	0.000227574
413.091	414.098	18	22	0	9	1	8	0	0.000226967	0.000209693	0.000204515	0.000189073
413.109	414.116	18	22	0	11	0	8	0	0.00250817	0.00243798	0.00222495	0.00210301
413.12	414.127	17	22	2	10	0	8	0	0.000163938	0.000118853	0.000118853	0.000118853
413.124	414.131	22	22	0	8	0	12	0.285714	0.000118853	0.000118853	0.000118853	0.000118853
413.128	414.135	19	26	0	8	1	7	0	0.000188044	0.000118853	0.00017085	0.000118853
413.145	414.153	19	26	0	10	0	7	0	0.00410402	0.00418898	0.00363018	0.00365748
413.157	414.164	18	26	2	9	0	7	0	0.000118853	0.000118853	0.000118853	0.000118853
413.161	414.168	23	26	0	7	0	11	0.25	0.000118853	0.000118853	0.000118853	0.000118853
413.182	414.189	20	30	0	9	0	6	0	0.00131276	0.00142499	0.00119319	0.00124842
413.218	414.225	21	34	0	8	0	5	0	0.000118853	0.000118853	0.000118853	0.000118853
414.086	415.094	17	21	1	9	1	8	0	0.000118853	0	0	0
414.104	415.111	17	21	1	11	0	8	0	0.000198666	0.00019784	0.000175632	0.000118853
414.123	415.13	18	25	1	8	1	7	0	0.000118853	0	0	0
414.141	415.148	18	25	1	10	0	7	0	0.000380971	0.000393584	0.000325573	0.00034457
414.177	415.184	19	29	1	9	0	6	0	0.000118853	0	0.000118853	0.000118853
415.07	416.078	17	20	0	10	1	8	0	0.000164761	0.000118853	0.000118853	0.000118853
415.088	416.095	17	20	0	12	0	8	0	0.000348319	0.000346089	0.000302015	0.000300561
415.103	416.111	21	20	0	9	0	12	0.25	0.000172428	0.00023177	0.000191757	0.00018253
415.107	416.114	18	24	0	9	1	7	0	0.000393288	0.000355644	0.000353078	0.00032659
415.115	416.122	20	20	2	8	0	12	0.3	0.000118853	0.000118853	0.000118853	0.000118853
415.125	416.132	18	24	0	11	0	7	0	0.00165335	0.00165735	0.00145464	0.00144689
415.14	416.147	22	24	0	8	0	11	0.214286	0.000383999	0.000401771	0.000341407	0.000370151
415.143	416.15	19	28	0	8	1	6	0	0.000172539	0.000173787	0.000170603	0.000118853
415.151	416.158	21	24	2	7	0	11	0.25	0.000118853	0.000118853	0.000118853	0.000118853
415.161	416.168	19	28	0	10	0	6	0	0.00127473	0.0014129	0.00116256	0.00122167
415.176	416.184	23	28	0	7	0	10	0.1875	0.000225727	0.000264286	0.000203976	0.000222025
415.197	416.205	20	32	0	9	0	5	0	0.000213895	0.000239401	0.000170129	0.000200922
416.099	417.106	20	19	1	9	0	12	0.25	0.000118853	0.000118853	0.000118853	0.000118853
416.102	417.109	17	23	1	9	1	7	0	0.000118853	0.000118853	0.000118853	0.000118853
416.12	417.127	17	23	1	11	0	7	0	0.000118853	0.000118853	0.000118853	0.000118853
416.135	417.142	21	23	1	8	0	11	0.208333	0.000175125	0.000198952	0.000118853	0.000162969
416.156	417.163	18	27	1	10	0	6	0	0.000118853	0.000118853	0.000118853	0.000118853
416.171	417.179	22	27	1	7	0	10	0.178571	0.000118853	0	0	0
417.083	418.09	20	18	0	10	0	12	0.2	0.000228208	0.000205522	0.000177322	0.000186696
417.086	418.093	17	22	0	10	1	7	0	0.000370005	0.000341563	0.000329597	0.00029804
417.094	418.101	19	18	2	9	0	12	0.25	0.000118853	0.000118853	0.000118853	0.000118853
417.104	418.111	17	22	0	12	0	7	0	0.000198868	0.000212293	0.000184762	0.000187148
417.119	418.126	21	22	0	9	0	11	0.166667	0.000743092	0.000848126	0.000678791	0.000728049
417.122	418.13	18	26	0	9	1	6	0	0.000407601	0.000397039	0.000409838	0.000364466
417.13	418.138	20	22	2	8	0	11	0.2	0.000319361	0.000360674	0.000269562	0.000292346
417.14	418.148	18	26	0	11	0	6	0	0.00054538	0.00056147	0.000476584	0.000480961
417.156	418.163	22	26	0	8	0	10	0.142857	0.000877259	0.000966088	0.00081418	0.000861987
417.159	418.166	19	30	0	8	1	5	0	0.000118853	0.000118853	0.000118853	0.000118853
417.167	418.174	21	26	2	7	0	10	0.166667	0.000167944	0.000177613	0.000118853	0.000118853
417.177	418.184	19	30	0	10	0	5	0	0.000191313	0.00021006	0.000177358	0.00018028
417.192	418.199	23	30	0	7	0	9	0.125	0.000340887	0.000401713	0.000302024	0.000346843
418.081	419.089	16	21	1	10	1	7	0	0.000118853	0.000118853	0.000118853	0
418.114	419.122	20	21	1	9	0	11	0.15	0.000296145	0.000303829	0.000270223	0.00028015
418.118	419.125	17	25	1	9	1	6	0	0.000118853	0.000118853	0.000118853	0.000118853
418.136	419.143	17	25	1	11	0	6	0	0.000118853	0.000118853	0	0.000118853
418.151	419.158	21	25	1	8	0	10	0.125	0.000272482	0.000321496	0.000249506	0.000287109
418.187	419.194	22	29	1	7	0	9	0.107143	0	0.000118853	0	0.000118853
419.062	420.069	19	16	0	11	0	12	0.125	0.000118853	0.000118853	0	0.000118853
419.065	420.073	16	20	0	11	1	7	0	0.000118853	0.000118853	0.000118853	0.000118853
419.098	420.106	20	20	0	10	0	11	0.1	0.000932707	0.000885533	0.0007942	0.000846993
419.102	420.109	17	24	0	10	1	6	0	0.000436658	0.000371752	0.000380521	0.000361493
419.11	420.117	19	20	2	9	0	11	0.125	0.00031753	0.000325283	0.000312535	0.000298862
419.135	420.142	21	24	0	9	0	10	0.0833333	0.00210011	0.00209925	0.00185032	0.00201411
419.138	420.145	18	28	0	9	1	5	0	0.000246244	0.000221551	0.000244513	0.000228414
419.146	420.153	20	24	2	8	0	10	0.1	0.000539495	0.000562994	0.000496287	0.00052426
419.156	420.163	18	28	0	11	0	5	0	0.000118853	0.000118853	0	0.000118853
419.171	420.178	22	28	0	8	0	9	0.0714286	0.00155636	0.0015966	0.00136712	0.0015362
419.182	420.19	21	28	2	7	0	9	0.0833333	0.000118853	0.000118853	0.000118853	0.000118853
419.208	420.215	23	32	0	7	0	8	0.0625	0.000322027	0.000361579	0.000289558	0.000328596
420.094	421.101	19	19	1	10	0	11	0.0625	0.000224356	0.000246853	0.00021056	0.000212738
420.13	421.137	20	23	1	9	0	10	0.05	0.000658777	0.00062638	0.000566611	0.000623769
420.166	421.174	21	27	1	8	0	9	0.0416667	0.000342158	0.000347973	0.000289926	0.000318388
421.081	422.088	16	22	0	11	1	6	0	0.000118853	0.000118853	0.000118853	0.000118853
421.089	422.096	18	18	2	10	0	11	0	0.000118853	0.000118853	0.000118853	0.000118853
421.11	422.117	15	22	2	12	0	6	0	0	0.000118853	0	0
421.114	422.121	20	22	0	10	0	10	0	0.00277832	0.00252656	0.00239596	0.00259831
421.117	422.125	17	26	0	10	1	5	0	0.000272647	0.000204995	0.000247584	0.000203615
421.125	422.133	19	22	2	9	0	10	0	0.000691366	0.000665431	0.000601484	0.00064709
421.147	422.154	16	26	2	11	0	5	0	0.000118853	0.000118853	0	0
421.15	422.158	21	26	0	9	0	9	0	0.00382571	0.00371828	0.00330342	0.00372042
421.162	422.169	20	26	2	8	0	9	0	0.000551007	0.000506774	0.000427142	0.000494716
421.187	422.194	22	30	0	8	0	8	0	0.00156552	0.00159249	0.001347	0.00160815
421.223	422.23	23	34	0	7	0	7	0	0.000183043	0.000194581	0.000163186	0.00020714
422.109	423.117	19	21	1	10	0	10	0	0.000649352	0.000562185	0.000544881	0.00057877
422.146	423.153	20	25	1	9	0	9	0	0.000887315	0.000794534	0.000721849	0.000846102
422.182	423.189	21	29	1	8	0	8	0	0.000229823	0.00025422	0.000195104	0.000229828
423.057	424.064	18	16	0	12	0	11	0	0.000118853	0.000118853	0.000118853	0.000118853
423.093	424.101	19	20	0	11	0	10	0	0.00163836	0.00143769	0.00136714	0.00146609
423.097	424.104	16	24	0	11	1	5	0	0	0	0.000118853	0
423.105	424.112	18	20	2	10	0	10	0	0.000312983	0.000287152	0.000273962	0.000278906
423.13	424.137	20	24	0	10	0	9	0	0.00557609	0.00505464	0.00460245	0.00515415
423.141	424.148	19	24	2	9	0	9	0	0.000780724	0.000715761	0.000652408	0.000747055
423.166	424.173	21	28	0	9	0	8	0	0.00422085	0.00406035	0.00360455	0.00408193
423.177	424.185	20	28	2	8	0	8	0	0.000238675	0.000224597	0.000191752	0.000214921
423.202	424.21	22	32	0	8	0	7	0	0.000988462	0.000944123	0.000817996	0.000976068
424.089	425.096	18	19	1	11	0	10	0	0.000241039	0.000204461	0.000194637	0.000213795
424.125	425.132	19	23	1	10	0	9	0	0.000965172	0.000863837	0.0008606	0.000916604
424.161	425.169	20	27	1	9	0	8	0	0.000698313	0.000589006	0.000545472	0.000623063
424.198	425.205	21	31	1	8	0	7	0	0.000118853	0.000118853	0.000118853	0.000118853
425.073	426.08	18	18	0	12	0	10	0	0.000406174	0.000332739	0.000343633	0.000340732
425.091	426.098	19	22	0	9	1	9	0	0.000118853	0	0.000118853	0.000118853
425.105	426.112	14	22	2	13	0	5	9	0	0.000118853	0	0
425.109	426.116	19	22	0	11	0	9	0	0.00346481	0.00302428	0.00288093	0.00309142
425.12	426.127	18	22	2	10	0	9	0	0.000376981	0.000334802	0.000326783	0.000335671
425.145	426.153	20	26	0	10	0	8	0	0.00616584	0.00559909	0.00523155	0.00569642
425.157	426.164	19	26	2	9	0	8	0	0.000404847	0.000352881	0.000327731	0.000371641
425.178	426.185	16	30	2	11	0	3	0	0	0.000118853	0	0
425.182	426.189	21	30	0	9	0	7	0	0.00263622	0.00247874	0.00225067	0.00255495
425.218	426.225	22	34	0	8	0	6	0	0.000354645	0.000349513	0.000291623	0.000342088
426.104	427.111	18	21	1	11	0	9	0	0.000415763	0.000358935	0.00035188	0.000366313
426.141	427.148	19	25	1	10	0	8	0	0.000792684	0.000680581	0.000693123	0.00073098
426.177	427.184	20	29	1	9	0	7	0	0.000242526	0.000223582	0.00021817	0.000247152
427.07	428.078	18	20	0	10	1	9	0	0.000118853	0	0.000118853	0.000118853
427.088	428.095	18	20	0	12	0	9	0	0.00084724	0.0006689	0.000694002	0.000686881
427.107	428.114	19	24	0	9	1	8	0	0.000243268	0.000202139	0.000208034	0.000211503
427.125	428.132	19	24	0	11	0	8	0	0.00392246	0.00326956	0.00321707	0.00338352
427.136	428.143	18	24	2	10	0	8	0	0.00022447	0.000192687	0.000190673	0.000212136
427.14	428.147	23	24	0	8	0	12	0.266667	0.000118853	0.000118853	0.000118853	0.000118853
427.143	428.15	20	28	0	8	1	7	0	0	0	0.000118853	0
427.161	428.168	20	28	0	10	0	7	0	0.00364646	0.00319807	0.00306651	0.00341606
427.172	428.179	19	28	2	9	0	7	0	0	0	0	0.000118853
427.176	428.184	24	28	0	7	0	11	0.235294	0.000118853	0	0	0
427.197	428.205	21	32	0	9	0	6	0	0.000866408	0.000761153	0.000692398	0.000808528
428.102	429.109	18	23	1	9	1	8	0	0.000118853	0	0	0
428.12	429.127	18	23	1	11	0	8	0	0.000362845	0.000323406	0.000307828	0.000326917
428.156	429.163	19	27	1	10	0	7	0	0.000304608	0.000294122	0.00025983	0.000287875
429.086	430.093	18	22	0	10	1	8	0	0.000285151	0.000213217	0.000231676	0.000233021
429.104	430.111	18	22	0	12	0	8	0	0.00085772	0.000724591	0.000687882	0.000709845
429.119	430.126	22	22	0	9	0	12	0.230769	0.000266574	0.000225522	0.000210594	0.000212415
429.122	430.13	19	26	0	9	1	7	0	0.000383418	0.000327261	0.000320597	0.000299628
429.13	430.138	21	22	2	8	0	12	0.272727	0.000118853	0.000118853	0.000118853	0.000118853
429.14	430.148	19	26	0	11	0	7	0	0.00215973	0.00188427	0.00172781	0.00190498
429.156	430.163	23	26	0	8	0	11	0.2	0.000308594	0.000290209	0.000255894	0.000293663
429.159	430.166	20	30	0	8	1	6	0	0.000118853	0	0.000118853	0
429.177	430.184	20	30	0	10	0	6	0	0.00104039	0.000922982	0.000835234	0.00095856
429.192	430.199	24	30	0	7	0	10	0.176471	0.000118853	0.000118853	0.000118853	0.000118853
429.213	430.22	21	34	0	9	0	5	0	0.000118853	0.000118853	0.000118853	0.000118853
430.099	431.106	17	21	1	12	0	8	0	0.000118853	0.000118853	0	0
430.114	431.122	21	21	1	9	0	12	0.227273	0.000118853	0.000118853	0.000118853	0.000118853
430.118	431.125	18	25	1	9	1	7	0	0.000118853	0	0.000118853	0.000118853
430.135	431.143	18	25	1	11	0	7	0	0.000193415	0.000170499	0.000118853	0.000170846
430.151	431.158	22	25	1	8	0	11	0.192308	0.000118853	0.000118853	0.000118853	0.000118853
431.065	432.073	17	20	0	11	1	8	0	0.000118853	0.000118853	0.000118853	0.000118853
431.098	432.106	21	20	0	10	0	12	0.181818	0.000291871	0.000274408	0.00026181	0.000267734
431.102	432.109	18	24	0	10	1	7	0	0.00044314	0.000380271	0.000401138	0.000377812
431.11	432.117	20	20	2	9	0	12	0.222222	0.000118853	0.000118853	0.000118853	0.000118853
431.12	432.127	18	24	0	12	0	7	0	0.000433115	0.000388864	0.000357516	0.000365521
431.135	432.142	22	24	0	9	0	11	0.153846	0.000724154	0.00069463	0.000621071	0.000696478
431.138	432.145	19	28	0	9	1	6	0	0.000320105	0.000268153	0.000295803	0.000259961
431.146	432.153	21	24	2	8	0	11	0.181818	0.000257297	0.000253236	0.00021352	0.000241254
431.156	432.163	19	28	0	11	0	6	0	0.000570231	0.00054106	0.000487871	0.000493403
431.171	432.178	23	28	0	8	0	10	0.133333	0.000632154	0.000588492	0.000539225	0.000577543
431.182	432.19	22	28	2	7	0	10	0.153846	0	0.000118853	0	0
431.192	432.2	20	32	0	10	0	5	0	0.000118853	0.000118853	0.000118853	0.000118853
431.208	432.215	24	32	0	7	0	9	0.117647	0.000188998	0.00016968	0.000166834	0.00018992
432.094	433.101	20	19	1	10	0	12	0.166667	0.000118853	0.000118853	0.000118853	0.000118853
432.097	433.104	17	23	1	10	1	7	0	0.000118853	0.000118853	0.000118853	0.000118853
432.115	433.122	17	23	1	12	0	7	0	0	0	0	0.000118853
432.13	433.137	21	23	1	9	0	11	0.136364	0.000280082	0.000269326	0.00025379	0.00027298
432.151	433.158	18	27	1	11	0	6	0	0.000118853	0.000118853	0	0.000118853
432.166	433.174	22	27	1	8	0	10	0.115385	0.00016921	0.000172709	0.000118853	0.000166743
433.078	434.085	20	18	0	11	0	12	0.111111	0.000194943	0.000169999	0.000175376	0.000171672
433.081	434.088	17	22	0	11	1	7	0	0.000211529	0.000190862	0.00019912	0.00018559
433.089	434.096	19	18	2	10	0	12	0.142857	0.000118853	0.000118853	0	0
433.114	434.121	21	22	0	10	0	11	0.0909091	0.00109733	0.00108331	0.00104096	0.00102527
433.117	434.125	18	26	0	10	1	6	0	0.000411158	0.000357047	0.000414421	0.00036092
433.125	434.133	20	22	2	9	0	11	0.111111	0.000388526	0.000371345	0.000362411	0.000372036
433.135	434.142	18	26	0	12	0	6	0	0.000118853	0.000118853	0.000118853	0.000118853
433.15	434.158	22	26	0	9	0	10	0.0769231	0.00161837	0.00166624	0.00151277	0.00156663
433.154	434.161	19	30	0	9	1	5	0	0.000118853	0.000118853	0.000167352	0.000118853
433.162	434.169	21	26	2	8	0	10	0.0909091	0.000335523	0.000366052	0.000306899	0.000331999
433.172	434.179	19	30	0	11	0	5	0	0.000118853	0	0	0
433.187	434.194	23	30	0	8	0	9	0.0666667	0.000854057	0.000902105	0.000787104	0.000853921
433.223	434.23	24	34	0	7	0	8	0.0588235	0.000118853	0.000118853	0.000118853	0.000161099
434.109	435.117	20	21	1	10	0	11	0.0555556	0.000329336	0.000320962	0.000314051	0.000288713
434.146	435.153	21	25	1	9	0	10	0.0454545	0.000488273	0.000495568	0.000464393	0.00047064
434.182	435.189	22	29	1	8	0	9	0.0384615	0.000205748	0.000202554	0.000175526	0.00018808
435.093	436.101	20	20	0	11	0	11	0	0.000831362	0.000835847	0.000816582	0.000765903
435.097	436.104	17	24	0	11	1	6	0	0.000201183	0.000177158	0.000208866	0.000189303
435.105	436.112	19	20	2	10	0	11	0	0.00024029	0.000254768	0.00023571	0.000227759
435.13	436.137	21	24	0	10	0	10	0	0.00289812	0.00299188	0.00279693	0.00272779
435.133	436.14	18	28	0	10	1	5	0	0.000199819	0	0.000215358	0.000172765
435.141	436.148	20	24	2	9	0	10	0	0.000652817	0.000671828	0.000641656	0.000643534
435.166	436.173	22	28	0	9	0	9	0	0.00258674	0.00276531	0.00248472	0.0025492
435.177	436.185	21	28	2	8	0	9	0	0.000248178	0.000270304	0.000244537	0.00025216
435.202	436.21	23	32	0	8	0	8	0	0.000787279	0.00085537	0.000769167	0.000802053
435.239	436.246	24	36	0	7	0	7	0	0.000118853	0.000118853	0	0.000118853
436.089	437.096	19	19	1	11	0	11	0	0.000118853	0.000162039	0.000171703	0.000118853
436.125	437.132	20	23	1	10	0	10	0	0.000731848	0.000725452	0.000697245	0.000702101
436.161	437.169	21	27	1	9	0	9	0	0.000552861	0.000608865	0.000562003	0.000561115
436.198	437.205	22	31	1	8	0	8	0	0.000118853	0.000118853	0.000118853	0.000118853
437.073	438.08	19	18	0	12	0	11	0	0.000308638	0.000292792	0.000315885	0.000276344
437.109	438.116	20	22	0	11	0	10	0	0.0025608	0.00256514	0.00247422	0.0024075
437.112	438.12	17	26	0	11	1	5	0	0.000118853	0.000118853	0.000118853	0.000118853
437.12	438.127	19	22	2	10	0	10	0	0.000528244	0.000530366	0.000521156	0.000468393
437.145	438.153	21	26	0	10	0	9	0	0.00479888	0.0051262	0.00488145	0.00479126
437.157	438.164	20	26	2	9	0	9	0	0.000597687	0.000613269	0.00058389	0.000588232
437.182	438.189	22	30	0	9	0	8	0	0.00258675	0.00281811	0.00257109	0.00269164
437.193	438.2	21	30	2	8	0	8	0	0.000118853	0.000118853	0.000118853	0.000118853
437.218	438.225	23	34	0	8	0	7	0	0.000459097	0.000530504	0.000455359	0.000472822
438.104	439.111	19	21	1	11	0	10	0	0.000472371	0.000422583	0.000459447	0.000410827
438.141	439.148	20	25	1	10	0	9	0	0.00093134	0.000955474	0.000943519	0.000903829
438.177	439.184	21	29	1	9	0	8	0	0.000388259	0.000415296	0.000390076	0.000382449
439.088	440.095	19	20	0	12	0	10	0	0.00102335	0.00100085	0.000991084	0.000913412
439.099	440.107	18	20	2	11	0	10	0	0.000118853	0.000118853	0.000118853	0.000118853
439.107	440.114	20	24	0	9	1	9	0	0.000118853	0.000118853	0.000118853	0.000118853
439.125	440.132	20	24	0	11	0	9	0	0.00462551	0.00451468	0.00456283	0.00440229
439.136	440.143	19	24	2	10	0	9	0	0.000544178	0.0005411	0.000535753	0.00049696
439.161	440.168	21	28	0	10	0	8	0	0.00516335	0.00530439	0.00517791	0.00512674
439.172	440.179	20	28	2	9	0	8	0	0.00024761	0.000272592	0.000243822	0.00024716
439.197	440.205	22	32	0	9	0	7	0	0.00150045	0.00160111	0.0014915	0.00157352
439.234	440.241	23	36	0	8	0	6	0	0.000118853	0.000170648	0.000118853	0.000118853
440.083	441.091	18	19	1	12	0	10	0	0.000118853	0.000118853	0.000118853	0
440.12	441.127	19	23	1	11	0	9	0	0.000647241	0.000617958	0.000664142	0.000586255
440.156	441.163	20	27	1	10	0	8	0	0.000664196	0.000661404	0.000687339	0.000653495
440.193	441.2	21	31	1	9	0	7	0	0.000118853	0.000118853	0.000118853	0.000118853
441.067	442.075	18	18	0	13	0	10	0	0.000159159	0.000118853	0.000118853	0.000118853
441.086	442.093	19	22	0	10	1	9	0	0.000188941	0.000118853	0.000160816	0.000118853
441.104	442.111	19	22	0	12	0	9	0	0.00179356	0.00163741	0.00174069	0.00160389
441.115	442.122	18	22	2	11	0	9	0	0.000118853	0.000118853	0.000118853	0.000118853
441.119	442.126	23	22	0	9	0	13	0.285714	0	0.000118853	0	0.000118853
441.122	442.13	20	26	0	9	1	8	0	0.000219313	0.000207778	0.000230334	0.000198365
441.14	442.148	20	26	0	11	0	8	0	0.00442618	0.00410334	0.0043971	0.00421576
441.151	442.159	19	26	2	10	0	8	0	0.00024482	0.000230806	0.000238723	0.000233702
441.155	442.163	24	26	0	8	0	12	0.25	0.000118853	0.000118853	0.000118853	0.000118853
441.177	442.184	21	30	0	10	0	7	0	0.00276074	0.00271694	0.00275493	0.00272998
441.213	442.22	22	34	0	9	0	6	0	0.000455727	0.000448445	0.000430572	0.000461179
442.099	443.106	18	21	1	12	0	9	0	0.000118853	0.000118853	0.000118853	0.000118853
442.136	443.143	19	25	1	11	0	8	0	0.000485072	0.000411741	0.000484847	0.000444553
442.172	443.179	20	29	1	10	0	7	0	0.000241213	0.000208814	0.000228003	0.000217077
443.065	444.073	18	20	0	11	1	9	0	0.000118853	0	0.000118853	0.000118853
443.083	444.09	18	20	0	13	0	9	0	0.000216964	0.000175272	0.00021101	0.000169453
443.098	444.106	22	20	0	10	0	13	0.25	0.000118853	0.000118853	0.000118853	0.000118853
443.102	444.109	19	24	0	10	1	8	0	0.000353343	0.000291515	0.000358726	0.000313783
443.12	444.127	19	24	0	12	0	8	0	0.00153291	0.00136438	0.00145854	0.00139206
443.131	444.138	18	24	2	11	0	8	0	0	0.000118853	0	0
443.135	444.142	23	24	0	9	0	12	0.214286	0.000229718	0.000225866	0.000235156	0.000262088
443.138	444.145	20	28	0	9	1	7	0	0.000282279	0.000246558	0.000282644	0.000248893
443.146	444.153	22	24	2	8	0	12	0.25	0.000118853	0.000118853	0.000118853	0.000118853
443.156	444.163	20	28	0	11	0	7	0	0.00210673	0.00190964	0.00202256	0.00204964
443.171	444.178	24	28	0	8	0	11	0.1875	0.000225811	0.000246971	0.000224068	0.000242883
443.192	444.2	21	32	0	10	0	6	0	0.000701072	0.000632409	0.000654378	0.00067592
443.208	444.215	25	32	0	7	0	10	0.166667	0.000118853	0.000118853	0.000118853	0.000118853
444.097	445.104	18	23	1	10	1	8	0	0.000118853	0.000118853	0.000118853	0.000118853
444.115	445.122	18	23	1	12	0	8	0	0.000118853	0.000118853	0.000118853	0.000118853
444.13	445.137	22	23	1	9	0	12	0.208333	0.000118853	0.000118853	0.000118853	0.000118853
444.151	445.158	19	27	1	11	0	7	0	0.000192496	0.000189472	0.000188328	0.000194807
444.166	445.174	23	27	1	8	0	11	0.178571	0.000118853	0	0.000118853	0.000118853
445.081	446.088	18	22	0	11	1	8	0	0.000245356	0.000184458	0.000236694	0.000210898
445.099	446.106	18	22	0	13	0	8	0	0.000118853	0.000118853	0.000118853	0.000118853
445.114	446.121	22	22	0	10	0	12	0.166667	0.000385347	0.000348512	0.00038959	0.000384646
445.117	446.125	19	26	0	10	1	7	0	0.000481402	0.000376765	0.000464725	0.00042893
445.125	446.133	21	22	2	9	0	12	0.2	0.00015918	0.000183977	0.000162143	0.000174386
445.135	446.142	19	26	0	12	0	7	0	0.000669236	0.000576049	0.000616891	0.000606158
445.15	446.158	23	26	0	9	0	11	0.142857	0.000649479	0.000621969	0.0006077	0.000613749
445.154	446.161	20	30	0	9	1	6	0	0.000196924	0.000187346	0.000213935	0.000187988
445.162	446.169	22	26	2	8	0	11	0.166667	0.000193312	0.000169336	0.000181219	0.000180351
445.172	446.179	20	30	0	11	0	6	0	0.000513986	0.000455888	0.000486609	0.000494001
445.187	446.194	24	30	0	8	0	10	0.125	0.000403925	0.000387215	0.000378211	0.00039278
445.208	446.215	21	34	0	10	0	5	0	0.000118853	0.000118853	0	0
445.223	446.23	25	34	0	7	0	9	0.111111	0.000118853	0.000118853	0.000118853	0.000118853
446.109	447.117	21	21	1	10	0	12	0.15	0.000159149	0.000118853	0.000118853	0.000118853
446.113	447.12	18	25	1	10	1	7	0	0.000118853	0.000118853	0.000118853	0.000118853
446.13	447.138	18	25	1	12	0	7	0	0.000118853	0.000118853	0.000118853	0.000118853
446.146	447.153	22	25	1	9	0	11	0.125	0.000242782	0.00023468	0.000219556	0.000246329
446.182	447.189	23	29	1	8	0	10	0.107143	0.000118853	0.000118853	0.000118853	0.000118853
447.093	448.101	21	20	0	11	0	12	0.1	0.000366117	0.000308926	0.00035896	0.000336302
447.097	448.104	18	24	0	11	1	7	0	0.000372678	0.000305764	0.000356698	0.000303948
447.105	448.112	20	20	2	10	0	12	0.125	0.000118853	0.000118853	0.000118853	0.000118853
447.13	448.137	22	24	0	10	0	11	0.0833333	0.00121329	0.00108503	0.00118865	0.00121132
447.133	448.14	19	28	0	10	1	6	0	0.000399585	0.000291053	0.000377342	0.000321842
447.141	448.148	21	24	2	9	0	11	0.1	0.000409095	0.000377462	0.000405791	0.000391613
447.151	448.158	19	28	0	12	0	6	0	0.000118853	0.000118853	0.000162989	0.000118853
447.166	448.173	23	28	0	9	0	10	0.0714286	0.00131561	0.00117467	0.00124263	0.00128905
447.169	448.177	20	32	0	9	1	5	0	0.000118853	0	0.000118853	0.000118853
447.177	448.185	22	28	2	8	0	10	0.0833333	0.000211641	0.000193886	0.000196217	0.000193011
447.202	448.21	24	32	0	8	0	9	0.0625	0.000516503	0.000478995	0.000490993	0.000538745
447.239	448.246	25	36	0	7	0	8	0.0555556	0	0.000118853	0.000118853	0.000118853
448.089	449.096	20	19	1	11	0	12	0.0625	0.000118853	0.000118853	0.000118853	0.000118853
448.125	449.132	21	23	1	10	0	11	0.05	0.000419642	0.000347839	0.000402075	0.000399027
448.146	449.153	18	27	1	12	0	6	0	0.000118853	0.000118853	0	0
448.161	449.169	22	27	1	9	0	10	0.0416667	0.000371209	0.000319174	0.000354441	0.000346609
448.198	449.205	23	31	1	8	0	9	0.0357143	0.000118853	0	0.000118853	0.000118853
449.073	450.08	20	18	0	12	0	12	0	0.00016919	0.000118853	0.000173063	0.00015958
449.076	450.083	17	22	0	12	1	7	0	0.000118853	0	0.000118853	0.000118853
449.109	450.116	21	22	0	11	0	11	0	0.00132269	0.00114113	0.0012794	0.00125146
449.112	450.12	18	26	0	11	1	6	0	0.000275233	0.000242943	0.00028179	0.000255559
449.12	450.127	20	22	2	10	0	11	0	0.00041515	0.000376372	0.000414917	0.000415751
449.145	450.153	22	26	0	10	0	10	0	0.0027484	0.00246016	0.00265867	0.00267362
449.149	450.156	19	30	0	10	1	5	0	0	0	0.000118853	0.000118853
449.157	450.164	21	26	2	9	0	10	0	0.000520936	0.000500727	0.00054498	0.000544537
449.158	450.165	30	26	0	2	1	18	0.555556	0.000118853	0	0.000118853	0.000118853
449.182	450.189	23	30	0	9	0	9	0	0.0018225	0.00168365	0.00173021	0.00180817
449.193	450.2	22	30	2	8	0	9	0	0.000118853	0.000118853	0.000118853	0.000118853
449.218	450.225	24	34	0	8	0	8	0	0.000434834	0.000434184	0.000412218	0.000441599
450.104	451.111	20	21	1	11	0	11	0	0.00029986	0.000294917	0.000301853	0.000285251
450.141	451.148	21	25	1	10	0	10	0	0.00069639	0.000616631	0.000665928	0.000659318
450.177	451.184	22	29	1	9	0	9	0	0.000332592	0.000350255	0.000343725	0.000338574
451.088	452.095	20	20	0	12	0	11	0	0.000706273	0.000606324	0.000700654	0.000625521
451.099	452.107	19	20	2	11	0	11	0	0.000118853	0.000118853	0.000118853	0.000118853
451.125	452.132	21	24	0	11	0	10	0	0.00316772	0.00282258	0.00308585	0.00301561
451.128	452.135	18	28	0	11	1	5	0	0.000118853	0	0.000118853	0.000118853
451.136	452.143	20	24	2	10	0	10	0	0.00066794	0.000613748	0.000639817	0.000622448
451.161	452.168	22	28	0	10	0	9	0	0.00391788	0.00369973	0.00392094	0.00390924
451.172	452.179	21	28	2	9	0	9	0	0.000359946	0.000328812	0.000375095	0.00036081
451.197	452.205	23	32	0	9	0	8	0	0.00147545	0.0014612	0.00148395	0.00152621
451.234	452.241	24	36	0	8	0	7	0	0.00023868	0.000207344	0.000203088	0.000233651
452.083	453.091	19	19	1	12	0	11	0	0.000118853	0.000118853	0.000118853	0.000118853
452.12	453.127	20	23	1	11	0	10	0	0.000656003	0.000537586	0.000624648	0.000587748
452.156	453.163	21	27	1	10	0	9	0	0.000696106	0.000646337	0.000698907	0.000696741
452.193	453.2	22	31	1	9	0	8	0	0.000203337	0.000185729	0.000187882	0.000197323
453.067	454.075	19	18	0	13	0	11	0	0.000164824	0.000118853	0.000118853	0.000118853
453.104	454.111	20	22	0	12	0	10	0	0.00181014	0.0015921	0.00176757	0.00165817
453.115	454.122	19	22	2	11	0	10	0	0.000250411	0.000188311	0.000234462	0.00020275
453.122	454.13	21	26	0	9	1	9	0	0.000118853	0.000118853	0.000118853	0
453.14	454.148	21	26	0	11	0	9	0	0.00450291	0.00418478	0.0046224	0.00439078
453.151	454.159	20	26	2	10	0	9	0	0.000488668	0.0004551	0.000504144	0.000460954
453.177	454.184	22	30	0	10	0	8	0	0.00339419	0.00322129	0.00344826	0.00339519
453.188	454.195	21	30	2	9	0	8	0	0.000118853	0.000118853	0.000118853	0.000118853
453.213	454.22	23	34	0	9	0	7	0	0.000748746	0.000780527	0.000739907	0.000779711
454.099	455.106	19	21	1	12	0	10	0	0.000166599	0.000118853	0.000191281	0.000118853
454.135	455.143	20	25	1	11	0	9	0	0.000730026	0.000649371	0.000740348	0.00068265
454.172	455.179	21	29	1	10	0	8	0	0.000411933	0.000392549	0.000417196	0.000403569
455.083	456.09	19	20	0	13	0	10	0	0.00039712	0.000310269	0.000374161	0.000306418
455.102	456.109	20	24	0	10	1	9	0	0.000175855	0.000118853	0.000186105	0.000160777
455.12	456.127	20	24	0	12	0	9	0	0.00249956	0.00230235	0.00263302	0.00233382
455.131	456.138	19	24	2	11	0	9	0	0.000205675	0.000177047	0.000197047	0.000180344
455.135	456.142	24	24	0	9	0	13	0.266667	0.000118853	0	0	0
455.138	456.145	21	28	0	9	1	8	0	0.000118853	0.000118853	0.000162106	0.000118853
455.156	456.163	21	28	0	11	0	8	0	0.00374215	0.00361286	0.00397931	0.00373646
455.167	456.174	20	28	2	10	0	8	0	0.000194506	0.000173575	0.000188658	0.000185947
455.171	456.178	25	28	0	8	0	12	0.235294	0	0	0	0.000118853
455.192	456.2	22	32	0	10	0	7	0	0.00162084	0.00157726	0.00165262	0.00163937
455.229	456.236	23	36	0	9	0	6	0	0.000195428	0.000203925	0.000194349	0.000189608
456.097	457.104	19	23	1	10	1	9	0	0.000118853	0	0	0
456.115	457.122	19	23	1	12	0	9	0	0.000252491	0.000218812	0.000234253	0.000201902
456.151	457.158	20	27	1	11	0	8	0	0.000431773	0.000443015	0.000464326	0.000438552
456.188	457.195	21	31	1	10	0	7	0	0.000118853	0.000118853	0.000118853	0.000118853
457.081	458.088	19	22	0	11	1	9	0	0.000168199	0.000160489	0.000174951	0.000118853
457.099	458.106	19	22	0	13	0	9	0	0.000480285	0.000449894	0.000504304	0.000454914
457.114	458.121	23	22	0	10	0	13	0.230769	0.000118853	0.000118853	0.000118853	0.000118853
457.117	458.125	20	26	0	10	1	8	0	0.000315009	0.00030966	0.000357974	0.000292056
457.135	458.142	20	26	0	12	0	8	0	0.00190334	0.00185581	0.00210373	0.00182845
457.145	458.152	31	22	0	4	0	21	0.62963	0.000118853	0.000118853	0	0
457.146	458.154	19	26	2	11	0	8	0	0.000118853	0	0.000118853	0.000118853
457.15	458.158	24	26	0	9	0	12	0.2	0.000184159	0.000191217	0.000233236	0.000218038
457.154	458.161	21	30	0	9	1	7	0	0.000170005	0.000118853	0.000185529	0.000158616
457.172	458.179	21	30	0	11	0	7	0	0.00162203	0.00164354	0.00176234	0.00164806
457.187	458.194	25	30	0	8	0	11	0.176471	0.000118853	0.000118853	0.000162077	0.000118853
457.208	458.215	22	34	0	10	0	6	0	0.000352605	0.000382871	0.000391238	0.000377823
458.113	459.12	19	25	1	10	1	8	0	0.000118853	0.000118853	0.000118853	0
458.13	459.138	19	25	1	12	0	8	0	0.000198466	0.00019404	0.00019724	0.000213478
458.146	459.153	23	25	1	9	0	12	0.192308	0.000118853	0.000118853	0.000118853	0.000118853
458.167	459.174	20	29	1	11	0	7	0	0.000118853	0.000162178	0.000158688	0.000165669
459.093	460.101	22	20	0	11	0	13	0.181818	0.000118853	0.000118853	0.000118853	0.000118853
459.097	460.104	19	24	0	11	1	8	0	0.000332048	0.000305338	0.000382053	0.000318453
459.114	460.122	19	24	0	13	0	8	0	0.000344654	0.000337028	0.000371111	0.00031999
459.13	460.137	23	24	0	10	0	12	0.153846	0.000439455	0.000440417	0.000448434	0.000433322
459.133	460.14	20	28	0	10	1	7	0	0.000399353	0.000376555	0.000462878	0.000362376
459.141	460.148	22	24	2	9	0	12	0.181818	0.000168947	0.000177237	0.000189548	0.000181805
459.151	460.158	20	28	0	12	0	7	0	0.000777674	0.000757319	0.000851973	0.00073328
459.166	460.173	24	28	0	9	0	11	0.133333	0.000475135	0.000485787	0.000522986	0.00049776
459.169	460.177	21	32	0	9	1	6	0	0.000118853	0.000118853	0.000118853	0.000118853
459.177	460.185	23	28	2	8	0	11	0.153846	0.000118853	0.000118853	0.000118853	0.000118853
459.187	460.194	21	32	0	11	0	6	0	0.00033168	0.000367138	0.000374613	0.00036572
459.202	460.21	25	32	0	8	0	10	0.117647	0.000240196	0.000261687	0.000263807	0.000272995
460.092	461.099	18	23	1	11	1	8	0	0	0.000118853	0	0
460.125	461.132	22	23	1	10	0	12	0.136364	0.000118853	0.00016528	0.000181345	0.000169969
460.128	461.136	19	27	1	10	1	7	0	0	0	0.000118853	0
460.146	461.153	19	27	1	12	0	7	0	0.000118853	0.000118853	0.000118853	0.000118853
460.161	461.169	23	27	1	9	0	11	0.115385	0.000159737	0.000163837	0.000187837	0.000180001
461.073	462.08	21	18	0	12	0	13	0.111111	0	0	0.000118853	0
461.076	462.083	18	22	0	12	1	8	0	0.000118853	0.000118853	0.000118853	0.000118853
461.109	462.116	22	22	0	11	0	12	0.0909091	0.000527632	0.000474934	0.000578723	0.000523795
461.112	462.12	19	26	0	11	1	7	0	0.000440645	0.000377183	0.000505485	0.000420857
461.12	462.127	21	22	2	10	0	12	0.111111	0.000195422	0.000202337	0.000253966	0.000227633
461.13	462.137	19	26	0	13	0	7	0	0.000118853	0.000118853	0.000118853	0.000118853
461.145	462.153	23	26	0	10	0	11	0.0769231	0.00111723	0.00111754	0.00123918	0.00114594
461.149	462.156	20	30	0	10	1	6	0	0.000274484	0.000254478	0.000325016	0.000261479
461.157	462.164	22	26	2	9	0	11	0.0909091	0.000323581	0.000343843	0.000376516	0.000334638
461.166	462.174	20	30	0	12	0	6	0	0.000118853	0.000118853	0.000186127	0.000118853
461.176	462.183	31	26	0	4	0	19	0.555556	0	0.000118853	0	0.000118853
461.182	462.189	24	30	0	9	0	10	0.0666667	0.000875434	0.000894263	0.00096636	0.00093591
461.193	462.2	23	30	2	8	0	10	0.0769231	0	0.000118853	0.000118853	0.000118853
461.218	462.225	25	34	0	8	0	9	0.0588235	0.000276991	0.00030356	0.000319035	0.000294783
462.104	463.111	21	21	1	11	0	12	0.0555556	0.000175597	0.000167248	0.000180404	0.000168983
462.125	463.133	18	25	1	13	0	7	0	0	0	0	0.000118853
462.141	463.148	22	25	1	10	0	11	0.0454545	0.000376663	0.000367839	0.000407595	0.000381728
462.162	463.169	19	29	1	12	0	6	0	0	0	0.000118853	0
462.177	463.184	23	29	1	9	0	10	0.0384615	0.000228932	0.000211725	0.000241934	0.000220588
463.088	464.095	21	20	0	12	0	12	0	0.000354257	0.000336015	0.00042423	0.000361036
463.092	464.099	18	24	0	12	1	7	0	0.000118853	0.000118853	0.000180881	0.000118853
463.099	464.107	20	20	2	11	0	12	0	0.000118853	0.000118853	0.000118853	0.000118853
463.125	464.132	22	24	0	11	0	11	0	0.00155866	0.00147061	0.00179037	0.00161699
463.128	464.135	19	28	0	11	1	6	0	0.00032595	0.000253937	0.000354785	0.000281731
463.136	464.143	21	24	2	10	0	11	0	0.000492848	0.000476731	0.000564579	0.000507987
463.161	464.168	23	28	0	10	0	10	0	0.0021947	0.0022309	0.00248599	0.00234615
463.172	464.179	22	28	2	9	0	10	0	0.000349024	0.000369905	0.000408912	0.000382365
463.174	464.181	31	28	0	2	1	18	0.535714	0.000118853	0	0.000118853	0.000118853
463.197	464.205	24	32	0	9	0	9	0	0.00108156	0.0011302	0.00120622	0.00117993
463.234	464.241	25	36	0	8	0	8	0	0.000220017	0.000222935	0.000256819	0.000246304
464.12	465.127	21	23	1	11	0	11	0	0.000457026	0.00038792	0.000486968	0.000454669
464.156	465.163	22	27	1	10	0	10	0	0.000553007	0.000533242	0.000595949	0.000564295
464.193	465.2	23	31	1	9	0	9	0	0.000180731	0.000166776	0.000226331	0.000206813
465.067	466.075	20	18	0	13	0	12	0	0.000118853	0.000118853	0.000118853	0.000118853
465.104	466.111	21	22	0	12	0	11	0	0.00118507	0.00109006	0.00131943	0.0011521
465.107	466.114	18	26	0	12	1	6	0	0.000118853	0.000118853	0.000118853	0.000118853
465.115	466.122	20	22	2	11	0	11	0	0.000275242	0.000252227	0.00031314	0.000261223
465.132	466.139	33	22	0	1	1	23	0.677419	0.000118853	0	0.000118853	0.000118853
465.14	466.148	22	26	0	11	0	10	0	0.00326097	0.00308991	0.00365839	0.00333161
465.151	466.159	21	26	2	10	0	10	0	0.000665801	0.0006145	0.000726527	0.000690102
465.177	466.184	23	30	0	10	0	9	0	0.00287646	0.0027726	0.00316235	0.00300626
465.188	466.195	22	30	2	9	0	9	0	0.000202888	0.000206102	0.00022648	0.000204602
465.213	466.22	24	34	0	9	0	8	0	0.00082916	0.000856885	0.000938363	0.000913151
465.249	466.257	25	38	0	8	0	7	0	0.000118853	0.000118853	0.000118853	0.000118853
466.099	467.106	20	21	1	12	0	11	0	0.000188112	0.000118853	0.000210946	0.000186982
466.135	467.143	21	25	1	11	0	10	0	0.000754562	0.000667436	0.000798601	0.000754273
466.172	467.179	22	29	1	10	0	9	0	0.000473696	0.000470558	0.00053191	0.00051803
466.208	467.216	23	33	1	9	0	8	0	0.000118853	0.000118853	0.000118853	0.000118853
467.083	468.09	20	20	0	13	0	11	0	0.00039357	0.000344832	0.000429496	0.00035608
467.12	468.127	21	24	0	12	0	10	0	0.00250375	0.00227436	0.00280346	0.0024575
467.122	468.13	31	20	2	1	1	23	0.740741	0	0	0.000118853	0.000118853
467.131	468.138	20	24	2	11	0	10	0	0.000360986	0.000333077	0.000416804	0.000365931
467.148	468.155	33	24	0	1	1	22	0.645161	0.000118853	0.000118853	0.000160215	0.000167013
467.156	468.163	22	28	0	11	0	9	0	0.00400406	0.00381419	0.00447773	0.00415657
467.167	468.174	21	28	2	10	0	9	0	0.000367326	0.000365593	0.000433873	0.000395574
467.192	468.2	23	32	0	10	0	8	0	0.00214106	0.00209838	0.00240313	0.00232809
467.229	468.236	24	36	0	9	0	7	0	0.000386936	0.00036903	0.000422056	0.000418349
468.115	469.122	20	23	1	12	0	10	0	0.00035362	0.000296373	0.000370268	0.000347769
468.151	469.158	21	27	1	11	0	9	0	0.000704002	0.000659058	0.000775849	0.000726987
468.188	469.195	22	31	1	10	0	8	0	0.000263684	0.000237393	0.000263693	0.000269232
469.081	470.088	20	22	0	11	1	10	0	0	0.000118853	0.000118853	0
469.099	470.106	20	22	0	13	0	10	0	0.000761802	0.00067941	0.000860762	0.00071235
469.117	470.125	21	26	0	10	1	9	0	0.000118853	0.000118853	0.000173462	0.000118853
469.127	470.134	32	22	0	2	1	22	0.655172	0.000222996	0.000182094	0.000231162	0.00024375
469.135	470.142	21	26	0	12	0	9	0	0.00316427	0.00281056	0.00345182	0.00307496
469.146	470.154	20	26	2	11	0	9	0	0.000250198	0.000230729	0.000297106	0.000255002
469.15	470.158	25	26	0	9	0	13	0.25	0	0	0.000118853	0.000118853
469.172	470.179	22	30	0	11	0	8	0	0.00286645	0.00274952	0.00326624	0.00300338
469.183	470.19	21	30	2	10	0	8	0	0.000118853	0.000118853	0.000118853	0.000118853
469.208	470.215	23	34	0	10	0	7	0	0.000865155	0.000875051	0.000991774	0.000963415
469.244	470.252	24	38	0	9	0	6	0	0.000118853	0.000118853	0.000118853	0.000118853
470.13	471.138	20	25	1	12	0	9	0	0.000349944	0.00031673	0.000400912	0.000353922
470.167	471.174	21	29	1	11	0	8	0	0.000385476	0.000337009	0.000416814	0.000376335
470.203	471.21	22	33	1	10	0	7	0	0	0.000118853	0	0
471.078	472.085	19	20	0	14	0	10	0	0.000118853	0	0.000118853	0.000118853
471.097	472.104	20	24	0	11	1	9	0	0.000215266	0.000191658	0.000242987	0.000199292
471.114	472.122	20	24	0	13	0	9	0	0.000902319	0.000741562	0.000996158	0.000848825
471.13	472.137	24	24	0	10	0	13	0.214286	0.000118853	0.000118853	0.000118853	0.000118853
471.133	472.14	21	28	0	10	1	8	0	0.000266132	0.000237956	0.000287922	0.000246017
471.139	472.146	35	20	0	2	0	26	0.727273	0	0	0.000118853	0
471.151	472.158	21	28	0	12	0	8	0	0.00212515	0.00190427	0.00236288	0.00208445
471.162	472.169	20	28	2	11	0	8	0	0.000118853	0	0.000118853	0.000118853
471.166	472.173	25	28	0	9	0	12	0.1875	0.000118853	0.000118853	0.000176132	0.000174168
471.169	472.177	22	32	0	9	1	7	0	0.000118853	0.000118853	0.000118853	0.000118853
471.187	472.194	22	32	0	11	0	7	0	0.00110578	0.00108404	0.00130282	0.00117129
471.202	472.21	26	32	0	8	0	11	0.166667	0.000118853	0.000118853	0.000118853	0.000118853
471.224	472.231	23	36	0	10	0	6	0	0.000192451	0.000182653	0.000217821	0.000206206
472.11	473.117	19	23	1	13	0	9	0	0	0	0.000118853	0.000118853
472.125	473.132	23	23	1	10	0	13	0.208333	0.000118853	0	0	0
472.128	473.136	20	27	1	10	1	8	0	0	0	0.000118853	0
472.146	473.153	20	27	1	12	0	8	0	0.000214755	0.000188775	0.000259039	0.000224872
472.182	473.19	21	31	1	11	0	7	0	0.000118853	0.000118853	0.000118853	0.000118853
473.076	474.083	19	22	0	12	1	9	0	0.000118853	0.000118853	0.000118853	0.000118853
473.094	474.101	19	22	0	14	0	9	0	0.000118853	0.000118853	0.000118853	0.000118853
473.109	474.116	23	22	0	11	0	13	0.166667	0.00017838	0.00016472	0.000198971	0.000162381
473.112	474.12	20	26	0	11	1	8	0	0.000386966	0.000310969	0.000446733	0.000363694
473.12	474.127	22	22	2	10	0	13	0.2	0	0	0.000118853	0.000118853
473.13	474.137	20	26	0	13	0	8	0	0.000557033	0.000499461	0.000647335	0.000521852
473.145	474.153	24	26	0	10	0	12	0.142857	0.000375908	0.000363763	0.000428788	0.000379781
473.149	474.156	21	30	0	10	1	7	0	0.000261719	0.000233015	0.000338408	0.000259942
473.157	474.164	23	26	2	9	0	12	0.166667	0.000118853	0.000118853	0.000165452	0.000118853
473.166	474.174	21	30	0	12	0	7	0	0.000764919	0.000662655	0.000834224	0.000737489
473.182	474.189	25	30	0	9	0	11	0.125	0.00035571	0.00031695	0.000375902	0.000363061
473.203	474.21	22	34	0	11	0	6	0	0.000221985	0.000197338	0.00024934	0.000228898
473.218	474.225	26	34	0	8	0	10	0.111111	0.000118853	0.000118853	0.00017034	0.000118853
474.108	475.115	19	25	1	11	1	8	0	0.000118853	0	0.000118853	0
474.125	475.133	19	25	1	13	0	8	0	0	0	0.000118853	0.000118853
474.141	475.148	23	25	1	10	0	12	0.125	0.000118853	0.000118853	0.00017585	0.000160803
474.162	475.169	20	29	1	12	0	7	0	0.000118853	0.000118853	0.000118853	0.000118853
474.177	475.184	24	29	1	9	0	11	0.107143	0.000118853	0.000118853	0.000118853	0.000118853
475.088	476.095	22	20	0	12	0	13	0.1	0.000118853	0.000118853	0.000160024	0.000118853
475.092	476.099	19	24	0	12	1	8	0	0.000214991	0.000192775	0.000234612	0.000198539
475.125	476.132	23	24	0	11	0	12	0.0833333	0.000543185	0.000519267	0.000656825	0.000549695
475.128	476.135	20	28	0	11	1	7	0	0.000407248	0.000340331	0.000488611	0.0003731
475.136	476.143	22	24	2	10	0	12	0.1	0.000239908	0.00021302	0.00027962	0.00023731
475.146	476.153	20	28	0	13	0	7	0	0.000185836	0.000177618	0.000232351	0.000180147
475.161	476.168	24	28	0	10	0	11	0.0714286	0.00085339	0.000797811	0.000968452	0.000891678
475.164	476.172	21	32	0	10	1	6	0	0.000174594	0.000118853	0.000212181	0.000118853
475.172	476.179	23	28	2	9	0	11	0.0833333	0.000192582	0.00017999	0.000237165	0.000210197
475.182	476.189	21	32	0	12	0	6	0	0.000118853	0.000118853	0.000118853	0.000118853
475.197	476.205	25	32	0	9	0	10	0.0625	0.000531685	0.000509231	0.00057425	0.000562709
475.234	476.241	26	36	0	8	0	9	0.0555556	0.000118853	0.000118853	0.00016338	0.0001604
476.12	477.127	22	23	1	11	0	12	0.05	0.000205266	0.000182984	0.000219443	0.000200531
476.123	477.13	19	27	1	11	1	7	0	0	0	0.000118853	0
476.141	477.148	19	27	1	13	0	7	0	0.000118853	0.000118853	0.000118853	0
476.156	477.163	23	27	1	10	0	11	0.0416667	0.00028643	0.000268087	0.000307489	0.000277124
476.193	477.2	24	31	1	9	0	10	0.0357143	0.000118853	0.000118853	0.000118853	0.000118853
477.104	478.111	22	22	0	12	0	12	0	0.000529925	0.00048683	0.000590159	0.000533253
477.107	478.114	19	26	0	12	1	7	0	0.000258864	0.000172918	0.000260588	0.000208035
477.115	478.122	21	22	2	11	0	12	0	0.000163804	0.00016161	0.000200991	0.000175139
477.14	478.148	23	26	0	11	0	11	0	0.00144993	0.00134803	0.00162877	0.00146377
477.144	478.151	20	30	0	11	1	6	0	0.000241172	0.000206533	0.000301146	0.000241429
477.151	478.159	22	26	2	10	0	11	0	0.000450605	0.000402414	0.000510794	0.000451644
477.177	478.184	24	30	0	10	0	10	0	0.00145199	0.00136013	0.0016562	0.00154221
477.188	478.195	23	30	2	9	0	10	0	0.000164874	0.000175943	0.000203325	0.000172925
477.213	478.22	25	34	0	9	0	9	0	0.000563246	0.000564096	0.000635532	0.000640982
477.249	478.257	26	38	0	8	0	8	0	0.000118853	0.000118853	0.000118853	0.000118853
478.099	479.106	21	21	1	12	0	12	0	0.000118853	0.000118853	0.000118853	0.000118853
478.136	479.143	22	25	1	11	0	11	0	0.000446482	0.000381933	0.000494603	0.00045951
478.172	479.179	23	29	1	10	0	10	0	0.000330892	0.000317247	0.000392916	0.000363079
478.208	479.216	24	33	1	9	0	9	0	0.000118853	0.000118853	0.000118853	0.000118853
479.083	480.09	21	20	0	13	0	12	0	0.000251281	0.000193858	0.000270953	0.000235201
479.12	480.127	22	24	0	12	0	11	0	0.00146616	0.00132714	0.00164687	0.00147968
479.123	480.13	19	28	0	12	1	6	0	0.000165639	0.000118853	0.000175831	0.000118853
479.131	480.138	21	24	2	11	0	11	0	0.000365913	0.000316083	0.000422827	0.000375012
479.156	480.163	23	28	0	11	0	10	0	0.00262058	0.0023679	0.00287003	0.00275832
479.167	480.174	22	28	2	10	0	10	0	0.000437641	0.00040861	0.000516053	0.000470088
479.192	480.2	24	32	0	10	0	9	0	0.00172004	0.00164583	0.00189255	0.00183901
479.203	480.211	23	32	2	9	0	9	0	0.000118853	0	0	0
479.229	480.236	25	36	0	9	0	8	0	0.000423192	0.000408748	0.000459009	0.000460599
480.115	481.122	21	23	1	12	0	11	0	0.000287924	0.000262124	0.000330408	0.000304613
480.151	481.158	22	27	1	11	0	10	0	0.000602922	0.000565759	0.000699735	0.000624544
480.188	481.195	23	31	1	10	0	9	0	0.000261607	0.000268861	0.000323186	0.000281929
481.099	482.106	21	22	0	13	0	11	0	0.000705542	0.000575387	0.000787566	0.000672989
481.11	482.117	20	22	2	12	0	11	0	0.000118853	0.000118853	0.000118853	0.000118853
481.127	482.134	33	22	0	2	1	23	0.666667	0	0	0.000118853	0
481.135	482.142	22	26	0	12	0	10	0	0.00271554	0.00255599	0.00311222	0.00278652
481.138	482.145	32	22	2	1	1	23	0.714286	0.000118853	0	0.000118853	0.000118853
481.146	482.154	21	26	2	11	0	10	0	0.000436029	0.000379334	0.000473167	0.000427257
481.163	482.17	34	26	0	1	1	22	0.625	0	0	0.000118853	0
481.172	482.179	23	30	0	11	0	9	0	0.00294495	0.00280071	0.00333864	0.00313574
481.183	482.19	22	30	2	10	0	9	0	0.000238981	0.000207307	0.000256517	0.000245285
481.208	482.215	24	34	0	10	0	8	0	0.00114947	0.00115832	0.00135509	0.00125194
481.244	482.252	25	38	0	9	0	7	0	0.000187452	0.000197924	0.000208519	0.000200639
482.094	483.101	20	21	1	13	0	11	0	0	0	0.000118853	0
482.13	483.138	21	25	1	12	0	10	0	0.000457559	0.000404223	0.00052044	0.000463501
482.167	483.174	22	29	1	11	0	9	0	0.000522874	0.000479428	0.000599368	0.000542671
482.203	483.21	23	33	1	10	0	8	0	0.000118853	0.000118853	0.000118853	0.000118853
483.078	484.085	20	20	0	14	0	11	0	0.000118853	0.000118853	0.000160417	0.000118853
483.097	484.104	21	24	0	11	1	10	0	0.000118853	0.000118853	0.000118853	0.000118853
483.106	484.113	32	20	0	3	1	23	0.678571	0	0	0.000118853	0.000118853
483.114	484.122	21	24	0	13	0	10	0	0.00124944	0.00113688	0.00143971	0.00121652
483.126	484.133	20	24	2	12	0	10	0	0.000118853	0.000118853	0.000165122	0.000118853
483.133	484.14	22	28	0	10	1	9	0	0.000118853	0.000118853	0.000118853	0.000118853
483.151	484.158	22	28	0	12	0	9	0	0.00294968	0.00284582	0.00351489	0.00309236
483.162	484.169	21	28	2	11	0	9	0	0.000205523	0.000208896	0.000276657	0.000244524
483.187	484.194	23	32	0	11	0	8	0	0.00193296	0.00191862	0.00225204	0.00208087
483.224	484.231	24	36	0	10	0	7	0	0.000466264	0.000485619	0.000537659	0.000523515
484.11	485.117	20	23	1	13	0	10	0	0.000118853	0.000118853	0.000118853	0.000118853
484.146	485.153	21	27	1	12	0	9	0	0.000398448	0.000367524	0.000493311	0.000433684
484.182	485.19	22	31	1	11	0	8	0	0.00024563	0.000261248	0.000288259	0.000265856
485.076	486.083	20	22	0	12	1	10	0	0	0	0.000118853	0
485.094	486.101	20	22	0	14	0	10	0	0.000242096	0.000198765	0.000283083	0.000228082
485.112	486.12	21	26	0	11	1	9	0	0.000223077	0.000188935	0.000272871	0.000215249
485.13	486.137	21	26	0	13	0	9	0	0.00130961	0.00121388	0.00153893	0.00131052
485.141	486.149	20	26	2	12	0	9	0	0.000118853	0.000118853	0.000118853	0.000118853
485.145	486.153	25	26	0	10	0	13	0.2	0.000118853	0.000118853	0.000118853	0.000118853
485.149	486.156	22	30	0	10	1	8	0	0.000164987	0.000118853	0.000205104	0.000166627
485.166	486.174	22	30	0	12	0	8	0	0.00182563	0.001774	0.00221237	0.00194929
485.178	486.185	21	30	2	11	0	8	0	0	0	0.000118853	0.000118853
485.182	486.189	26	30	0	9	0	12	0.176471	0.000118853	0.000118853	0.000118853	0.000118853
485.203	486.21	23	34	0	11	0	7	0	0.000700992	0.000694192	0.000839518	0.000767357
485.218	486.225	27	34	0	8	0	11	0.157895	0	0.000118853	0	0
485.239	486.246	24	38	0	10	0	6	0	0.000118853	0	0.000118853	0.000118853
486.125	487.133	20	25	1	13	0	9	0	0.000118853	0.000118853	0.000160719	0.000158722
486.162	487.169	21	29	1	12	0	8	0	0.000212688	0.000201588	0.000267914	0.000244715
486.198	487.205	22	33	1	11	0	7	0	0	0	0.000118853	0.000118853
487.092	488.099	20	24	0	12	1	9	0	0.000163191	0.000118853	0.000210654	0.000187059
487.109	488.117	20	24	0	14	0	9	0	0.000224783	0.000118853	0.000254422	0.00020902
487.119	488.126	31	20	0	6	0	22	0.64	0.000118853	0	0.000118853	0.000118853
487.125	488.132	24	24	0	11	0	13	0.153846	0.000187666	0.000187328	0.000236915	0.00021503
487.128	488.135	21	28	0	11	1	8	0	0.000354674	0.000312199	0.00044576	0.000338168
487.136	488.143	23	24	2	10	0	13	0.181818	0	0	0.000118853	0.000118853
487.146	488.153	21	28	0	13	0	8	0	0.000745085	0.000695575	0.000920933	0.000819782
487.161	488.168	25	28	0	10	0	12	0.133333	0.000327104	0.000301407	0.000370042	0.000353532
487.164	488.172	22	32	0	10	1	7	0	0.000118853	0.000118853	0.000221523	0.000168441
487.172	488.179	24	28	2	9	0	12	0.153846	0	0	0.000118853	0.000118853
487.182	488.189	22	32	0	12	0	7	0	0.000610918	0.000564827	0.000738275	0.000662166
487.197	488.205	26	32	0	9	0	11	0.117647	0.000226257	0.00023074	0.000277254	0.000247656
487.219	488.226	23	36	0	11	0	6	0	0.000118853	0.000118853	0.000118853	0.000118853
487.234	488.241	27	36	0	8	0	10	0.105263	0.000118853	0.000118853	0.000118853	0.000118853
488.12	489.127	23	23	1	11	0	13	0.136364	0.000118853	0	0.000118853	0.000118853
488.123	489.13	20	27	1	11	1	8	0	0.000118853	0	0.000118853	0
488.141	489.148	20	27	1	13	0	8	0	0.000118853	0.000118853	0.000118853	0.000118853
488.156	489.163	24	27	1	10	0	12	0.115385	0.000118853	0.000118853	0.000118853	0.000118853
488.177	489.185	21	31	1	12	0	7	0	0.000118853	0.000118853	0.000118853	0.000118853
488.193	489.2	25	31	1	9	0	11	0.1	0	0	0	0.000118853
489.071	490.078	19	22	0	13	1	9	0	0	0	0.000118853	0
489.104	490.111	23	22	0	12	0	13	0.0909091	0.000214472	0.00018469	0.000255815	0.00022177
489.107	490.114	20	26	0	12	1	8	0	0.000299837	0.000221811	0.000370924	0.000294975
489.115	490.122	22	22	2	11	0	13	0.111111	0.000118853	0	0.000118853	0.000118853
489.125	490.132	20	26	0	14	0	8	0	0.000118853	0.000118853	0.000118853	0.000118853
489.14	490.148	24	26	0	11	0	12	0.0769231	0.000575543	0.000520703	0.000712751	0.000637229
489.144	490.151	21	30	0	11	1	7	0	0.000360508	0.000281755	0.000441536	0.000341699
489.151	490.159	23	26	2	10	0	12	0.0909091	0.000222876	0.000207101	0.000276459	0.000254125
489.161	490.169	21	30	0	13	0	7	0	0.000246024	0.000200295	0.000291923	0.000248883
489.177	490.184	25	30	0	10	0	11	0.0666667	0.000661204	0.000628079	0.000794013	0.000771528
489.18	490.187	22	34	0	10	1	6	0	0.000118853	0.000118853	0.000118853	0.000118853
489.188	490.195	24	30	2	9	0	11	0.0769231	0.000118853	0.000118853	0.000118853	0.000118853
489.198	490.205	22	34	0	12	0	6	0	0.000118853	0.000118853	0.000118853	0.000118853
489.213	490.22	26	34	0	9	0	10	0.0588235	0.000320332	0.00034218	0.00039631	0.000386888
489.249	490.257	27	38	0	8	0	9	0.0526316	0	0.000118853	0.000118853	0.000118853
490.136	491.143	23	25	1	11	0	12	0.0454545	0.000207916	0.000183217	0.000253557	0.000232348
490.139	491.146	20	29	1	11	1	7	0	0	0	0.000118853	0
490.157	491.164	20	29	1	13	0	7	0	0.000118853	0.000118853	0.000118853	0.000118853
490.172	491.179	24	29	1	10	0	11	0.0384615	0.000204525	0.000183595	0.000249983	0.000217933
490.208	491.216	25	33	1	9	0	10	0.0333333	0	0.000118853	0.000118853	0
491.083	492.09	22	20	0	13	0	13	0	0.000118853	0.000118853	0.000118853	0.000118853
491.086	492.094	19	24	0	13	1	8	0	0.000118853	0.000118853	0.000118853	0.000118853
491.12	492.127	23	24	0	12	0	12	0	0.000698515	0.000661083	0.000868425	0.000729058
491.123	492.13	20	28	0	12	1	7	0	0.00030486	0.000244436	0.000371077	0.000303567
491.131	492.138	22	24	2	11	0	12	0	0.000234165	0.000258666	0.000316002	0.00026814
491.156	492.163	24	28	0	11	0	11	0	0.00133087	0.0012799	0.00160956	0.00147466
491.159	492.167	21	32	0	11	1	6	0	0.000195979	0.000118853	0.000258083	0.000190688
491.167	492.174	23	28	2	10	0	11	0	0.000342088	0.000328577	0.000437166	0.000377495
491.192	492.2	25	32	0	10	0	10	0	0.00102597	0.000999983	0.00123607	0.00117244
491.203	492.211	24	32	2	9	0	10	0	0.000118853	0	0.000118853	0.000118853
491.229	492.236	26	36	0	9	0	9	0	0.000360002	0.000344182	0.00042214	0.000384816
492.115	493.122	22	23	1	12	0	12	0	0.000185589	0.000170783	0.000230002	0.000190375
492.151	493.158	23	27	1	11	0	11	0	0.000383744	0.000384056	0.000492755	0.000419975
492.188	493.195	24	31	1	10	0	10	0	0.000212349	0.000199827	0.000260859	0.00023606
493.099	494.106	22	22	0	13	0	12	0	0.000442428	0.000388735	0.000534483	0.000441307
493.102	494.109	19	26	0	13	1	7	0	0.000118853	0	0.000118853	0.000118853
493.11	494.117	21	22	2	12	0	12	0	0.000118853	0.000118853	0.000118853	0.000118853
493.135	494.142	23	26	0	12	0	11	0	0.00168649	0.00156615	0.00210677	0.00182352
493.138	494.146	20	30	0	12	1	6	0	0.000118853	0	0.000200863	0.000118853
493.146	494.154	22	26	2	11	0	11	0	0.000424883	0.000388666	0.000555492	0.000463811
493.172	494.179	24	30	0	11	0	10	0	0.00201439	0.00199346	0.00252402	0.00222913
493.183	494.19	23	30	2	10	0	10	0	0.000261524	0.000269811	0.000346282	0.000306738
493.208	494.215	25	34	0	10	0	9	0	0.00106756	0.00103106	0.00130436	0.00117607
493.244	494.252	26	38	0	9	0	8	0	0.000242505	0.0002595	0.000289968	0.000277456
494.094	495.101	21	21	1	13	0	12	0	0	0	0.000118853	0
494.13	495.138	22	25	1	12	0	11	0	0.000361269	0.000363373	0.0004843	0.000404347
494.167	495.174	23	29	1	11	0	10	0	0.000470004	0.00042201	0.000601014	0.000497887
494.203	495.21	24	33	1	10	0	9	0	0.000118853	0.000164708	0.000189597	0.000164309
495.078	496.085	21	20	0	14	0	12	0	0.000118853	0.000118853	0.000158962	0.000118853
495.114	496.122	22	24	0	13	0	11	0	0.00104486	0.000975528	0.00131078	0.00105641
495.126	496.133	21	24	2	12	0	11	0	0.000195961	0.000199942	0.000253355	0.000194497
495.151	496.158	23	28	0	12	0	10	0	0.00253456	0.00246586	0.003271	0.0027938
495.154	496.161	33	24	2	1	1	23	0.689655	0	0	0.000118853	0
495.162	496.169	22	28	2	11	0	10	0	0.000364886	0.000359115	0.000493057	0.000421341
495.187	496.194	24	32	0	11	0	9	0	0.00196604	0.00196597	0.00258063	0.00222696
495.198	496.206	23	32	2	10	0	9	0	0.000118853	0.000118853	0.000118853	0.000118853
495.224	496.231	25	36	0	10	0	8	0	0.000633221	0.000654914	0.000820294	0.0007551
495.26	496.267	26	40	0	9	0	7	0	0.000118853	0.000118853	0.000118853	0.000118853
496.11	497.117	21	23	1	13	0	11	0	0.000118853	0.000118853	0.000181178	0.000118853
496.146	497.153	22	27	1	12	0	10	0	0.000491391	0.000465464	0.000625239	0.000522295
496.182	497.19	23	31	1	11	0	9	0	0.000335478	0.000330385	0.000436016	0.000359437
496.219	497.226	24	35	1	10	0	8	0	0	0	0.000118853	0
497.094	498.101	21	22	0	14	0	11	0	0.000297296	0.000265015	0.000399692	0.000290122
497.112	498.12	22	26	0	11	1	10	0	0	0.000118853	0.000118853	0.000118853
497.13	498.137	22	26	0	13	0	10	0	0.00160631	0.00146251	0.00212837	0.00165616
497.141	498.149	21	26	2	12	0	10	0	0.000212152	0.000183521	0.000256207	0.000199249
497.148	498.156	23	30	0	10	1	9	0	0.000118853	0	0.000118853	0
497.166	498.174	23	30	0	12	0	9	0	0.00247736	0.00236413	0.00326984	0.00266656
497.178	498.185	22	30	2	11	0	9	0	0.000173561	0.000173004	0.000217035	0.000166036
497.203	498.21	24	34	0	11	0	8	0	0.00115014	0.00117104	0.00158449	0.00130984
497.239	498.246	25	38	0	10	0	7	0	0.000234489	0.000238412	0.000307488	0.000280995
498.125	499.133	21	25	1	13	0	10	0	0.000206038	0.000182391	0.000277218	0.000216243
498.162	499.169	22	29	1	12	0	9	0	0.000370725	0.000351978	0.000501383	0.000384749
499.091	500.099	21	24	0	12	1	10	0	0.000118853	0.000118853	0.000118853	0.000118853
499.101	500.108	32	20	0	4	1	23	0.666667	0	0	0.000118853	0.000118853
499.109	500.117	21	24	0	14	0	10	0	0.00043538	0.000377623	0.000582648	0.000439069
499.125	500.132	25	24	0	11	0	14	0.214286	0	0.000118853	0.000118853	0
499.128	500.135	22	28	0	11	1	9	0	0.000200514	0.000177033	0.000248189	0.000195821
499.146	500.153	22	28	0	13	0	9	0	0.00152375	0.00140257	0.00198307	0.00156615
499.157	500.164	21	28	2	12	0	9	0	0.000118853	0.000118853	0.000118853	0.000118853
499.161	500.168	26	28	0	10	0	13	0.1875	0.000118853	0.000118853	0.000118853	0.000118853
499.164	500.172	23	32	0	10	1	8	0	0.000118853	0.000118853	0.000118853	0.000118853
499.182	500.189	23	32	0	12	0	8	0	0.00140787	0.00133548	0.00187803	0.00150505
499.197	500.205	27	32	0	9	0	12	0.166667	0.000118853	0.000118853	0.000118853	0.000118853
499.219	500.226	24	36	0	11	0	7	0	0.000389823	0.000412682	0.000519185	0.000466453
500.141	501.148	21	27	1	13	0	9	0	0.00018784	0.000164664	0.000260229	0.000199982
500.177	501.185	22	31	1	12	0	8	0	0.000159606	0.000167276	0.000233603	0.000197226
501.104	502.111	24	22	0	12	0	14	0.166667	0	0	0.000118853	0.000118853
501.107	502.114	21	26	0	12	1	9	0	0.000230969	0.000194914	0.000283429	0.000217157
501.125	502.132	21	26	0	14	0	9	0	0.00037096	0.000340786	0.000474548	0.000376987
501.14	502.148	25	26	0	11	0	13	0.142857	0.000183163	0.000174429	0.000259429	0.000199985
501.144	502.151	22	30	0	11	1	8	0	0.000269893	0.00023286	0.000370673	0.000280556
501.161	502.169	22	30	0	13	0	8	0	0.000758275	0.000717494	0.00101698	0.00080555
501.177	502.184	26	30	0	10	0	12	0.125	0.000242838	0.000191615	0.000311003	0.000265102
501.18	502.187	23	34	0	10	1	7	0	0.000118853	0	0.000118853	0.000118853
501.198	502.205	23	34	0	12	0	7	0	0.000397499	0.000407603	0.000529696	0.00047152
501.213	502.22	27	34	0	9	0	11	0.111111	0.000118853	0.000118853	0.000184149	0.000166773
501.234	502.241	24	38	0	11	0	6	0	0.000118853	0	0	0
502.12	503.128	20	25	1	14	0	9	0	0	0	0.000118853	0
502.136	503.143	24	25	1	11	0	13	0.125	0.000118853	0.000118853	0.000118853	0.000118853
502.139	503.146	21	29	1	11	1	8	0	0	0	0.000118853	0
502.157	503.164	21	29	1	13	0	8	0	0.000118853	0.000118853	0.000118853	0.000118853
502.172	503.179	25	29	1	10	0	12	0.107143	0.000118853	0	0.000118853	0.000118853
502.193	503.2	22	33	1	12	0	7	0	0.000118853	0	0	0.000118853
503.086	504.094	20	24	0	13	1	9	0	0.000118853	0.000118853	0.000118853	0.000118853
503.12	504.127	24	24	0	12	0	13	0.0833333	0.000245796	0.000232043	0.000328735	0.000273061
503.123	504.13	21	28	0	12	1	8	0	0.000341482	0.000265315	0.000402046	0.000315538
503.131	504.138	23	24	2	11	0	13	0.1	0.000118853	0.000118853	0.000118853	0.000118853
503.141	504.148	21	28	0	14	0	8	0	0.000166549	0.000178356	0.000251193	0.000178437
503.156	504.163	25	28	0	11	0	12	0.0714286	0.000517963	0.000471129	0.00063562	0.000554131
503.159	504.167	22	32	0	11	1	7	0	0.000237614	0.000200078	0.000311447	0.000245497
503.167	504.174	24	28	2	10	0	12	0.0833333	0.000118853	0.000118853	0.000202976	0.000168089
503.177	504.184	22	32	0	13	0	7	0	0.000237245	0.000206334	0.000287375	0.000256342
503.187	504.194	33	28	0	5	0	20	0.535714	0.000118853	0	0.000118853	0.000118853
503.192	504.2	26	32	0	10	0	11	0.0625	0.00046238	0.00044212	0.000584266	0.000538586
503.229	504.236	27	36	0	9	0	10	0.0555556	0.000188297	0.000167632	0.000236677	0.000226879
504.115	505.122	23	23	1	12	0	13	0.05	0.000118853	0.000118853	0.000118853	0.000118853
504.118	505.125	20	27	1	12	1	8	0	0	0	0.000118853	0
504.136	505.143	20	27	1	14	0	8	0	0	0	0.000118853	0
504.151	505.158	24	27	1	11	0	12	0.0416667	0.000181445	0.000165849	0.000228072	0.000202842
504.172	505.18	21	31	1	13	0	7	0	0.000118853	0	0.000118853	0.000118853
504.188	505.195	25	31	1	10	0	11	0.0357143	0.000118853	0.000118853	0.000118853	0.000118853
505.099	506.106	23	22	0	13	0	13	0	0.000232536	0.000168361	0.000252512	0.000217803
505.102	506.109	20	26	0	13	1	8	0	0.0001656	0.000118853	0.000197146	0.000165882
505.11	506.117	22	22	2	12	0	13	0	0.000118853	0	0.000118853	0
505.112	506.119	31	22	0	5	1	21	0.6	0	0.000118853	0.000118853	0.000118853
505.13	506.137	31	22	0	7	0	21	0.583333	0.000118853	0.000118853	0.000118853	0.000118853
505.135	506.142	24	26	0	12	0	12	0	0.00073721	0.000679976	0.000923619	0.000782427
505.139	506.146	21	30	0	12	1	7	0	0.000281485	0.000196546	0.000375792	0.000265838
505.146	506.154	23	26	2	11	0	12	0	0.000239761	0.000232533	0.000329836	0.000279394
505.166	506.173	32	26	0	6	0	20	0.538462	0	0.000118853	0.000118853	0.000118853
505.172	506.179	25	30	0	11	0	11	0	0.00101277	0.000934598	0.00126501	0.0010973
505.175	506.182	22	34	0	11	1	6	0	0.000118853	0	0.000118853	0.000118853
505.183	506.19	24	30	2	10	0	11	0	0.000211232	0.000180598	0.000287454	0.00022919
505.208	506.215	26	34	0	10	0	10	0	0.000622948	0.000616734	0.000789981	0.000684279
505.244	506.252	27	38	0	9	0	9	0	0.000175553	0.000170424	0.000220708	0.000203795
506.13	507.138	23	25	1	12	0	12	0	0.00020932	0.000176683	0.000268199	0.000219388
506.167	507.174	24	29	1	11	0	11	0	0.000305964	0.000252541	0.000370105	0.000318892
506.203	507.21	25	33	1	10	0	10	0	0.000118853	0.000118853	0.000163303	0.000118853
507.078	508.085	22	20	0	14	0	13	0	0.000118853	0	0.000118853	0
507.114	508.122	23	24	0	13	0	12	0	0.000577988	0.000535763	0.000762268	0.000616503
507.118	508.125	20	28	0	13	1	7	0	0.000118853	0	0.000181506	0.000118853
507.126	508.133	22	24	2	12	0	12	0	0.000176225	0.000160705	0.000227134	0.000182743
507.145	508.152	31	24	0	7	0	20	0.541667	0	0	0.000118853	0.000118853
507.151	508.158	24	28	0	12	0	11	0	0.001466	0.00141085	0.00194692	0.00162763
507.154	508.161	21	32	0	12	1	6	0	0	0	0.000176582	0.000118853
507.162	508.169	23	28	2	11	0	11	0	0.000331033	0.000316888	0.000481862	0.000375109
507.187	508.194	25	32	0	11	0	10	0	0.00133714	0.00133276	0.0018127	0.00150906
507.198	508.206	24	32	2	10	0	10	0	0.000118853	0.000118853	0.000176655	0.000118853
507.224	508.231	26	36	0	10	0	9	0	0.000576957	0.000561061	0.000764603	0.00065663
507.26	508.267	27	40	0	9	0	8	0	0.000118853	0.000118853	0.000118853	0.000118853
508.11	509.117	22	23	1	13	0	12	0	0.000118853	0.000118853	0.000118853	0.000118853
508.146	509.153	23	27	1	12	0	11	0	0.000375711	0.000349544	0.000480261	0.000398068
508.182	509.19	24	31	1	11	0	10	0	0.000292557	0.000297094	0.000393892	0.000341944
508.219	509.226	25	35	1	10	0	9	0	0	0.000118853	0.000118853	0.000118853
509.094	510.101	22	22	0	14	0	12	0	0.000237199	0.000209451	0.000324013	0.000258259
509.13	510.137	23	26	0	13	0	11	0	0.00123188	0.00113287	0.00164638	0.00131349
509.134	510.141	20	30	0	13	1	6	0	0	0	0.000118853	0
509.141	510.149	22	26	2	12	0	11	0	0.000257766	0.000246434	0.00035589	0.000285191
509.166	510.174	24	30	0	12	0	10	0	0.00205575	0.00199022	0.00279485	0.00230003
509.178	510.185	23	30	2	11	0	10	0	0.000250321	0.000246228	0.000370042	0.00029215
509.203	510.21	25	34	0	11	0	9	0	0.0012307	0.00124643	0.00168432	0.00142194
509.239	510.246	26	38	0	10	0	8	0	0.000319985	0.000360822	0.000457213	0.000415604
510.125	511.133	22	25	1	13	0	11	0	0.00021037	0.000221829	0.000314606	0.000233815
510.162	511.169	23	29	1	12	0	10	0	0.000419803	0.00040489	0.000568824	0.000472453
510.198	511.205	24	33	1	11	0	9	0	0.000196512	0.000211517	0.000258292	0.000199428
511.109	512.117	22	24	0	14	0	11	0	0.000488513	0.000456175	0.00071078	0.000534816
511.121	512.128	21	24	2	13	0	11	0	0.000118853	0	0.000118853	0
511.128	512.135	23	28	0	11	1	10	0	0	0	0.000118853	0.000118853
511.146	512.153	23	28	0	13	0	10	0	0.0017143	0.00167456	0.0023636	0.00190528
511.157	512.164	22	28	2	12	0	10	0	0.000201197	0.000193751	0.000300166	0.000244799
511.182	512.189	24	32	0	12	0	9	0	0.00181278	0.00180325	0.00253867	0.00208314
511.193	512.201	23	32	2	11	0	9	0	0.000118853	0.000118853	0.000118853	0.000118853
511.219	512.226	25	36	0	11	0	8	0	0.000656443	0.000700211	0.000940562	0.000791303
511.255	512.262	26	40	0	10	0	7	0	0.000118853	0.000118853	0.000160437	0.000118853
512.141	513.148	22	27	1	13	0	10	0	0.000284614	0.000243559	0.000388799	0.000303095
512.177	513.185	23	31	1	12	0	9	0	0.000260508	0.000262944	0.000398428	0.000319272
512.214	513.221	24	35	1	11	0	8	0	0.000118853	0.000118853	0.000118853	0.000118853
513.089	514.096	21	22	0	15	0	11	0	0.000118853	0.000118853	0.000118853	0
513.107	514.114	22	26	0	12	1	10	0	0.000118853	0.000118853	0.000118853	0.000118853
513.125	514.132	22	26	0	14	0	10	0	0.000681369	0.000579781	0.000944361	0.000717924
513.143	514.151	23	30	0	11	1	9	0	0.000118853	0.000118853	0.000193379	0.000118853
513.161	514.169	23	30	0	13	0	9	0	0.00139467	0.00132481	0.00197786	0.00160524
513.173	514.18	22	30	2	12	0	9	0	0.000118853	0	0.000118853	0.000118853
513.177	514.184	27	30	0	10	0	13	0.176471	0.000118853	0.000118853	0.000118853	0.000118853
513.198	514.205	24	34	0	12	0	8	0	0.000937318	0.000910982	0.00128458	0.00108575
513.213	514.22	28	34	0	9	0	12	0.157895	0	0	0	0.000118853
513.234	514.241	25	38	0	11	0	7	0	0.000216724	0.0001918	0.000287844	0.000265683
514.12	515.128	21	25	1	14	0	10	0	0	0	0.000118853	0.000118853
514.157	515.164	22	29	1	13	0	9	0	0.000208767	0.000211876	0.000289306	0.000249418
514.193	515.2	23	33	1	12	0	8	0	0.000118853	0.000118853	0.000118853	0.000118853
515.086	516.094	21	24	0	13	1	10	0	0	0	0.000118853	0.000118853
515.104	516.112	21	24	0	15	0	10	0	0.000118853	0.000118853	0.000118853	0.000118853
515.12	516.127	25	24	0	12	0	14	0.153846	0	0	0.000118853	0.000118853
515.123	516.13	22	28	0	12	1	9	0	0.000230886	0.000181049	0.000301345	0.000225607
515.141	516.148	22	28	0	14	0	9	0	0.000536595	0.000441755	0.000725528	0.00058562
515.15	516.157	33	24	0	6	0	22	0.592593	0.000118853	0	0.000118853	0
515.156	516.163	26	28	0	11	0	13	0.133333	0.000118853	0.000118853	0.000215269	0.0002022
515.159	516.167	23	32	0	11	1	8	0	0.00016137	0.000118853	0.000239925	0.00019515
515.177	516.184	23	32	0	13	0	8	0	0.000687275	0.000612648	0.000939407	0.000766553
515.192	516.2	27	32	0	10	0	12	0.117647	0.000165904	0.000118853	0.000217968	0.000212774
515.213	516.221	24	36	0	12	0	7	0	0.000258015	0.000235665	0.0003589	0.000291808
515.229	516.236	28	36	0	9	0	11	0.105263	0	0	0.000118853	0.000118853
516.118	517.125	21	27	1	12	1	9	0	0	0	0.000118853	0
516.136	517.143	21	27	1	14	0	9	0	0	0.000118853	0.000118853	0.000118853
516.151	517.158	25	27	1	11	0	13	0.115385	0.000118853	0	0.000118853	0.000118853
516.172	517.18	22	31	1	13	0	8	0	0.000118853	0.000118853	0.00017413	0.000118853
517.099	518.106	24	22	0	13	0	14	0.0909091	0.000118853	0	0.000118853	0.000118853
517.102	518.109	21	26	0	13	1	9	0	0.000164143	0.000118853	0.000204916	0.000164699
517.12	518.127	21	26	0	15	0	9	0	0.000118853	0	0.000118853	0.000118853
517.13	518.137	32	22	0	7	0	22	0.6	0	0	0.000118853	0.000118853
517.135	518.142	25	26	0	12	0	13	0.0769231	0.000271956	0.000235398	0.000364888	0.000294073
517.138	518.146	22	30	0	12	1	8	0	0.000262004	0.000213194	0.000415804	0.000300038
517.146	518.154	24	26	2	11	0	13	0.0909091	0	0.000118853	0.000160273	0.000118853
517.156	518.164	22	30	0	14	0	8	0	0.000241363	0.000225499	0.000323381	0.000258555
517.172	518.179	26	30	0	11	0	12	0.0666667	0.000371328	0.00033473	0.000541126	0.000472114
517.175	518.182	23	34	0	11	1	7	0	0.000118853	0.000118853	0.000191932	0.000118853
517.183	518.19	25	30	2	10	0	12	0.0769231	0.000118853	0.000118853	0.000118853	0.000118853
517.193	518.2	23	34	0	13	0	7	0	0.00018073	0.000160984	0.000247371	0.000213051
517.208	518.215	27	34	0	10	0	11	0.0588235	0.000281098	0.00029321	0.0004142	0.000370531
517.244	518.252	28	38	0	9	0	10	0.0526316	0.000118853	0.000118853	0.000118853	0.000118853
518.13	519.138	24	25	1	12	0	13	0.0454545	0.000118853	0.000118853	0.000118853	0.000118853
518.134	519.141	21	29	1	12	1	8	0	0	0	0.000118853	0
518.152	519.159	21	29	1	14	0	8	0	0	0.000118853	0.000118853	0.000118853
518.167	519.174	25	29	1	11	0	12	0.0384615	0.000118853	0.000118853	0.000186756	0.000118853
518.188	519.195	22	33	1	13	0	7	0	0	0	0.000118853	0.000118853
518.203	519.21	26	33	1	10	0	11	0.0333333	0.000118853	0	0.000118853	0.000118853
519.114	520.122	24	24	0	13	0	13	0	0.000247122	0.000218769	0.000367666	0.000276817
519.118	520.125	21	28	0	13	1	8	0	0.000206724	0.000118853	0.000285309	0.000203748
519.126	520.133	23	24	2	12	0	13	0	0.000118853	0.000118853	0.000118853	0.000118853
519.145	520.152	32	24	0	7	0	21	0.56	0.000118853	0.000118853	0.000118853	0.000118853
519.151	520.158	25	28	0	12	0	12	0	0.000643504	0.00057678	0.00092483	0.000747767
519.154	520.161	22	32	0	12	1	7	0	0.000213175	0.000174396	0.000337539	0.000241706
519.162	520.169	24	28	2	11	0	12	0	0.000220952	0.000206465	0.000304421	0.000244734
519.172	520.179	22	32	0	14	0	7	0	0	0	0.000118853	0
519.182	520.189	33	28	0	6	0	20	0.518519	0.000118853	0.000118853	0.000118853	0.000118853
519.187	520.194	26	32	0	11	0	11	0	0.000672992	0.000660233	0.00101003	0.000834347
519.198	520.206	25	32	2	10	0	11	0	0	0.000118853	0.000160972	0.000118853
519.224	520.231	27	36	0	10	0	10	0	0.000355783	0.000394613	0.000528585	0.00045043
519.26	520.267	28	40	0	9	0	9	0	0.000118853	0.000118853	0.000118853	0.000118853
520.11	521.117	23	23	1	13	0	13	0	0	0	0.000118853	0
520.146	521.153	24	27	1	12	0	12	0	0.00018524	0.000172235	0.000303184	0.000248623
520.167	521.174	21	31	1	14	0	7	0	0	0	0.000118853	0
520.182	521.19	25	31	1	11	0	11	0	0.000179195	0.000183612	0.000278091	0.000233892
520.219	521.226	26	35	1	10	0	10	0	0	0	0.000118853	0.000118853
521.094	522.101	23	22	0	14	0	13	0	0.000118853	0.000118853	0.000220466	0.000165751
521.133	522.141	21	30	0	13	1	7	0	0.000118853	0.000118853	0.00023046	0.000163107
521.141	522.149	23	26	2	12	0	12	0	0.000204669	0.000189768	0.000305375	0.000230234
521.161	522.168	32	26	0	7	0	20	0.52	0.000118853	0.000118853	0.000118853	0.000118853
521.166	522.174	25	30	0	12	0	11	0	0.00124549	0.00112604	0.00177656	0.00142595
521.169	522.177	35	26	2	1	1	24	0.677419	0.000118853	0	0.000118853	0.000118853
521.178	522.185	24	30	2	11	0	11	0	0.000269246	0.000242149	0.000372705	0.000301315
521.203	522.21	26	34	0	11	0	10	0	0.000881328	0.000875266	0.00131116	0.00109843
521.214	522.221	25	34	2	10	0	10	0	0	0	0.000118853	0
521.239	522.246	27	38	0	10	0	9	0	0.000315615	0.000333371	0.000456958	0.000406694
522.125	523.133	23	25	1	13	0	12	0	0.000172311	0.000118853	0.000242499	0.000170996
522.162	523.169	24	29	1	12	0	11	0	0.000297779	0.000282505	0.000477386	0.00036675
522.198	523.205	25	33	1	11	0	10	0	0.000162507	0.000186128	0.000260371	0.000210987
523.121	524.128	22	24	2	13	0	12	0	0.000118853	0	0.000118853	0.000118853
523.146	524.153	24	28	0	13	0	11	0	0.00126526	0.00118049	0.00185943	0.00142054
523.148	524.156	34	24	2	2	1	24	0.689655	0	0	0.000118853	0
523.157	524.164	23	28	2	12	0	11	0	0.000284588	0.000269585	0.000402254	0.000320933
523.176	524.184	32	28	0	7	0	19	0.48	0.000118853	0.000118853	0	0.000118853
523.182	524.189	25	32	0	12	0	10	0	0.00148907	0.0014923	0.00226326	0.00180373
523.193	524.201	24	32	2	11	0	10	0	0.000175191	0.000118853	0.000241116	0.000189255
523.219	524.226	26	36	0	11	0	9	0	0.0007684	0.000766111	0.00108474	0.000903226
523.255	524.262	27	40	0	10	0	8	0	0.000169846	0.000118853	0.000260082	0.00021822
524.141	525.148	23	27	1	13	0	11	0	0.000256063	0.000256596	0.000404883	0.000301505
524.177	525.185	24	31	1	12	0	10	0	0.000293512	0.000295917	0.000477684	0.000332413
524.214	525.221	25	35	1	11	0	9	0	0.000118853	0.000118853	0.000118853	0.000118853
525.089	526.096	22	22	0	15	0	12	0	0.000118853	0.000118853	0.000118853	0.000118853
525.125	526.132	23	26	0	14	0	11	0	0.000689972	0.000655305	0.00109087	0.0007805
525.136	526.143	22	26	2	13	0	11	0	0.000118853	0.000118853	0.000118853	0.000118853
525.161	526.169	24	30	0	13	0	10	0	0.00153979	0.00146124	0.00233971	0.00172891
525.164	526.171	34	26	2	2	1	23	0.655172	0	0	0.000118853	0
525.173	526.18	23	30	2	12	0	10	0	0.000166648	0.000167613	0.000297363	0.000202727
525.198	526.205	25	34	0	12	0	9	0	0.00120983	0.00121184	0.001818	0.00140391
525.234	526.241	26	38	0	11	0	8	0	0.000383453	0.000373187	0.000567265	0.000477741
525.271	526.278	27	42	0	10	0	7	0	0	0	0.000118853	0
526.12	527.128	22	25	1	14	0	11	0	0.000118853	0	0.000118853	0.000118853
526.157	527.164	23	29	1	13	0	10	0	0.000282389	0.000280869	0.000432171	0.000332961
526.193	527.2	24	33	1	12	0	9	0	0.000174761	0.000191711	0.000294084	0.0002293
527.104	528.112	22	24	0	15	0	11	0	0.000185159	0.000173428	0.000266658	0.0001927
527.123	528.13	23	28	0	12	1	10	0	0.000118853	0.000118853	0.000174199	0.000118853
527.141	528.148	23	28	0	14	0	10	0	0.000874865	0.000781798	0.00130301	0.000942279
527.152	528.159	22	28	2	13	0	10	0	0	0	0.000118853	0.000118853
527.156	528.163	27	28	0	11	0	14	0.1875	0	0	0.000118853	0
527.159	528.167	24	32	0	11	1	9	0	0.000118853	0.000118853	0.00016581	0.000118853
527.177	528.184	24	32	0	13	0	9	0	0.00120601	0.00114723	0.00183376	0.00137464
527.188	528.196	23	32	2	12	0	9	0	0	0	0.000118853	0.000118853
527.192	528.2	28	32	0	10	0	13	0.166667	0	0	0.000118853	0
527.213	528.221	25	36	0	12	0	8	0	0.00056407	0.000594269	0.000881961	0.000705494
527.25	528.257	26	40	0	11	0	7	0	0.000118853	0.000118853	0.000166832	0.000118853
528.136	529.143	22	27	1	14	0	10	0	0.000118853	0.000118853	0.000174822	0.000118853
528.172	529.18	23	31	1	13	0	9	0	0.000205804	0.000200998	0.000289275	0.000227227
528.209	529.216	24	35	1	12	0	8	0	0	0.000118853	0.000118853	0.000118853
529.102	530.109	22	26	0	13	1	10	0	0.000118853	0.000118853	0.000118853	0.000118853
529.12	530.127	22	26	0	15	0	10	0	0.000187305	0.000175429	0.000299344	0.000201744
529.135	530.142	26	26	0	12	0	14	0.142857	0	0.000118853	0.000118853	0.000118853
529.138	530.146	23	30	0	12	1	9	0	0.000176358	0.000174742	0.000289204	0.000189362
529.156	530.164	23	30	0	14	0	9	0	0.000611848	0.000583552	0.000908519	0.000682364
529.166	530.173	34	26	0	6	0	22	0.571429	0	0.000118853	0.000118853	0.000118853
529.172	530.179	27	30	0	11	0	13	0.125	0.000118853	0.000118853	0.000196782	0.00016609
529.175	530.182	24	34	0	11	1	8	0	0.000118853	0.000118853	0.000177013	0.000118853
529.193	530.2	24	34	0	13	0	8	0	0.000526924	0.00051866	0.000790346	0.00061892
529.208	530.215	28	34	0	10	0	12	0.111111	0.000118853	0.000118853	0.000179092	0.000118853
529.229	530.236	25	38	0	12	0	7	0	0.000118853	0.000118853	0.00022917	0.000194785
530.152	531.159	22	29	1	14	0	9	0	0.000118853	0.000118853	0.000118853	0.000118853
530.167	531.174	26	29	1	11	0	13	0.107143	0	0	0.000118853	0
530.188	531.195	23	33	1	13	0	8	0	0.000118853	0.000118853	0.000118853	0.000118853
531.114	532.122	25	24	0	13	0	14	0.0833333	0.000118853	0.000118853	0.000118853	0.000118853
531.118	532.125	22	28	0	13	1	9	0	0.000171206	0.000163268	0.000262876	0.000193932
531.136	532.143	22	28	0	15	0	9	0	0.000118853	0.000118853	0.000197152	0.000118853
531.151	532.158	26	28	0	12	0	13	0.0714286	0.000267371	0.000256346	0.000361865	0.000279292
531.154	532.161	23	32	0	12	1	8	0	0.000236188	0.000192175	0.000327653	0.00023198
531.162	532.169	25	28	2	11	0	13	0.0833333	0	0	0.000118853	0.000118853
531.172	532.179	23	32	0	14	0	8	0	0.00023899	0.000268857	0.000381852	0.000295379
531.187	532.194	27	32	0	11	0	12	0.0625	0.000302977	0.000299722	0.00042562	0.000355479
531.19	532.198	24	36	0	11	1	7	0	0	0	0.000118853	0
531.208	532.216	24	36	0	13	0	7	0	0.000118853	0.000118853	0.000187815	0.000118853
531.224	532.231	28	36	0	10	0	11	0.0555556	0.000202057	0.000195509	0.000274548	0.000234194
531.26	532.267	29	40	0	9	0	10	0.05	0	0.000118853	0.000118853	0.000118853
532.146	533.153	25	27	1	12	0	13	0.0416667	0.000118853	0.000118853	0.000118853	0.000118853
532.167	533.174	22	31	1	14	0	8	0	0.000118853	0.000118853	0.000118853	0.000118853
532.182	533.19	26	31	1	11	0	12	0.0357143	0.000118853	0.000118853	0.000118853	0.000118853
533.094	534.101	24	22	0	14	0	14	0	0	0	0.000118853	0
533.097	534.104	21	26	0	14	1	9	0	0	0	0.000118853	0
533.13	534.137	25	26	0	13	0	13	0	0.000294949	0.000290174	0.000427814	0.00033768
533.133	534.141	22	30	0	13	1	8	0	0.000226539	0.000179876	0.00030964	0.000220056
533.141	534.149	24	26	2	12	0	13	0	0.000118853	0.000118853	0.000184319	0.000118853
533.166	534.174	26	30	0	12	0	12	0	0.000563799	0.000574629	0.000819535	0.000655804
533.17	534.177	23	34	0	12	1	7	0	0.000175895	0.000118853	0.000237934	0.000118853
533.178	534.185	25	30	2	11	0	12	0	0.000118853	0.000118853	0.00021605	0.000174009
533.197	534.204	34	30	0	6	0	20	0.5	0.000118853	0	0.000118853	0.000118853
533.203	534.21	27	34	0	11	0	11	0	0.000493915	0.000515511	0.000712742	0.00057555
533.239	534.246	28	38	0	10	0	10	0	0.000202655	0.000217445	0.000311246	0.000284991
534.125	535.133	24	25	1	13	0	13	0	0.000118853	0.000118853	0.000118853	0.000118853
534.162	535.169	25	29	1	12	0	12	0	0.000175715	0.000190638	0.00026573	0.000200266
534.198	535.205	26	33	1	11	0	11	0	0.000118853	0.000118853	0.000169149	0.000118853
535.109	536.117	24	24	0	14	0	13	0	0.00019131	0.000196381	0.00032139	0.000232036
535.113	536.12	21	28	0	14	1	8	0	0.000118853	0	0.000118853	0.000118853
535.121	536.128	23	24	2	13	0	13	0	0	0	0.000118853	0
535.146	536.153	25	28	0	13	0	12	0	0.000680724	0.000630867	0.000964266	0.000771129
535.149	536.156	22	32	0	13	1	7	0	0.000118853	0.000118853	0.000219703	0.00015899
535.157	536.164	24	28	2	12	0	12	0	0.000209076	0.000230237	0.000305634	0.000235018
535.176	536.184	33	28	0	7	0	20	0.5	0.000118853	0.000118853	0.000118853	0.000118853
535.182	536.189	26	32	0	12	0	11	0	0.000937705	0.000903637	0.00135409	0.00107244
535.185	536.192	36	28	2	1	1	24	0.65625	0	0	0.000118853	0
535.193	536.201	25	32	2	11	0	11	0	0.000118853	0.000118853	0.00021219	0.000183595
535.219	536.226	27	36	0	11	0	10	0	0.000555109	0.000587835	0.000814872	0.000655809
535.255	536.262	28	40	0	10	0	9	0	0.000188288	0.000118853	0.000248371	0.000224354
536.141	537.148	24	27	1	13	0	12	0	0.000186227	0.000191057	0.000271279	0.000217985
536.177	537.185	25	31	1	12	0	11	0	0.000203625	0.000238489	0.000347873	0.000274787
536.214	537.221	26	35	1	11	0	10	0	0.000118853	0.000118853	0.000118853	0.000118853
537.089	538.096	23	22	0	15	0	13	0	0	0	0.000118853	0
537.125	538.132	24	26	0	14	0	12	0	0.000487148	0.000487615	0.000731135	0.000539952
537.136	538.143	23	26	2	13	0	12	0	0.000118853	0.000118853	0.000177801	0.000118853
537.156	538.163	32	26	0	8	0	20	0.5	0	0	0.000118853	0.000118853
537.161	538.169	25	30	0	13	0	11	0	0.00111611	0.00108182	0.00165989	0.00129875
537.164	538.171	35	26	2	2	1	24	0.666667	0	0	0.000118853	0
537.173	538.18	24	30	2	12	0	11	0	0.000224638	0.000212096	0.000338538	0.000271174
537.198	538.205	26	34	0	12	0	10	0	0.00104505	0.00105378	0.0015566	0.00120657
537.209	538.216	25	34	2	11	0	10	0	0	0	0.000118853	0.000118853
537.234	538.241	27	38	0	11	0	9	0	0.00040827	0.000446507	0.000620257	0.000505067
537.271	538.278	28	42	0	10	0	8	0	0.000118853	0.000118853	0.000118853	0.000118853
538.12	539.128	23	25	1	14	0	12	0	0	0	0.000118853	0.000118853
538.157	539.164	24	29	1	13	0	11	0	0.000245578	0.000242964	0.000408277	0.000309315
538.193	539.2	25	33	1	12	0	10	0	0.000213732	0.00018852	0.00029791	0.000237512
538.229	539.237	26	37	1	11	0	9	0	0	0	0.000118853	0
539.104	540.112	23	24	0	15	0	12	0	0.000212187	0.000159136	0.000261074	0.00019445
539.141	540.148	24	28	0	14	0	11	0	0.000833631	0.000819234	0.0012619	0.000932551
539.177	540.184	25	32	0	13	0	10	0	0.00123613	0.00127706	0.00189974	0.00144769
539.188	540.196	24	32	2	12	0	10	0	0.000118853	0.000118853	0.000191556	0.000118853
539.213	540.221	26	36	0	12	0	9	0	0.000750182	0.000787613	0.00114577	0.000919176
539.25	540.257	27	40	0	11	0	8	0	0.00020054	0.00021059	0.000309438	0.000248676
540.136	541.143	23	27	1	14	0	11	0	0.000118853	0.000118853	0.000209066	0.000118853
540.172	541.18	24	31	1	13	0	10	0	0.000256422	0.00027363	0.000390629	0.000281033
540.209	541.216	25	35	1	12	0	9	0	0.000118853	0.000118853	0.000172228	0.000118853
541.12	542.127	23	26	0	15	0	11	0	0.000280089	0.000246548	0.000438047	0.000311221
541.156	542.164	24	30	0	14	0	10	0	0.000895266	0.000858836	0.00140488	0.00102221
541.168	542.175	23	30	2	13	0	10	0	0.000118853	0.000118853	0.000118853	0.000118853
541.175	542.182	25	34	0	11	1	9	0	0	0	0.000118853	0
541.193	542.2	25	34	0	13	0	9	0	0.000886715	0.000854437	0.00133281	0.0010298
541.229	542.236	26	38	0	12	0	8	0	0.000351817	0.000341963	0.000517559	0.000397259
541.265	542.273	27	42	0	11	0	7	0	0.000118853	0	0.000118853	0
542.152	543.159	23	29	1	14	0	10	0	0.000118853	0.000118853	0.000203016	0.000158804
542.188	543.195	24	33	1	13	0	9	0	0.000118853	0.000118853	0.000221691	0.000178145
543.118	544.125	23	28	0	13	1	10	0	0.000118853	0.000118853	0.000161549	0.000118853
543.136	544.143	23	28	0	15	0	10	0	0.000283192	0.000250885	0.000426381	0.000305713
543.151	544.158	27	28	0	12	0	14	0.133333	0.000118853	0	0.000118853	0.000118853
543.154	544.161	24	32	0	12	1	9	0	0.000118853	0.000118853	0.000218848	0.000167799
543.172	544.179	24	32	0	14	0	9	0	0.000586837	0.000491896	0.000893383	0.000662517
543.182	544.189	35	28	0	6	0	22	0.551724	0	0	0.000118853	0
543.187	544.194	28	32	0	11	0	13	0.117647	0.000118853	0.000118853	0.000118853	0.000118853
543.19	544.198	25	36	0	11	1	8	0	0	0	0.000118853	0
543.208	544.216	25	36	0	13	0	8	0	0.00033251	0.000324027	0.00052763	0.000405217
543.224	544.231	29	36	0	10	0	12	0.105263	0.000118853	0	0.000118853	0.000118853
543.245	544.252	26	40	0	12	0	7	0	0.000118853	0	0.000118853	0.000118853
544.167	545.174	23	31	1	14	0	9	0	0.000118853	0.000118853	0.000118853	0.000118853
544.204	545.211	24	35	1	13	0	8	0	0.000118853	0	0.000118853	0.000118853
545.13	546.137	26	26	0	13	0	14	0.0769231	0.000118853	0.000118853	0.000159292	0.000118853
545.133	546.141	23	30	0	13	1	9	0	0.000169637	0.000118853	0.00026335	0.00018728
545.151	546.158	23	30	0	15	0	9	0	0.000184565	0.000165513	0.000269916	0.000191889
545.166	546.174	27	30	0	12	0	13	0.0666667	0.000226879	0.000163726	0.000311641	0.000248058
545.17	546.177	24	34	0	12	1	8	0	0.000118853	0.000118853	0.000230379	0.000118853
545.188	546.195	24	34	0	14	0	8	0	0.000203068	0.000191086	0.000342497	0.000248781
545.197	546.204	35	30	0	6	0	21	0.517241	0	0	0.000118853	0.000118853
545.203	546.21	28	34	0	11	0	12	0.0588235	0.000204174	0.000189023	0.000307848	0.00025104
545.224	546.231	25	38	0	13	0	7	0	0.000118853	0	0.000118853	0.000118853
545.239	546.246	29	38	0	10	0	11	0.0526316	0.000118853	0.000118853	0.00015984	0.000118853
546.162	547.169	26	29	1	12	0	13	0.0384615	0.000118853	0.000118853	0.000118853	0.000118853
546.183	547.19	23	33	1	14	0	8	0	0	0	0.000118853	0.000118853
546.198	547.205	27	33	1	11	0	12	0.0333333	0	0	0.000118853	0
547.109	548.117	25	24	0	14	0	14	0	0.000118853	0.000118853	0.000118853	0.000118853
547.113	548.12	22	28	0	14	1	9	0	0.000118853	0.000118853	0.000118853	0.000118853
547.122	548.129	33	24	0	6	1	22	0.576923	0	0	0	0.000118853
547.146	548.153	26	28	0	13	0	13	0	0.000295001	0.000247529	0.000437624	0.000329853
547.149	548.156	23	32	0	13	1	8	0	0.000187815	0.000118853	0.000291294	0.000191849
547.157	548.164	25	28	2	12	0	13	0	0	0	0.000171042	0
[truncated: 418 more rows]
