# Supplementary material for: The Molecular Composition of Dissolved Organic Matter in Forest Soils as a Function of pH and Temperature
Source: PLoS One. 2015 Mar 20;10(3):e0119188. doi: 10.1371/journal.pone.0119188 (PMC4368813; doi:10.1371/journal.pone.0119188)
Supplement: S3 Table — (XLSX) [file pone.0119188.s005.xlsx]

## Sheet: S3
m/z	Exact mass in g/mol	C	H	N	O	S	DBE	AI
283.046	284.053	12	12	0	8	0	7	0
309.077	310.084	18	14	0	5	0	12	0.538462
321.062	322.069	15	14	0	8	0	9	0.142857
331.046	332.053	16	12	0	8	0	11	0.375
333.077	334.084	20	14	0	5	0	14	0.6
337.057	338.064	15	14	0	9	0	9	0
343.046	344.053	17	12	0	8	0	12	0.444444
345.046	346.054	13	14	0	11	0	7	0
345.062	346.069	17	14	0	8	0	11	0.333333
359.077	360.085	18	16	0	8	0	11	0.3
361.035	362.043	20	10	0	7	0	16	0.692308
363.072	364.079	17	16	0	9	0	10	0.125
367.046	368.053	19	12	0	8	0	14	0.545455
367.067	368.074	16	16	0	10	0	9	0
369.062	370.069	19	14	0	8	0	13	0.454545
371.077	372.085	19	16	0	8	0	12	0.363636
375.072	376.079	18	16	0	9	0	11	0.222222
379.067	380.074	17	16	0	10	0	10	0
383.041	384.048	19	12	0	9	0	14	0.5
383.062	384.069	16	16	0	11	0	9	0
383.077	384.085	20	16	0	8	0	13	0.416667
385.057	386.064	19	14	0	9	0	13	0.4
387.036	388.043	18	12	0	10	0	13	0.375
397.057	398.064	20	14	0	9	0	14	0.454545
399.036	400.043	19	12	0	10	0	14	0.444444
399.072	400.079	20	16	0	9	0	13	0.363636
401.051	402.059	19	14	0	10	0	13	0.333333
403.067	404.074	19	16	0	10	0	12	0.222222
405.062	406.069	22	14	0	8	0	16	0.571429
409.093	410.1	22	18	0	8	0	14	0.428571
413.051	414.059	20	14	0	10	0	14	0.4
417.083	418.09	20	18	0	10	0	12	0.2
443.062	444.069	21	16	0	11	0	14	0.3
