# Supplementary material for: The Molecular Composition of Dissolved Organic Matter in Forest Soils as a Function of pH and Temperature
Source: PLoS One. 2015 Mar 20;10(3):e0119188. doi: 10.1371/journal.pone.0119188 (PMC4368813; doi:10.1371/journal.pone.0119188)
Supplement: S4 Table — (XLSX) [file pone.0119188.s006.xlsx]

## Sheet: S5
m/z	Exact mass in g/mol	C	H	N	O	S	DBE	AI
363.181	364.189	20	28	0	6	0	7	0.0714286
405.192	406.199	22	30	0	7	0	8	0.0666667
427.161	428.168	20	28	0	10	0	7	0
461.182	462.189	24	30	0	9	0	10	0.0666667
