# Supplementary material for: The Molecular Composition of Dissolved Organic Matter in Forest Soils as a Function of pH and Temperature
Source: PLoS One. 2015 Mar 20;10(3):e0119188. doi: 10.1371/journal.pone.0119188 (PMC4368813; doi:10.1371/journal.pone.0119188)
Supplement: S5 Table — (XLSX) [file pone.0119188.s007.xlsx]

## Sheet: S6
m/z	Exact mass in g/mol	C	H	N	O	S	DBE	AI
309.025	310.032	13	10	0	9	0	9	0
311.041	312.048	13	12	0	9	0	8	0
321.025	322.032	14	10	0	9	0	10	0.2
325.02	326.027	13	10	0	10	0	9	0
327.036	328.043	13	12	0	10	0	8	0
333.04	334.048	19	10	0	6	0	15	0.692308
337.02	338.027	14	10	0	10	0	10	0
339.036	340.043	14	12	0	10	0	9	0
343.031	344.038	13	12	0	11	0	8	0
347.041	348.048	16	12	0	9	0	11	0.285714
349.02	350.027	15	10	0	10	0	11	0.2
349.057	350.064	16	14	0	9	0	10	0.142857
351.036	352.043	15	12	0	10	0	10	0
353.051	354.059	15	14	0	10	0	9	0
355.031	356.038	14	12	0	11	0	9	0
357.046	358.054	14	14	0	11	0	8	0
359.041	360.048	17	12	0	9	0	12	0.375
361.02	362.027	16	10	0	10	0	12	0.333333
363.036	364.043	16	12	0	10	0	11	0.166667
365.051	366.059	16	14	0	10	0	10	0
367.031	368.038	15	12	0	11	0	10	0
369.046	370.054	15	14	0	11	0	9	0
371.026	372.033	14	12	0	12	0	9	0
373.041	374.049	14	14	0	12	0	8	0
375.036	376.043	17	12	0	10	0	12	0.285714
377.051	378.059	17	14	0	10	0	11	0.142857
379.031	380.038	16	12	0	11	0	11	0
381.01	382.017	15	10	0	12	0	11	0
381.046	382.054	16	14	0	11	0	10	0
383.026	384.033	15	12	0	12	0	10	0
385.041	386.049	15	14	0	12	0	9	0
387.021	388.028	14	12	0	13	0	9	0
389.051	390.059	18	14	0	10	0	12	0.25
391.031	392.038	17	12	0	11	0	12	0.166667
391.067	392.074	18	16	0	10	0	11	0.125
393.01	394.017	16	10	0	12	0	12	0
393.046	394.054	17	14	0	11	0	11	0
395.026	396.033	16	12	0	12	0	11	0
395.062	396.069	17	16	0	11	0	10	0
397.02	398.027	19	10	0	10	0	15	0.555556
397.041	398.049	16	14	0	12	0	10	0
399.057	400.064	16	16	0	12	0	9	0
401.036	402.043	15	14	0	13	0	9	0
403.031	404.038	18	12	0	11	0	13	0.285714
405.046	406.054	18	14	0	11	0	12	0.142857
407.026	408.033	17	12	0	12	0	12	0
407.062	408.069	18	16	0	11	0	11	0
409.041	410.049	17	14	0	12	0	11	0
411.057	412.064	17	16	0	12	0	10	0
413.036	414.043	16	14	0	13	0	10	0
415.052	416.059	16	16	0	13	0	9	0
415.067	416.074	20	16	0	10	0	13	0.3
417.046	418.054	19	14	0	11	0	13	0.25
419.026	420.033	18	12	0	12	0	13	0.166667
419.062	420.069	19	16	0	11	0	12	0.125
421.041	422.049	18	14	0	12	0	12	0
423.057	424.064	18	16	0	12	0	11	0
423.072	424.079	22	16	0	9	0	15	0.461538
425.036	426.043	17	14	0	13	0	11	0
427.052	428.059	17	16	0	13	0	10	0
431.062	432.069	20	16	0	11	0	13	0.222222
433.041	434.049	19	14	0	12	0	13	0.142857
433.078	434.085	20	18	0	11	0	12	0.111111
435.057	436.064	19	16	0	12	0	12	0
437.036	438.043	18	14	0	13	0	12	0
437.073	438.08	19	18	0	12	0	11	0
439.015	440.023	17	12	0	14	0	12	0
439.052	440.059	18	16	0	13	0	11	0
441.031	442.038	17	14	0	14	0	11	0
441.067	442.075	18	18	0	13	0	10	0
443.026	444.033	20	12	0	12	0	15	0.375
443.047	444.054	17	16	0	14	0	10	0
445.041	446.049	20	14	0	12	0	14	0.25
445.078	446.085	21	18	0	11	0	13	0.2
447.021	448.028	19	12	0	13	0	14	0.166667
447.057	448.064	20	16	0	12	0	13	0.125
449.036	450.043	19	14	0	13	0	13	0
449.073	450.08	20	18	0	12	0	12	0
451.052	452.059	19	16	0	13	0	12	0
453.067	454.075	19	18	0	13	0	11	0
459.021	460.028	20	12	0	13	0	15	0.285714
459.057	460.064	21	16	0	12	0	14	0.222222
461.036	462.043	20	14	0	13	0	14	0.142857
461.073	462.08	21	18	0	12	0	13	0.111111
463.015	464.023	19	12	0	14	0	14	0
463.052	464.059	20	16	0	13	0	13	0
465.031	466.038	19	14	0	14	0	13	0
465.067	466.075	20	18	0	13	0	12	0
467.047	468.054	19	16	0	14	0	12	0
467.083	468.09	20	20	0	13	0	11	0
469.041	470.049	22	14	0	12	0	16	0.4
469.062	470.07	19	18	0	14	0	11	0
469.078	470.085	23	18	0	11	0	15	0.333333
475.052	476.059	21	16	0	13	0	14	0.125
475.088	476.095	22	20	0	12	0	13	0.1
477.067	478.075	21	18	0	13	0	13	0
479.047	480.054	20	16	0	14	0	13	0
479.083	480.09	21	20	0	13	0	12	0
481.026	482.033	19	14	0	15	0	13	0
481.062	482.07	20	18	0	14	0	12	0
483.078	484.085	20	20	0	14	0	11	0
485.057	486.065	19	18	0	15	0	11	0
489.031	490.038	21	14	0	14	0	15	0.142857
489.068	490.075	22	18	0	13	0	14	0.111111
491.047	492.054	21	16	0	14	0	14	0
491.083	492.09	22	20	0	13	0	13	0
493.026	494.033	20	14	0	15	0	14	0
493.062	494.07	21	18	0	14	0	13	0
495.042	496.049	20	16	0	15	0	13	0
495.078	496.085	21	20	0	14	0	12	0
497.057	498.065	20	18	0	15	0	12	0
499.052	500.059	23	16	0	13	0	16	0.3
501.031	502.038	22	14	0	14	0	16	0.25
505.026	506.033	21	14	0	15	0	15	0
505.062	506.07	22	18	0	14	0	14	0
507.078	508.085	22	20	0	14	0	13	0
509.057	510.065	21	18	0	15	0	13	0
509.094	510.101	22	22	0	14	0	12	0
511.073	512.08	21	20	0	15	0	12	0
513.068	514.075	24	18	0	13	0	16	0.272727
515.047	516.054	23	16	0	14	0	16	0.222222
515.083	516.09	24	20	0	13	0	15	0.181818
523.037	524.044	21	16	0	16	0	14	0
523.073	524.08	22	20	0	15	0	13	0
531.042	532.049	23	16	0	15	0	16	0.125
535.037	536.044	22	16	0	16	0	15	0
543.063	544.07	21	20	0	17	0	12	0
545.057	546.065	24	18	0	15	0	16	0.111111
545.094	546.101	25	22	0	14	0	15	0.0909091
559.073	560.08	25	20	0	15	0	16	0.1
561.052	562.059	24	18	0	16	0	16	0
565.047	566.054	23	18	0	17	0	15	0
575.068	576.075	25	20	0	16	0	16	0
591.063	592.07	25	20	0	17	0	16	0
593.078	594.086	25	22	0	17	0	15	0
595.094	596.101	25	24	0	17	0	14	0
607.094	608.101	26	24	0	17	0	15	0
