# Supplementary material for: The Molecular Composition of Dissolved Organic Matter in Forest Soils as a Function of pH and Temperature
Source: PLoS One. 2015 Mar 20;10(3):e0119188. doi: 10.1371/journal.pone.0119188 (PMC4368813; doi:10.1371/journal.pone.0119188)
Supplement: S6 Table — (XLSX) [file pone.0119188.s008.xlsx]

## Sheet: S7
m/z	Exact mass in g/mol	C	H	N	O	S	DBE	AI
234.077	235.084	12	13	1	4	0	7	0.357143
273.15	274.157	17	22	0	3	0	7	0.285714
275.067	276.075	13	12	2	5	0	9	0.5
288.088	289.095	15	15	1	5	0	9	0.388889
289.083	290.09	14	14	2	5	0	9	0.428571
290.103	291.111	15	17	1	5	0	8	0.277778
291.16	292.167	17	24	0	4	0	6	0.153846
300.088	301.095	16	15	1	5	0	10	0.45
301.083	302.09	15	14	2	5	0	10	0.5
303.099	304.106	15	16	2	5	0	9	0.375
303.16	304.167	18	24	0	4	0	7	0.214286
305.139	306.147	17	22	0	5	0	7	0.166667
307.094	308.101	14	16	2	6	0	8	0.166667
319.094	320.101	15	16	2	6	0	9	0.285714
321.134	322.142	17	22	0	6	0	7	0.0909091
323.088	324.096	14	16	2	7	0	8	0
331.094	332.101	16	16	2	6	0	10	0.375
335.088	336.096	15	16	2	7	0	9	0.166667
335.15	336.157	18	24	0	6	0	7	0.0833333
337.129	338.137	17	22	0	7	0	7	0
347.088	348.096	16	16	2	7	0	10	0.285714
348.109	349.116	17	19	1	7	0	9	0.166667
349.104	350.111	16	18	2	7	0	9	0.142857
349.129	350.137	18	22	0	7	0	8	0.0909091
351.083	352.091	15	16	2	8	0	9	0
351.145	352.152	18	24	0	7	0	7	0
353.161	354.168	18	26	0	7	0	6	0
359.088	360.096	17	16	2	7	0	11	0.375
359.15	360.157	20	24	0	6	0	9	0.214286
361.104	362.111	17	18	2	7	0	10	0.25
361.166	362.173	20	26	0	6	0	8	0.142857
363.083	364.091	16	16	2	8	0	10	0.166667
363.145	364.152	19	24	0	7	0	8	0.0833333
365.099	366.106	16	18	2	8	0	9	0
365.161	366.168	19	26	0	7	0	7	0
367.14	368.147	18	24	0	8	0	7	0
376.104	377.111	18	19	1	8	0	10	0.166667
377.161	378.168	20	26	0	7	0	8	0.0769231
378.119	379.127	18	21	1	8	0	9	0.0555556
379.176	380.184	20	28	0	7	0	7	0
381.094	382.101	16	18	2	9	0	9	0
381.155	382.163	19	26	0	8	0	7	0
382.114	383.122	17	21	1	9	0	8	0
384.094	385.101	16	19	1	10	0	8	0
387.181	388.189	22	28	0	6	0	9	0.1875
389.099	390.106	18	18	2	8	0	11	0.25
391.14	392.147	20	24	0	8	0	9	0.0833333
391.176	392.184	21	28	0	7	0	8	0.0714286
392.099	393.106	18	19	1	9	0	10	0.0625
393.094	394.101	17	18	2	9	0	10	0
393.156	394.163	20	26	0	8	0	8	0
395.171	396.178	20	28	0	8	0	7	0
406.114	407.122	19	21	1	9	0	10	0.0555556
407.171	408.178	21	28	0	8	0	8	0
409.15	410.158	20	26	0	9	0	8	0
410.109	411.117	18	21	1	10	0	9	0
411.166	412.173	20	28	0	9	0	7	0
412.089	413.096	17	19	1	11	0	9	0
419.171	420.178	22	28	0	8	0	9	0.0714286
419.208	420.215	23	32	0	7	0	8	0.0625
422.109	423.117	19	21	1	10	0	10	0
423.202	424.21	22	32	0	8	0	7	0
425.145	426.153	20	26	0	10	0	8	0
433.15	434.158	22	26	0	9	0	10	0.0769231
433.187	434.194	23	30	0	8	0	9	0.0666667
437.182	438.189	22	30	0	9	0	8	0
447.202	448.21	24	32	0	8	0	9	0.0625
