# Supplementary material for: The Molecular Composition of Dissolved Organic Matter in Forest Soils as a Function of pH and Temperature
Source: PLoS One. 2015 Mar 20;10(3):e0119188. doi: 10.1371/journal.pone.0119188 (PMC4368813; doi:10.1371/journal.pone.0119188)
Supplement: S7 Table — (XLSX) [file pone.0119188.s009.xlsx]

## Sheet: S8
m/z	Exact mass in g/mol	C	H	N	O	S	DBE	AI
213.004	214.011	8	6	0	7	0	6	0
331.031	332.038	12	12	0	11	0	7	0
335.004	336.012	14	8	0	10	0	11	0.25
341.015	342.022	13	10	0	11	0	9	0
391.046	392.053	21	12	0	8	0	16	0.615385
401.015	402.022	18	10	0	11	0	14	0.428571
407.041	408.048	21	12	0	9	0	16	0.583333
417.031	418.038	15	14	0	14	0	9	0
423.036	424.043	21	12	0	10	0	16	0.545455
425.073	426.08	18	18	0	12	0	10	0
429.046	430.054	20	14	0	11	0	14	0.333333
435.021	436.028	18	12	0	13	0	13	0
437.051	438.059	22	14	0	10	0	16	0.5
451.015	452.023	18	12	0	14	0	13	0
451.088	452.095	20	20	0	12	0	11	0
453.031	454.038	18	14	0	14	0	12	0
453.046	454.054	22	14	0	11	0	16	0.454545
455.047	456.054	18	16	0	14	0	11	0
457.026	458.033	17	14	0	15	0	11	0
457.062	458.07	18	18	0	14	0	10	0
463.088	464.095	21	20	0	12	0	12	0
483.042	484.049	19	16	0	15	0	12	0
483.057	484.064	23	16	0	12	0	16	0.363636
485.036	486.043	22	14	0	13	0	16	0.333333
485.073	486.08	23	18	0	12	0	15	0.272727
487.073	488.08	19	20	0	15	0	10	0
493.099	494.106	22	22	0	13	0	12	0
497.094	498.101	21	22	0	14	0	11	0
499.037	500.044	19	16	0	16	0	12	0
499.073	500.08	20	20	0	15	0	11	0
513.089	514.096	21	22	0	15	0	11	0
519.078	520.085	23	20	0	14	0	14	0
521.057	522.065	22	18	0	15	0	14	0
521.094	522.101	23	22	0	14	0	13	0
525.089	526.096	22	22	0	15	0	12	0
529.062	530.07	24	18	0	14	0	16	0.2
549.052	550.059	23	18	0	16	0	15	0
553.047	554.054	22	18	0	17	0	14	0
557.057	558.065	25	18	0	15	0	17	0.2
563.068	564.075	24	20	0	16	0	15	0
569.078	570.086	23	22	0	17	0	13	0
579.063	580.07	24	20	0	17	0	15	0
581.078	582.086	24	22	0	17	0	14	0
605.078	606.086	26	22	0	17	0	16	0
