# Supplementary material for: The Molecular Composition of Dissolved Organic Matter in Forest Soils as a Function of pH and Temperature
Source: PLoS One. 2015 Mar 20;10(3):e0119188. doi: 10.1371/journal.pone.0119188 (PMC4368813; doi:10.1371/journal.pone.0119188)
Supplement: S8 Table — (XLSX) [file pone.0119188.s010.xlsx]

## Sheet: S9
m/z	Exact mass in g/mol	C	H	N	O	S	DBE	AI
192.03	193.038	9	7	1	4	0	7	0.625
204.067	205.074	11	11	1	3	0	7	0.5
216.067	217.074	12	11	1	3	0	8	0.5625
222.077	223.084	11	13	1	4	0	6	0.25
228.067	229.074	13	11	1	3	0	9	0.611111
230.082	231.09	13	13	1	3	0	8	0.5
238.036	239.043	10	9	1	6	0	7	0.166667
248.093	249.1	13	15	1	4	0	7	0.3125
254.067	255.074	11	13	1	6	0	6	0
260.093	261.1	14	15	1	4	0	8	0.388889
272.093	273.1	15	15	1	4	0	9	0.45
273.088	274.095	14	14	2	4	0	9	0.5
275.129	276.136	16	20	0	4	0	7	0.25
277.083	278.09	13	14	2	5	0	8	0.333333
284.056	285.064	15	11	1	5	0	11	0.611111
287.067	288.075	14	12	2	5	0	10	0.571429
291.099	292.106	14	16	2	5	0	8	0.285714
293.078	294.085	13	14	2	6	0	8	0.2
303.062	304.07	14	12	2	6	0	10	0.5
305.078	306.085	14	14	2	6	0	9	0.333333
308.114	309.121	15	19	1	6	0	7	0.0625
309.171	310.178	17	26	0	5	0	5	0
315.16	316.167	19	24	0	4	0	8	0.266667
317.078	318.085	15	14	2	6	0	10	0.428571
317.139	318.147	18	22	0	5	0	8	0.230769
318.098	319.106	16	17	1	6	0	9	0.277778
319.155	320.162	18	24	0	5	0	7	0.153846
320.114	321.121	16	19	1	6	0	8	0.166667
321.073	322.08	14	14	2	7	0	9	0.2
333.073	334.08	15	14	2	7	0	10	0.333333
337.104	338.111	15	18	2	7	0	8	0
337.166	338.173	18	26	0	6	0	6	0
339.145	340.152	17	24	0	7	0	6	0
340.104	341.111	15	19	1	8	0	7	0
343.155	344.162	20	24	0	5	0	9	0.266667
345.073	346.08	16	14	2	7	0	11	0.428571
345.134	346.142	19	22	0	6	0	9	0.230769
345.171	346.178	20	26	0	5	0	8	0.2
346.093	347.101	17	17	1	7	0	10	0.277778
347.15	348.157	19	24	0	6	0	8	0.153846
347.186	348.194	20	28	0	5	0	7	0.133333
349.068	350.075	15	14	2	8	0	10	0.2
349.166	350.173	19	26	0	6	0	7	0.0769231
350.125	351.132	17	21	1	7	0	8	0.0555556
355.176	356.184	18	28	0	7	0	5	0
361.068	362.075	16	14	2	8	0	11	0.333333
365.124	366.131	18	22	0	8	0	8	0
365.197	366.204	20	30	0	6	0	6	0
367.176	368.184	19	28	0	7	0	6	0
369.155	370.163	18	26	0	8	0	6	0
374.088	375.095	18	17	1	8	0	11	0.277778
375.083	376.091	17	16	2	8	0	11	0.285714
375.145	376.152	20	24	0	7	0	9	0.153846
375.181	376.189	21	28	0	6	0	8	0.133333
377.099	378.106	17	18	2	8	0	10	0.142857
377.124	378.131	19	22	0	8	0	9	0.0909091
377.197	378.204	21	30	0	6	0	7	0.0666667
379.078	380.086	16	16	2	9	0	10	0
379.14	380.147	19	24	0	8	0	8	0
383.135	384.142	18	24	0	9	0	7	0
387.145	388.152	21	24	0	7	0	10	0.214286
389.161	390.168	21	26	0	7	0	9	0.142857
389.197	390.204	22	30	0	6	0	8	0.125
391.078	392.086	17	16	2	9	0	11	0.166667
392.062	393.07	17	15	1	10	0	11	0.0833333
393.192	394.199	21	30	0	7	0	7	0
395.135	396.142	19	24	0	9	0	8	0
397.15	398.158	19	26	0	9	0	7	0
404.099	405.106	19	19	1	9	0	11	0.166667
405.094	406.101	18	18	2	9	0	11	0.142857
405.156	406.163	21	26	0	8	0	9	0.0769231
407.11	408.117	18	20	2	9	0	10	0
407.135	408.142	20	24	0	9	0	9	0
415.176	416.184	23	28	0	7	0	10	0.1875
417.192	418.199	23	30	0	7	0	9	0.125
420.094	421.101	19	19	1	10	0	11	0.0625
421.15	422.158	21	26	0	9	0	9	0
421.187	422.194	22	30	0	8	0	8	0
423.166	424.173	21	28	0	9	0	8	0
424.089	425.096	18	19	1	11	0	10	0
435.166	436.173	22	28	0	9	0	9	0
435.202	436.21	23	32	0	8	0	8	0
436.089	437.096	19	19	1	11	0	11	0
438.068	439.075	18	17	1	12	0	11	0
439.161	440.168	21	28	0	10	0	8	0
439.197	440.205	22	32	0	9	0	7	0
445.187	446.194	24	30	0	8	0	10	0.125
451.161	452.168	22	28	0	10	0	9	0
463.161	464.168	23	28	0	10	0	10	0
483.187	484.194	23	32	0	11	0	8	0
